# Supplementary material for: Principles of cellular resource allocation revealed by condition-dependent proteome profiling
Source: eLife. 2017 Aug 31;6:e28034. doi: 10.7554/eLife.28034 (PMC5578734; doi:10.7554/eLife.28034)
Supplement: Figure 1—source data 1. [file elife-28034-fig1-data1.xlsx]

## Sheet: Sheet0
		SC, Intensity:																														Low Pi, Intensity:
Accession	Annotation	DAmP_4_Copy_r1	DAmP_1_Copies_r2	DAmP_1_Copy_r3	DAmP_4_Copy_r1	DAmP_4_Copy_r2	DAmP_4_Copy_r3	DAmP_9_Copy_r1	DAmP_9_Copy_r2	DAmP_9_Copy_r3	DAmP_15_Copy_r1	DAmP_15_Copy_r2	DAmP_15_Copy_r3	DAmP_20_Copy_r1	DAmP_20_Copy_r2	DAmP_20_Copy_r3	WT_1_Copy_r1	WT_1_Copy_r2	WT_1_Copy_r3	WT_3_Copies_r1	WT_3_Copies_r2	WT_3_Copies_r3	WT_7_Copies_r1	WT_7_Copies_r2	WT_7_Copies_r3	WT_13_Copies_r1	WT_13_Copies_r2	WT_13_Copies_r3	WT_20_Copies_r1	WT_20_Copies_r2	WT_20_Copies_r3	DAmP_4_Copy_r1	DAmP_1_Copies_r2	DAmP_1_Copy_r3	DAmP_4_Copy_r1	DAmP_4_Copy_r2	DAmP_4_Copy_r3	DAmP_9_Copy_r1	DAmP_9_Copy_r2	DAmP_9_Copy_r3	DAmP_15_Copy_r1	DAmP_15_Copy_r2	DAmP_15_Copy_r3	DAmP_20_Copy_r1	DAmP_20_Copy_r2	DAmP_20_Copy_r3	WT_1_Copy_r1	WT_1_Copy_r2	WT_1_Copy_r3
P18562	UPP_YEAST Uracil phosphoribosyltransferase OS=Saccharomyces cerevisiae (strain ATCC 204508 / S288c) GN=FUR1 PE=1 SV=2	36415340544	36454998016	38921261056	38636834816	34635685888	33423777792	33431373824	32811251712	34235205632	31675353088	32662190080	31671193600	30443573248	30538694656	30381783040	34388025344	35642011648	35353812992	33353611264	34673598464	33684811776	30752737280	30222884864	31019313152	24574877696	25530030080	25284380672	21787105280	22649632768	22848763904	33729370112	33114646528	33933641728	34000484352	33654685696	32978018304	31509239808	30617794560	31039049728	30080821248	30705391616	29664643072	30328446976	29436264448	27018899456	33351897088	34158299136	33764954112
P19882	HSP60_YEAST Heat shock protein 60, mitochondrial OS=Saccharomyces cerevisiae (strain ATCC 204508 / S288c) GN=HSP60 PE=1 SV=1	65486082048	66045136896	64534999040	74537476096	68604026880	79383511040	80594722816	77900996608	81218347008	84316962816	77441785856	90559807488	90415013888	92456845312	93968457728	55000924160	56399032320	57244110848	64130338816	65583190016	62186414080	70858563584	71559372800	72919064576	83116089344	86725541888	88487493632	95038021632	94754201600	92364513280	57571049472	57981243392	56552656896	61527494656	59753103360	64319483904	71972921344	68605841408	68161286144	77889167360	76952616960	75952185344	79985213440	79574720512	80421765120	57770692608	51636367360	50647334912
P50095	IMDH3_YEAST Inosine-5'-monophosphate dehydrogenase 3 OS=Saccharomyces cerevisiae (strain ATCC 204508 / S288c) GN=IMD3 PE=1 SV=1	53958959104	54992855040	56875773952	59672064000	52562092032	58991411200	52977545216	60270497792	50191122432	50292174848	49778610176	51074375680	46031052800	48538198016	46952165376	62675410944	62209482752	60938219520	56365649920	57019006976	52739563520	46478667776	47408807936	48255930368	39159394304	40792674304	35553075200	32352489472	33619044352	33140953088	54591713280	54639198208	56825884672	55107432448	57949544448	54391341056	51258519552	51453280256	51145678848	50132475904	52053168128	52711043072	49644609536	48662904832	45886246912	63477284864	61615632384	62735527936
ADH1_YEAST		1174470000640	1181190062080	1155580035072	1077449981952	1046160015360	1168659972096	966014992384	1251939975168	1002050027520	1003230003200	943802023936	989393977344	878054998016	949267988480	1000960032768	1119229968384	1126539984896	1114979958784	1026220032000	1038669971456	1051829993472	952173985792	964253974528	999918010368	795923972096	838691979264	837458001920	748180996096	813449019392	780944015360	1268279934976	1291369971712	1221920030720	1239840063488	1266839977984	1350979944448	1236599963648	1271620042752	1240160010240	1164180062208	1170480037888	1170199937024	1100519964672	1166109966336	1165200064512	1290929963008	1250009939968	1213199941632
P00942	TPIS_YEAST Triosephosphate isomerase OS=Saccharomyces cerevisiae (strain ATCC 204508 / S288c) GN=TPI1 PE=1 SV=2	502687006720	459580997632	464107995136	491040997376	467162005504	433434001408	436728987648	424229011456	422342000640	384444006400	385976008704	364549013504	383020007424	359648985088	350493016064	443753988096	462465990656	437398011904	429355991040	437875998720	404951007232	379650998272	402250006528	370235998208	329237987328	321686994944	319945015296	277111013376	294243008512	296138997760	546445983744	596029014016	592432988160	557495025664	535996989440	541015998464	531057999872	535550001152	541241016320	474631995392	496738992128	491603001344	504202002432	508166012928	477701013504	438656008192	458601988096	518424002560
P11632	NHP6A_YEAST Non-histone chromosomal protein 6A OS=Saccharomyces cerevisiae (strain ATCC 204508 / S288c) GN=NHP6A PE=1 SV=1	8352974336	8238228480	8058961920	8690095104	8169389056	8198438912	7118310400	9187328000	7323383296	7037432832	6489547776	6585471488	6781343744	6273343488	6365425152	8348914176	8302410752	8371757056	7944492032	7460917760	7835680256	7606803456	6995232768	6892314112	6166710272	6081988096	5885082624	5512533504	5749379584	5653750272	8752585728	9125028864	8613974016	8556929024	8690899968	8060168704	7573268480	7828415488	7776187392	7269603328	7584858112	7526519808	7332425728	7331436544	7151250944	9176429568	9372215296	8751411200
P05150	OTC_YEAST Ornithine carbamoyltransferase OS=Saccharomyces cerevisiae (strain ATCC 204508 / S288c) GN=ARG3 PE=1 SV=1	4653468160	5469618688	5142301184	5176345088	5216774144	5120349184	4145166336	5051132928	4681926144	2734513408	2240028416	3240781568	4482703360	2949075968	3420700160	35213361152	35405594624	36412731392	31076843520	28971429888	32403206144	30530881536	28975333376	29140103168	23723501568	23128481792	23562567680	20779122688	21029980160	20230453248	5623597056	5519502336	5086328320	5429393920	5529379840	4740796928	5044817920	5171036160	5192908288	5234664448	5532282880	5391228928	5200206336	4517265408	4663671296	27510077440	31647049728	30730754048
Q01560	NOP3_YEAST Nucleolar protein 3 OS=Saccharomyces cerevisiae (strain ATCC 204508 / S288c) GN=NPL3 PE=1 SV=1	22669656064	23700981760	24226508800	21653127168	24954986496	25248040960	23183671296	25750689792	22525128704	20924041216	20296044544	21039142912	22272061440	21152497664	21256284160	23878848512	23426260992	22799878144	22323849216	22865199104	22399420416	21704536064	21173549056	21339443200	19866507264	19457955840	19852167168	17801928704	18176794624	18137616384	24044179456	25168553984	23767810048	24011575296	23541594112	23540996096	22837526528	22906556416	23375902720	22050115584	22111531008	21136873472	22007212032	21875935232	21837158400	23315392512	22474838016	22571616256
P32589	HSP7F_YEAST Heat shock protein homolog SSE1 OS=Saccharomyces cerevisiae (strain ATCC 204508 / S288c) GN=SSE1 PE=1 SV=4	187420000256	221405003776	200976007168	257325006848	206194999296	243499008000	260364992512	261792006144	303525986304	244909998080	268373999616	289975009280	336741990400	309974990848	315109015552	192948994048	176815996928	188277997568	226645000192	229147000832	221172006912	255660998656	257960001536	263391002624	315793014784	308160004096	347922989056	404263993344	377913999360	372712996864	187984003072	176193994752	181474000896	213549006848	201386999808	188659007488	242287001600	216365006848	222204002304	264105000960	271512993792	257662992384	280384012288	272396992512	264669003776	216493998080	189592993792	182783000576
P53691	PPID_YEAST Peptidyl-prolyl cis-trans isomerase CPR6 OS=Saccharomyces cerevisiae (strain ATCC 204508 / S288c) GN=CPR6 PE=1 SV=1	24026195968	23085869056	24485679104	30596657152	29566400512	36146110464	35700305920	34319259648	37287776256	42249965568	43541573632	38753107968	47638458368	44556795904	43028680704	25418915840	24110114816	24667133952	30347843584	29740328960	29907435520	37208416256	35572367360	34589843456	46576640000	44619444224	47862157312	52198563840	48082821120	51972136960	23824504832	23761891328	23368323072	25216002048	25257484288	25925228544	29926365184	28433405952	30712389632	33570154496	34922221568	33463066624	37223669760	36762968064	37951447040	23062304768	23266187264	22596497408
Q06143	DIC1_YEAST Mitochondrial dicarboxylate transporter OS=Saccharomyces cerevisiae (strain ATCC 204508 / S288c) GN=DIC1 PE=1 SV=1	4281269504	3107485440	3477405696	2052592896	3184090112	3226255616	2679595264	3313836544	2722850048	7934550528	8652963840	6001932800	2634123008	6717990912	6198761984	1580057728	1766192640	1551408256	1442328576	1462184064	1398897024	1122334720	1197258880	1146066688	932413952	944158528	766525824	746064832	725155584	728689152	3371684864	3458458112	3513197056	3060878592	3378782976	4937146368	3315673600	3423670784	3446733312	2873144064	2808002816	2858461696	2761777664	4480922624	5071292928	1903996544	1753409920	1697691264
P02829	HSP82_YEAST ATP-dependent molecular chaperone HSP82 OS=Saccharomyces cerevisiae (strain ATCC 204508 / S288c) GN=HSP82 PE=1 SV=1	51044462592	57975783424	61773832192	56708149248	60741763072	69039595520	77910007808	58947416064	84689805312	78429298688	80030302208	84889059328	101302001664	86724820992	92847685632	62679670784	56719831040	59118157824	70751592448	67506647040	69921849344	89280520192	85017296896	82112397312	101555003392	99603161088	106347003904	129930002432	123036999680	124180996096	63365066752	61386420224	62642847744	68288479232	71312048128	65825574912	78182711296	74905092096	78838480896	85165219840	96875266048	96425836544	101222998016	94880260096	92773294080	65561075712	66841239552	61720346624
P53860	PDR16_YEAST Phosphatidylinositol transfer protein PDR16 OS=Saccharomyces cerevisiae (strain ATCC 204508 / S288c) GN=PDR16 PE=1 SV=1	7873244160	8358642688	7896316416	8390263808	7042846208	7033957888	6730839040	7878084096	6282491392	5912081408	6128139264	6400813056	5966733824	5782952448	6781624320	6374679040	6094779392	6262427136	5649078272	5413163520	5704741376	4937273344	5044508160	5389290496	4066671616	4270568192	4170507520	3619225600	4102656000	3793378048	6789972992	7007772160	6406206464	6904522240	7058441728	7211592192	6480288768	6658265600	6598036992	6323512832	6224430592	6418033664	5759953408	5691642880	6100204032	5526068736	5621107712	5592139776
Q12074	SPEE_YEAST Spermidine synthase OS=Saccharomyces cerevisiae (strain ATCC 204508 / S288c) GN=SPE3 PE=1 SV=1	38070546432	39363227648	41128112128	35712929792	35874201600	34874458112	33303144448	31800920064	36099096576	33917698048	33164132352	32638171136	32997654528	31464038400	33861371904	37096378368	38270464000	37752619008	35343130624	34710331392	35932303360	33310683136	30465478656	31778418688	28263860224	28149311488	27307806720	27183271936	26182719488	26142998528	38632726528	35827437568	36200652800	36444975104	37026426880	37306421248	34083053568	35486842880	33992957952	34551001088	34600349696	34720571392	33829363712	32899780608	32186578944	37441568768	36495474688	37504360448
Q12522	IF6_YEAST Eukaryotic translation initiation factor 6 OS=Saccharomyces cerevisiae (strain ATCC 204508 / S288c) GN=TIF6 PE=1 SV=1	32110583808	32446318592	33236776960	37686489088	33145753600	28283185152	28655562752	28406933504	30541103104	27336775680	26016927744	27752120320	26857625600	26649143296	27140569088	32175204352	32940761088	32020930560	30333089792	29600729088	30614073344	29736200192	28212086784	28441559040	25904297984	25071732736	24173715456	22099138560	23439220736	22003314688	30768416768	31708790784	31544729600	29089732608	29697296384	30400612352	28934467584	28450496512	30057711616	27720529920	26201978880	27679619072	25656879104	27483514880	27331989504	27610974208	27195162624	29720535040
P14540	ALF_YEAST Fructose-bisphosphate aldolase OS=Saccharomyces cerevisiae (strain ATCC 204508 / S288c) GN=FBA1 PE=1 SV=3	926344019968	936916025344	947408994304	964129980416	888382029824	799356026880	831089999872	800094027776	795018002432	764675031040	709111971840	744402976768	762740015104	682910023680	700342009856	938733010944	909533970432	933872992256	894879989760	910494007296	888028987392	865735999488	853839970304	813836009472	769838022656	767370985472	765759979520	755874988032	716119015424	736422002688	1103490056192	1115899953152	1137010016256	1100780011520	1103919972352	1016979980288	1021800022016	986103021568	1010850004992	978225987584	1003260018688	1003500011520	1005400031232	967846002688	944302981120	1117820026880	1115279982592	1127149993984
Q12329	HSP42_YEAST Heat shock protein 42 OS=Saccharomyces cerevisiae (strain ATCC 204508 / S288c) GN=HSP42 PE=1 SV=1	1298569728	997285824	1202948480	1334034816	1219113984	1254519296	1491949568	1229572864	1601206016	2199387648	2639863296	2371427072	2482354432	2705384448	2921511680	908038144	1062108992	905565888	1031881728	1054974784	1167645056	1609203456	1417127168	1400449664	1847124992	2385519104	2184743680	3234094336	2840426240	3177478912	1045017472	1030177536	934510656	986650560	1019579648	1321878400	1168733952	1156713600	1302047488	1434362112	1640294400	1442127616	1655007232	1800650240	2023907200	463013312	400547168	503331744
P31539	HS104_YEAST Heat shock protein 104 OS=Saccharomyces cerevisiae (strain ATCC 204508 / S288c) GN=HSP104 PE=1 SV=2	20553492480	20208318464	20698726400	23862708224	22074054656	25493686272	28946305024	25425336320	28583800832	32354480128	34396258304	36688093184	40284622848	39556763648	43769810944	10719379456	10872489984	11140633600	14948203520	14531290112	15637072896	21116184576	20485988352	21904949248	26956140544	28854130688	30295652352	48836489216	49793171456	45241413632	17250449408	17666963456	18683486208	19471237120	19637643264	20089298944	26206646272	23794907136	24834457600	27477403648	27662268416	26833840128	29220296704	30721191936	32298694656	10203083776	9738712064	8677940224
P41940	MPG1_YEAST Mannose-1-phosphate guanyltransferase OS=Saccharomyces cerevisiae (strain ATCC 204508 / S288c) GN=PSA1 PE=1 SV=2	73411690496	73381904384	79076843520	67283189760	74303135744	60206088192	73646587904	53361750016	72613298176	63487451136	66064437248	66742259712	63050420224	66327445504	66760372224	67448217600	67171237888	69843607552	61554225152	62962081792	64707805184	63078785024	60631715840	62952521728	53141966848	52620341248	53511688192	50212593664	51471298560	50614063104	74430939136	71864811520	74177781760	70617317376	76477227008	68950712320	66876211200	67531825152	67110039552	66560843776	66820583424	69062320128	66117312512	65501253632	63056904192	62328954880	63145603072	65862717440
P06169	PDC1_YEAST Pyruvate decarboxylase isozyme 1 OS=Saccharomyces cerevisiae (strain ATCC 204508 / S288c) GN=PDC1 PE=1 SV=7	1863239991296	1799720009728	1779929972736	1929230024704	1703379992576	1798360006656	1696199999488	1880540053504	1764030021632	1641830023168	1651890061312	1719039950848	1636779950080	1666409955328	1704479948800	1753100058624	1796830003200	1756380004352	1712460005376	1746359943168	1735229964288	1645379977216	1636800004096	1667920035840	1576070021120	1566370037760	1554370002944	1460270006272	1524169965568	1457349984256	1773490012160	1793350041600	1786559987712	1776410034176	1737749954560	1746310004736	1733440045056	1734819971072	1703610023936	1671970029568	1674199957504	1687769972736	1620379959296	1642259939328	1638479953920	1777220059136	1777870045184	1752350064640
P04173	LEU3_YEAST 3-isopropylmalate dehydrogenase OS=Saccharomyces cerevisiae (strain ATCC 204508 / S288c) GN=LEU2 PE=1 SV=4	1035226688	1133043968	1152460416	2392421120	765454592	645811712	830170368	875832640	1110749440	1160160384	1293212288	916239488	792614272	981841728	969833920	42663452672	41505910784	42446311424	40338182144	39492497408	38074019840	32817158144	31299743744	32941094912	19009361920	20440965120	19506552832	11180400640	12568825856	11910499328	1105802880	1033379392	1160120576	1044502656	1057659648	951008960	1072721728	990394240	953352832	887966528	840951744	796782720	786219008	852969920	833473728	42765729792	41232797696	40798425088
P22768	ASSY_YEAST Argininosuccinate synthase OS=Saccharomyces cerevisiae (strain ATCC 204508 / S288c) GN=ARG1 PE=1 SV=3	14855344128	12743985152	12315652096	14435909632	13461958656	13519549440	12794122240	13887379456	12651678720	12303230976	12709935104	13038867456	12426110976	12471577600	16232095744	148878000128	149351006208	158065000448	128056000512	127697002496	126018002944	112112001024	114790998016	117589000192	94442921984	96289103872	94508670976	71507886080	84829298688	75909406720	14692715520	14297643008	13250095104	14131644416	13132395520	15600520192	14229417984	14297844736	14387987456	14298628096	14175753216	14922986496	13378200576	13728447488	14422596608	120377999360	130477998080	124790996992
P04911	H2A1_YEAST Histone H2A.1 OS=Saccharomyces cerevisiae (strain ATCC 204508 / S288c) GN=HTA1 PE=1 SV=2	100551000064	109100998656	96064028672	116585996288	96048660480	105702998016	92796895232	152940003328	96442662912	71462289408	74568712192	81943617536	82463326208	76107063296	74851328000	105925001216	94103568384	93336354816	91035049984	95968952320	93042081792	79539060736	83120250880	86876971008	66203942912	66371727360	72365113344	61418643456	63596773376	62763134976	96219504640	90848387072	89027534848	100713996288	94333329408	88720220160	84436713472	87142055936	84954488832	83433365504	82814730240	83663028224	78253719552	77087760384	72897667072	126467997696	106737000448	92608790528
P38697	IMDH2_YEAST Inosine-5'-monophosphate dehydrogenase 2 OS=Saccharomyces cerevisiae (strain ATCC 204508 / S288c) GN=IMD2 PE=1 SV=1	2947126784	3558211840	3198284800	2967079936	3002619392	2228172544	2022357248	2491122432	2101409024	1411339008	1330356096	1742580992	1169767296	1002694656	927861184	9638178816	7744677376	8090911744	6474860032	4948426752	4616854528	2879990272	2574375424	3181998080	1636895232	1241326336	1389024256	749732608	1282020224	598414528	5082714112	4941417984	4935218688	4929671680	5190852096	4565873152	3757351936	3796746752	3891435520	4320748544	4050098944	4939998720	3261620736	2581499904	2607374592	7543279616	8652500992	8150481920
P38260	FES1_YEAST Hsp70 nucleotide exchange factor FES1 OS=Saccharomyces cerevisiae (strain ATCC 204508 / S288c) GN=FES1 PE=1 SV=1	3209048832	3341527808	3468728320	4378415104	3859763200	4936450048	4889561600	4755703296	5179667456	5997989376	5883844608	5977612800	6226561536	6621049856	6562522624	3122484992	3274449152	3354809856	4037656576	4206624000	3873977344	4978004480	4727473664	4802907136	5361863168	5859081728	5968857088	7598657024	7305295360	7209977344	3750081536	3352445440	3690196480	4091229696	4089439744	4034562560	4632311808	4528441344	4774211584	5213305344	5724953600	5357557760	5960775680	5843256320	5862783488	3393216512	3556403456	3838247424
Q12000	TMA46_YEAST Translation machinery-associated protein 46 OS=Saccharomyces cerevisiae (strain ATCC 204508 / S288c) GN=TMA46 PE=1 SV=2	3783101952	3700077824	4006019584	4119063808	4303562752	3996709376	3704497408	4196543488	3737562368	2764817664	2583000320	3410988544	3580775936	3176762112	3085761792	3926059520	3743002368	3769325312	3714889984	3581839104	3460920832	3149304832	3192891904	3300089088	2981516288	2772089344	2965383424	2629339136	2483230720	2667199744	3531064576	3615071488	3600268800	3580776448	3328415488	3467153920	3230827520	3323388672	3203238912	3291124480	3110946560	3200538624	3100622336	3276842496	3157184768	3866115072	3755269120	3856655360
P32505	NAB2_YEAST Nuclear polyadenylated RNA-binding protein NAB2 OS=Saccharomyces cerevisiae (strain ATCC 204508 / S288c) GN=NAB2 PE=1 SV=1	6031371776	5438910464	6377471488	5247869440	5888180224	5318455296	5110851584	5316521984	5060155904	4673934848	4680680960	4656474624	4607989248	4530944512	4539597824	5156627456	5410187264	5764229120	5260044800	5304917504	4949215232	4587773952	4874693632	4661360640	3972617472	4183879680	4275758592	3623315200	3756600576	3769613056	5349131776	5723768320	5848871424	5698789376	5167467520	5195694080	5010200064	5103137280	5044564992	4893547520	4651569664	4633878528	4646617088	4454701568	4435310592	4517926400	4767853056	5136823808
P53909	ADE_YEAST Adenine deaminase OS=Saccharomyces cerevisiae (strain ATCC 204508 / S288c) GN=AAH1 PE=1 SV=1	5447461888	6210400256	5579474944	6429074944	5665546240	7367193088	5404990464	7618856960	5191524864	5260261888	4693607936	5049745408	4828501504	5157486592	4951044096	6339120128	5874734080	5829183488	5989153792	5850355200	5649842176	5235719168	5078138880	5316701184	3541754880	3783456000	3563513600	3654175232	3447111168	3640963072	4940744192	5092238336	4894443008	5160309248	5478512128	5186859008	4690541568	4727570944	4737403904	4790345728	4793880576	4721118208	4725227008	4427298304	4407631360	6925359104	6679240192	5827484160
Q00055	GPD1_YEAST Glycerol-3-phosphate dehydrogenase [NAD(+)] 1 OS=Saccharomyces cerevisiae (strain ATCC 204508 / S288c) GN=GPD1 PE=1 SV=4	22112440320	22001676288	21164736512	20831526912	18124632064	15316839424	13568498688	17208176640	14218993664	12828401664	13380331520	14145036288	11096666112	11332534272	11911072768	20427020288	19365163008	19465226240	15252805632	14775393280	15439045632	11209181184	11273432064	11776392192	8636028928	9679221760	9126157312	5267339776	5724461568	5948583936	29264637952	29926494208	27425355776	26046013440	25293697024	27661887488	21203374080	21749311488	21035014144	17907742720	17705363456	18469898240	15921317888	16648840192	16571176960	26688188416	26835095552	25821315072
P07258	CARA_YEAST Carbamoyl-phosphate synthase arginine-specific small chain OS=Saccharomyces cerevisiae (strain ATCC 204508 / S288c) GN=CPA1 PE=1 SV=1	7764792832	7133376512	9179209728	8116090368	8590085120	6926010368	8885550080	7238794240	8243338240	5513278464	6038451200	6542491136	8650345472	6096743936	5711403520	38042841088	38724661248	38799675392	35127869440	34554830848	33180106752	31117527040	30749607936	30301306880	23570294784	23676534784	24743491584	16224239616	16338065408	17695084544	9227796480	9461557248	8476277760	8699282432	8254659584	7706211328	9085011968	8716020736	9302056960	8689051648	8304127488	8039940096	8794591232	8662762496	7864113152	33260382208	33983766528	34710872064
P61830	H3_YEAST Histone H3 OS=Saccharomyces cerevisiae (strain ATCC 204508 / S288c) GN=HHT1 PE=1 SV=2	41897566208	37441732608	33725194240	47806177280	44397240320	36544868352	34915057664	36543426560	35629912064	34733289472	34941472768	32237107200	32347076608	33532858368	30641883136	36375048192	39967211520	36557221888	35647430656	35424575488	35874111488	30283722752	33845301248	33085896704	28618190848	28979122176	27112984576	25014175744	23912298496	25384126464	31474968576	34820218880	32528640000	31232143360	31557502976	32002603008	30020833280	29570961408	29608077312	32387532800	24377518080	25458348032	25742362624	26699079680	28058726400	30302148608	30057515008	33536749568
P40024	ARB1_YEAST ABC transporter ATP-binding protein ARB1 OS=Saccharomyces cerevisiae (strain ATCC 204508 / S288c) GN=ARB1 PE=1 SV=1	18557081600	20689604608	20518346752	18253463552	18348369920	18691684352	18459013120	19544332288	17863405568	16124527616	16426067968	17194651648	17803202560	17036274688	16915858432	19584372736	18403119104	18693554176	17982390272	17269526528	18194907136	16655962112	16686219264	17655752704	14808407040	15423486976	15800068096	14027838464	14225965056	13861583872	18590468096	18013943808	17506834432	17824542720	18448498688	18149677056	17255809024	17235886080	16617894912	17388914688	16185326592	16570630144	15991388160	15351543808	15225239552	19523772416	19237044224	18387505152
P38779	CIC1_YEAST Proteasome-interacting protein CIC1 OS=Saccharomyces cerevisiae (strain ATCC 204508 / S288c) GN=CIC1 PE=1 SV=1	6815924736	7464133120	7900303360	7968542720	6856863232	7611087872	6922929664	8055106048	7087922688	5967696896	5780314112	6283974144	5912600064	6142670336	6308380160	7560443904	6760316928	7149619712	7037339648	7043435008	6618473984	6457487872	6178302464	6457410560	5643527168	5697659904	5814299136	5199107072	5224640512	5297643520	6897257984	6602532352	6867192320	7317750784	7025757184	6662816768	6588081152	6144867840	6305805312	6311429120	6667490816	6611243008	6495742464	6055224320	5849397248	7259336704	7396840448	7760225792
P46673	NUP85_YEAST Nucleoporin NUP85 OS=Saccharomyces cerevisiae (strain ATCC 204508 / S288c) GN=NUP85 PE=1 SV=1	5210740736	4882153984	4273156352	4363851264	4643523584	4305635328	3703518976	4800423424	3780578560	3737537536	3409501184	3782018560	3332939264	3094194944	3416432384	3575651584	4483305472	3917536768	3214158592	3531052032	3377939712	2812338432	2690161152	3085734144	1969682944	2285886976	2033960704	1402106880	1780561536	1521840384	4070701312	4182752000	3660318976	3746488576	4029812992	4203509248	3730303744	3624533248	3531032064	3126222080	3069828352	3160474624	2886217984	2958795776	2882119936	3619127552	3872343552	3814518272
P33416	HSP78_YEAST Heat shock protein 78, mitochondrial OS=Saccharomyces cerevisiae (strain ATCC 204508 / S288c) GN=HSP78 PE=1 SV=2	3350391552	3338483968	3546594560	4560060416	3727979776	4897107968	4674963456	4960862208	5143395840	4931841024	5182030848	5584709120	6612962816	5950630400	6305952768	3647488256	3375372032	3382594048	4246727168	4026908672	4584767488	5676124160	5284006912	5839247872	6482990592	6396702208	7245797888	9921311744	9622638592	9322756096	2994696704	2899229440	3266641152	3165391872	3369959680	3097577984	4227618560	4020935424	4005886208	4506989568	4906897920	4703586304	4982379520	4929201152	5083234304	4299079168	3775654912	2997981952
P24031	PPA3_YEAST Constitutive acid phosphatase OS=Saccharomyces cerevisiae (strain ATCC 204508 / S288c) GN=PHO3 PE=1 SV=2	3616584960	5040375808	2494772224	3689263872	3064810240	3234149632	2589876736	3959757312	2711800832	810774272	818582144	1453332992	1701175936	972093312	1023280896	4338079232	3196688640	3812902144	3722717440	2506681344	2695846144	1906165504	1660769792	1649926272	615317504	746801088	703462144	187865632	206615856	439186080	3358762496	3426973696	2471952128	3119404544	3510510080	2304780032	2393961984	2064026880	1907386112	1893651456	2304744448	2327165440	2122311680	1319120512	1454209024	4825657856	5163325952	4146322688
P53040	TAF6_YEAST Transcription initiation factor TFIID subunit 6 OS=Saccharomyces cerevisiae (strain ATCC 204508 / S288c) GN=TAF6 PE=1 SV=1	34770276352	34469924864	33997340672	42421809152	38144233472	41418444800	39861424128	42028347392	40597364736	41654530048	42567991296	39211831296	42956115968	42661388288	41424314368	33262764032	33795411968	33129789440	36714131456	35894804480	34601570304	37472595968	39767240704	40370479104	42357551104	41462001664	43630157824	46349979648	44904480768	44685733888	32162871296	31837177856	32415864832	33401468928	33572235264	33434333184	34681683968	38549684224	36550623232	37336838144	36406726656	37249835008	37449424896	37836320768	39917780992	30635071488	31998496768	32745867264
P39714	BDH1_YEAST (R,R)-butanediol dehydrogenase OS=Saccharomyces cerevisiae (strain ATCC 204508 / S288c) GN=BDH1 PE=1 SV=2	2883691264	2995482368	3027537152	2171340544	2823346432	2241636864	2046370816	2744936192	2101215104	1565139840	1576938880	1938550912	1702356736	1600839424	1866000000	3658608384	3998946560	3772058112	2790623744	2473517312	2864096000	2270862080	2295564544	1998390400	919278848	1171672960	1019524352	970479040	1213736192	1009146176	3354474240	3311171840	3028185600	2938801408	2976208640	3643246080	2720435968	2898571008	2851200768	2645114112	2520433408	2542656256	2325303552	2436948992	2461575680	4208101888	3632200960	3654292992
P35180	TOM20_YEAST Mitochondrial import receptor subunit TOM20 OS=Saccharomyces cerevisiae (strain ATCC 204508 / S288c) GN=TOM20 PE=1 SV=1	5023481856	4343354880	4782113280	4045505792	4326244352	4128608256	3975349504	4117574912	4134643456	1656925696	1729438976	3579650048	3731422976	3262268160	3392593920	4317209088	4553044480	4554311680	3984035840	3924105984	3831172096	3872188160	3541831424	3499942144	3328360448	3039081984	3235248384	2919419392	2844050688	2841689088	4306450944	4508363776	4341479424	4098749440	4284407552	3992753920	3992910592	3867410176	3884978432	3800975104	3836050176	3818728448	3839347712	3645214464	3605190912	2256331520	3763065088	3740480512
P27810	KTR1_YEAST Alpha-1,2 mannosyltransferase KTR1 OS=Saccharomyces cerevisiae (strain ATCC 204508 / S288c) GN=KTR1 PE=1 SV=1	5302716928	5416563712	5461369856	6022147584	4971518976	4495809024	4927091712	4222688512	5089536512	4325763584	4210851840	4022612736	4534818304	4198104576	4135150592	5326236160	5198096384	5381292544	5175352832	5023059968	5022576640	5024212480	4835144704	4630487040	4108142592	4069834752	4214020864	4063352320	3883552000	4233157888	5710986240	5652077056	5857811456	5703504384	5434345984	5174861824	4925314048	5140190208	4955533824	4774547456	4908945408	4845661184	5241769472	4734214656	4210477312	5222392832	5151746048	5381824512
P40215	NDH1_YEAST External NADH-ubiquinone oxidoreductase 1, mitochondrial OS=Saccharomyces cerevisiae (strain ATCC 204508 / S288c) GN=NDE1 PE=1 SV=1	5345384960	4844890624	5520491520	5274623488	5117297664	4355036672	3968138496	4510684160	4111295744	4212493312	3990888704	3962191360	4029551872	3866916864	4084780288	6883636224	7341003776	6566358528	6213336064	6392735232	6492389376	5947472384	6125218304	5768071168	5041484288	5167547392	4520988672	4353667072	4424355840	4836491776	4268740864	4678367744	4802788352	3922803968	4075799040	3933010688	3665558528	3654088192	3726145280	3351324160	3504472576	3212323072	3179258112	3387089664	3594169600	6164528128	6091182080	6545548800
P23776	EXG1_YEAST Glucan 1,3-beta-glucosidase I/II OS=Saccharomyces cerevisiae (strain ATCC 204508 / S288c) GN=EXG1 PE=1 SV=1	7233445376	7099065344	7002366464	5113339392	6687583744	6417339392	5751279616	6750820352	5580107264	4708582400	4378620928	4425743360	5077838336	4351292928	4187644672	5805897216	5804229632	5547000320	5191830528	5722301952	5457258496	4553401856	4515392512	4599478272	3437555456	3130201088	3715389952	3216293888	2893858560	3601231616	7258579456	7784757248	7470544896	6936692224	7056958464	6788482048	5970576896	6002324992	6089950720	5297160192	5898833408	5494804480	5579372544	5422633472	5080925696	5522050560	5911796736	5983061504
P15108	HSC82_YEAST ATP-dependent molecular chaperone HSC82 OS=Saccharomyces cerevisiae (strain ATCC 204508 / S288c) GN=HSC82 PE=1 SV=4	231732002816	247023992832	247462002688	316537995264	274779996160	337168990208	348813000704	337661984768	376182996992	411792998400	412563996672	434964987904	433407983616	456504999936	485306007552	256592003072	237944995840	246492004352	339011993600	314429997056	323576004608	415374999552	376171986944	409171001344	463278997504	495469002752	496618012672	591218999296	574174003200	560791027712	233943007232	224574996480	225026998272	268487000064	275685015552	277921988608	333682999296	317098000384	322067005440	358751010816	378420985856	374666002432	386022014976	381453991936	395967987712	258120007680	254906007552	238795997184
P25379	STDH_YEAST Catabolic L-serine/threonine dehydratase OS=Saccharomyces cerevisiae (strain ATCC 204508 / S288c) GN=CHA1 PE=1 SV=2	16010747904	14667239424	15502319616	12761581568	14204581888	12482774016	13963463680	11689595904	13912578048	11860112384	11925771264	12384516096	12287461376	11871134720	12574319616	22761113600	21279463424	19881136128	19455313920	19681452032	20067319808	18154772480	17896138752	17866283008	16218739712	15586633728	14517144576	11801097216	13184173056	12757792768	15483774976	15181632512	16353730560	14583908352	15229002752	13369406464	12812521472	13177327616	12783862784	13021351936	11952890880	13074886656	12488400896	12075649024	10887308288	19960705024	21186127872	22870374400
P54781	ERG5_YEAST Cytochrome P450 61 OS=Saccharomyces cerevisiae (strain ATCC 204508 / S288c) GN=ERG5 PE=1 SV=1	1398119424	1432139136	1447958144	1539200512	1320486784	1769115008	1357866112	1822334976	1359798144	1201294848	1165230720	1148158592	1172291072	1189498880	1206163712	1383459712	1488780800	1340478336	1372820608	1370522240	1387272960	1235638272	1196063232	1249389312	932140672	921958848	858242880	896206016	932829632	913976576	1325860864	1515497216	1531906048	1481986944	1390920064	1440262912	1564331904	1455500160	1455825664	1256408192	1267180288	1315373440	1203804288	1261756032	1332969216	1850919296	1946994560	1459939584
P10591	HSP71_YEAST Heat shock protein SSA1 OS=Saccharomyces cerevisiae (strain ATCC 204508 / S288c) GN=SSA1 PE=1 SV=4	635285995520	592710008832	617465970688	781751025664	741877022720	967381024768	1015920001024	921936986112	1030039994368	1194260037632	1229300039680	1253309939712	1300179976192	1362509955072	1380180033536	566724984832	599097016320	590072971264	752609001472	818160992256	797104013312	983642996736	982658973696	1055280005120	1159229997056	1184840024064	1212959948800	1464029937664	1601809940480	1546670047232	606272028672	603603992576	586265001984	701645979648	694143025152	756425031680	929239990272	876756992000	882413993984	1028210032640	1015290003456	1023370002432	1081250021376	1114969997312	1165080002560	567922982912	556147998720	542884986880
P38143	GPX2_YEAST Glutathione peroxidase 2 OS=Saccharomyces cerevisiae (strain ATCC 204508 / S288c) GN=GPX2 PE=1 SV=1	1954815360	2108035456	2514277632	1766269696	1554049792	2099699072	1707309184	2180583680	1715604096	1523371008	1397523968	1410068736	1419885824	1644056960	1846621312	2301384448	1887987840	2115496832	1976336256	1663423104	1765201920	1739445504	1364161664	1530607360	1020333824	1162029568	1266646272	910919104	798068672	902079744	1979098112	1553912320	2041085056	2141750400	2292643328	2067572096	1370930688	1508375168	1455971968	1657494784	1892915072	1808372608	2017844736	1863154176	1931715456	2141832832	2174794240	2229077504
P25294	SIS1_YEAST Protein SIS1 OS=Saccharomyces cerevisiae (strain ATCC 204508 / S288c) GN=SIS1 PE=1 SV=1	27631257600	20993703936	22835349504	27653363712	32208119808	28281403392	35252494336	28284782592	34821677056	47202889728	42544054272	43675766784	48994168832	44387291136	44973649920	20434788352	26537027584	23208415232	27179708416	31230982144	29613414400	37378101248	39838265344	37087387648	49397927936	46935003136	43308732416	55200407552	59285123072	62002372608	25699112960	27784683520	27083741184	25835081728	25085609984	30951884800	34788319232	26659252224	36585914368	29124745216	29167138816	28184602624	41480990720	45040869376	33371396096	17083610112	16254033920	25330718720
P0C2H8	RL31A_YEAST 60S ribosomal protein L31-A OS=Saccharomyces cerevisiae (strain ATCC 204508 / S288c) GN=RPL31A PE=1 SV=1	224600997888	253393993728	266336993280	132780998656	251720007680	250293993472	243329007616	259868999680	242631999488	221390995456	217457999872	230946996224	237814005760	238733000704	230734004224	251611004928	242623004672	249005998080	236537004032	229546000384	229593006080	230539001856	224368001024	217000001536	206113996800	202302996480	216234000384	197534007296	196118003712	191362007040	236438994944	235027005440	236753993728	235178000384	236975996928	240629006336	225136001024	232349007872	228426006528	227462004736	219866005504	223540002816	208536993792	219859992576	214470000640	226106998784	219409006592	229718999040
Q12277	RRP42_YEAST Exosome complex component RRP42 OS=Saccharomyces cerevisiae (strain ATCC 204508 / S288c) GN=RRP42 PE=1 SV=1	891147072	891513856	934573632	986524032	884811584	881773632	830861056	931197376	812684672	574098048	600942016	652151168	792699776	636615296	653617024	809053568	864317824	843784832	857365184	829780992	808030080	761065728	714101120	701242752	644161600	655340672	696241984	589393792	587559168	589588288	868071552	858421760	828055296	859869696	898275008	789984000	787149504	882991744	861031168	826129344	836377728	757015616	714799552	746522560	754836736	840619136	835502720	804357120
P53184	PNC1_YEAST Nicotinamidase OS=Saccharomyces cerevisiae (strain ATCC 204508 / S288c) GN=PNC1 PE=1 SV=1	7566710272	7088047616	7441048064	7612884480	6990609408	5532465664	5201794560	5918254592	5193229312	4993871360	4649966592	5070303744	5199020544	4534043136	4706463232	5524070912	5829613056	5502373888	4940351488	5041655296	5016958464	4560996352	4441350656	4329275904	3791259392	4180403200	3928159488	3667874048	3552790784	3904764672	6627439616	6896577024	6657183232	5618192384	5680880128	5927684096	5314616832	4908846592	5507750400	4286657792	4204360448	4459966976	4878412288	5011484160	4487377920	3887911424	3240858368	4336323584
P23292	KC12_YEAST Casein kinase I homolog 2 OS=Saccharomyces cerevisiae (strain ATCC 204508 / S288c) GN=YCK2 PE=1 SV=1	1387635584	1110080640	1558672000	1095619712	1445454592	1203819648	1391010816	1236207744	1259282688	1059974720	954810112	1211606784	1392382976	1097174656	1117593600	1518643456	1477346560	1535251200	1364912128	1451752704	1440492672	1226576512	1293594240	1345153792	1244186880	1091617536	1139935360	1097980416	1072730752	1050676864	1181710336	1234321408	1422178304	1218369024	1294870784	1158800128	1244278784	1213356032	1220778752	1168537472	1116663424	1234586624	1183850496	1045393280	1158187264	967793344	1090265984	1189079680
P38910	CH10_YEAST 10 kDa heat shock protein, mitochondrial OS=Saccharomyces cerevisiae (strain ATCC 204508 / S288c) GN=HSP10 PE=1 SV=1	55812378624	54093676544	54389501952	66755715072	59962286080	73780535296	69194285056	69382750208	71132332032	78088290304	74930585600	71491198976	77709369344	79824994304	79946645504	52048158720	53334286336	53715247104	56799420416	59187249152	58971410432	66673872896	67274747904	68259627008	69806710784	70140174336	77285703680	87549313024	83799564288	80821239808	53392732160	54469951488	50932948992	57333231616	56522326016	60316123136	65427709952	65175441408	65986908160	69745467392	70233563136	69820137472	71349411840	72381505536	73685041152	55244550144	53517508608	47622815744
Q12189	RPIA_YEAST Ribose-5-phosphate isomerase OS=Saccharomyces cerevisiae (strain ATCC 204508 / S288c) GN=RKI1 PE=1 SV=1	4592188928	4505445376	4527577600	4417768960	4505907712	4704653824	4346872320	4963018752	4202501120	4296055296	4038140160	4232481536	3953459968	4060064512	3828025344	4445925376	4377598464	4358572544	4405873664	4413997056	4625388032	4031853568	4025237760	4032704256	3638326272	3727375872	3613223424	3144526592	3382282752	3175186432	4404734464	4594988544	4657445376	4482454528	4556954112	4492134912	4267545088	4232974080	4218943488	4081113856	3940677376	4159361024	4010622976	3946978304	4182447104	5436620288	5123940864	4656761344
P18544	ARGD_YEAST Acetylornithine aminotransferase, mitochondrial OS=Saccharomyces cerevisiae (strain ATCC 204508 / S288c) GN=ARG8 PE=1 SV=1	1418788224	1831883392	1570780160	1964054400	1284751360	1048910272	1510343808	985425408	1499740160	978629824	874667392	1030579840	1155573888	877660288	856435712	16559397888	17393848320	17186951168	14635873280	14319927296	14127876096	12055344128	12329971712	12237865984	10544308224	10188568576	9535335424	5904653824	6565138944	6564212736	1398100096	1324244864	1148719488	1662634880	1758556032	970207808	1191006080	1049704832	1109040128	1221788416	1498110848	1334594560	1280271488	1059933760	876322048	14024931328	15052573696	14912701440
P05737	RL7A_YEAST 60S ribosomal protein L7-A OS=Saccharomyces cerevisiae (strain ATCC 204508 / S288c) GN=RPL7A PE=1 SV=3	395061002240	408394006528	427523997696	352076988416	415987007488	437103984640	411333984256	459955011584	406499000320	398212988928	399375990784	412212985856	402057003008	423439990784	413844996096	412633989120	404850016256	405726003200	379511996416	398585987072	393565995008	368216997888	385613004800	382666997760	352458014720	353527005184	361897000960	320229015552	336082993152	324998004736	392273985536	398148009984	401398005760	391577010176	372506984448	393016999936	382916001792	390775996416	381696016384	389585010688	354549989376	355938009088	345799000064	360619999232	367498002432	393501999104	379521007616	381291986944
P50861	RIB4_YEAST 6,7-dimethyl-8-ribityllumazine synthase OS=Saccharomyces cerevisiae (strain ATCC 204508 / S288c) GN=RIB4 PE=1 SV=2	28022044672	27806689280	28645971968	24381687808	25790631936	20047814656	22220177408	21265754112	21887225856	19789666304	19810869248	20884459520	18956783616	18964946944	18117507072	35864829952	39005646848	36461887488	26869852160	27239155712	26878521344	20996317184	20353347584	20487043072	17654882304	17403066368	17151593472	9277259776	10978533376	10367763456	24125804544	24934707200	26285985792	21693227008	22265901056	22508810240	20968859648	21731706880	20135864320	19154401280	18935345152	19211040768	18207010816	18784104448	18180763648	29586724864	29869289472	30083581952
Q12230	LSP1_YEAST Sphingolipid long chain base-responsive protein LSP1 OS=Saccharomyces cerevisiae (strain ATCC 204508 / S288c) GN=LSP1 PE=1 SV=1	31648356352	32195368960	36868296704	31122503680	27127537664	25671876608	23645333504	28044916736	26530805760	23239018496	22643589120	23900561408	20879489024	21056843776	23298603008	28918128640	26052995072	28673460224	23336701952	23214718976	23455481856	21972705280	19828858880	20947783680	17401876480	19117230080	18783250432	15865612288	16654046208	16286154752	26739589120	25676480512	26546360320	24579741696	25707784192	25397569536	20569157632	21720793088	20750456832	22550312960	20842045440	22033029120	19792340992	19406137344	19665604608	21194571776	20079427584	20954648576
P38523	GRPE_YEAST GrpE protein homolog, mitochondrial OS=Saccharomyces cerevisiae (strain ATCC 204508 / S288c) GN=MGE1 PE=1 SV=1	12098871296	11794267136	11258655744	10680838144	11868881920	12950949888	10760756224	13123479552	10640626688	7739619328	7116155392	9407644672	10880265216	8759204864	9112549376	11007279104	11551115264	10617840640	10585847808	11145592832	10961351680	10164588544	9942222848	9900895232	9266794496	8491697664	9340676096	7773375488	7881719808	8252195328	11987969024	13076137984	12691133440	11595249664	11386754048	11341979648	11916406784	12003247104	11343686656	10304130048	11169414144	10472092672	10429005824	11096825856	10367010816	12122689536	12561788928	10829068288
P38858	SOL3_YEAST 6-phosphogluconolactonase 3 OS=Saccharomyces cerevisiae (strain ATCC 204508 / S288c) GN=SOL3 PE=1 SV=2	63569330176	64815529984	65613963264	69219483648	63171379200	61239443456	59480158208	69286445056	60992077824	53307916288	52744196096	53598973952	57961074688	51765035008	54221819904	66535882752	64328835072	66683129856	62794850304	62537871360	64138539008	62393294848	59865202688	61483769856	57344106496	52557258752	57894273024	53706948608	53958266880	53239062528	61524103168	61233475584	60661854208	63225425920	58640068608	62437314560	60696416256	59268067328	57933344768	60209246208	60475891712	55188791296	54846132224	57109045248	55514828800	66390167552	62756737024	63458357248
P11972	SST2_YEAST Protein SST2 OS=Saccharomyces cerevisiae (strain ATCC 204508 / S288c) GN=SST2 PE=1 SV=2	682080768	624160896	1010046592	440280736	795916800	902730688	880223872	797587712	815032064	870745728	826698112	663826624	737846592	787074048	633596800	864313472	798163456	854072128	818616576	862649344	701797312	713572736	725049280	612868864	335814560	422883872	351110784	193900544	249151088	306392800	614870976	668219456	779257856	633207552	632334912	466668736	619326336	537304384	477537536	519932288	568508480	568534464	606103488	453899264	415267776	710172544	837037568	1034478464
Q07953	SDO1_YEAST Ribosome maturation protein SDO1 OS=Saccharomyces cerevisiae (strain ATCC 204508 / S288c) GN=SDO1 PE=1 SV=1	820851456	861525696	822202432	814577664	744714688	795118656	760637568	724900160	777378176	680062400	577169216	711555072	678414336	671655360	567242432	826062656	817093504	874004416	793919232	718296448	696272832	616373568	610280192	645638464	529670560	545413824	504030880	369674304	348969696	326067456	980622144	982494464	997231488	901040640	956372864	842182720	776367040	861429504	783714880	812001600	812706112	820680832	808947392	695530112	730843392	861523264	896142592	947494016
Q12359	ATO3_YEAST Ammonia transport outward protein 3 OS=Saccharomyces cerevisiae (strain ATCC 204508 / S288c) GN=ATO3 PE=1 SV=1	2401816064	2646063616	2930199808	2654054144	2521891840	2542988032	2221407488	2561794560	2473497856	1884033664	1813218048	1844742656	1845018240	1633835136	1923654528	3077106688	2920524544	2943755520	2691613952	2587671296	2712202496	2387613184	2207384064	2309743360	1371848960	1427943680	1251941632	1463787520	1609938432	1279138944	2282773248	2168830208	2347894528	2253780736	2312871168	2124068096	2139511296	2160879616	1947307904	2086183680	2078098816	1989096576	1834246272	1673741568	1806727808	3135074304	2926617856	3067660544
P38339	RGD1_YEAST RHO GTPase-activating protein RGD1 OS=Saccharomyces cerevisiae (strain ATCC 204508 / S288c) GN=RGD1 PE=1 SV=1	25734719488	21936228352	28073308160	21036384256	38700920832	51463077888	54047326208	48818384896	49745166336	61416280064	64332828672	58799357952	80143269888	68825759744	73893666816	23185567744	26504206336	24660457472	36693913600	33944303616	41794351104	64290217984	59923779584	51440492544	72623669248	66232414208	72643592192	114447998976	105915998208	111982002176	28724432896	28247617536	24962576384	31226267648	31616126976	36165472256	46043574272	45401780224	49413591040	59223572480	67957862400	58330669056	72553357312	71800356864	68859330560	21384243200	18660425728	19842119680
P05739	RL6B_YEAST 60S ribosomal protein L6-B OS=Saccharomyces cerevisiae (strain ATCC 204508 / S288c) GN=RPL6B PE=1 SV=4	191121997824	204078006272	192083001344	222368006144	194016002048	197688000512	188767993856	201337995264	195880992768	179131006976	184653004800	181977006080	181131001856	178214993920	173827997696	199198998528	189996007424	190403002368	196287004672	189602004992	186892992512	180763000832	183667998720	178188992512	174804992000	169630007296	170009001984	162608005120	159409995776	155623997440	181922004992	185300992000	184672993280	180521992192	181018001408	175477997568	176621993984	179228000256	174801993728	171128995840	177106993152	173507002368	172574998528	171573002240	167771996160	201243000832	196639997952	183959994368
O14455	RL36B_YEAST 60S ribosomal protein L36-B OS=Saccharomyces cerevisiae (strain ATCC 204508 / S288c) GN=RPL36B PE=1 SV=3	274367004672	267671994368	268816007168	265940992000	273003003904	278081011712	263596998656	285707010048	255959007232	234832003072	239686991872	239696003072	250001997824	235614994432	237125992448	261369004032	272384000000	270296006656	270097006592	257971994624	264880996352	248107008000	258917007360	251156004864	237414006784	227691003904	226865004544	200794996736	210602000384	203659001856	237824000000	224278003712	230111002624	231233994752	230384992256	238110998528	238163001344	238093991936	237845004288	245289992192	217325993984	229662998528	234315005952	223804997632	224398000128	232754003968	229387993088	236616007680
Q3E757	RL11B_YEAST 60S ribosomal protein L11-B OS=Saccharomyces cerevisiae (strain ATCC 204508 / S288c) GN=RPL11B PE=1 SV=3	279990009856	270884995072	288505004032	244930002944	287347998720	291196993536	289428996096	317581983744	290721988608	269609992192	265701998592	270997995520	286312988672	262888996864	264358002688	283607990272	281306988544	291619995648	288972996608	291729997824	290402992128	279936008192	266895998976	274207997952	256424001536	247971004416	245323005952	241206001664	243154993152	231305003008	288429998080	282552991744	282436009984	278982983680	276335984640	253777002496	265703997440	264322007040	265683992576	264226996224	260236001280	275173015552	264103002112	241747001344	242215993344	267957993472	275019005952	275716014080
P22515	UBA1_YEAST Ubiquitin-activating enzyme E1 1 OS=Saccharomyces cerevisiae (strain ATCC 204508 / S288c) GN=UBA1 PE=1 SV=2	289819983872	284894003200	278670999552	314483015680	275434012672	295138000896	256319995904	310119989248	265557999616	244195999744	238688993280	256056000512	238793998336	250345996288	252702998528	289764016128	292116004864	283937996800	275139002368	270294007808	275208011776	261607997440	262313000960	267494998016	260522999808	245212004352	247807000576	224230998016	232558002176	227289006080	307843006464	319076007936	301794000896	318688002048	304568008704	307178995712	309866987520	306004983808	302868004864	286548000768	284200009728	306780012544	299002003456	313297010688	309468987392	292869996544	290334998528	302414987264
P40495	LYS12_YEAST Homoisocitrate dehydrogenase, mitochondrial OS=Saccharomyces cerevisiae (strain ATCC 204508 / S288c) GN=LYS12 PE=1 SV=1	12850884608	12926860288	13009468416	14272272384	13266069504	12940352512	12704505856	12801148928	12534531072	20126345216	23193835520	12444297216	11938312192	12631879680	12841670656	53682737152	51397664768	54859796480	50341183488	50172563456	52218540032	50648391680	47383928832	49173368832	44936667136	45092298752	45344915456	43451699200	45182705664	44156575744	12669706240	12573088768	12428733440	12112491520	12669139968	12262848512	12247820288	13359273984	12931530752	13722198016	13743227904	12749735936	12128103424	11192825856	12502677504	62476562432	58116472832	54092025856
P25491	MAS5_YEAST Mitochondrial protein import protein MAS5 OS=Saccharomyces cerevisiae (strain ATCC 204508 / S288c) GN=YDJ1 PE=1 SV=1	49723412480	46952894464	50701127680	44351963136	53134958592	67321192448	64080363520	66438471680	65302876160	73584746496	74250616832	71623303168	81186619392	78283014144	79385632768	47807483904	50013036544	48794890240	58857545728	55571333120	60360675328	70992953344	65590849536	65193869312	72045789184	73075081216	74483884032	89263955968	84831526912	82162098176	48485482496	45989998592	45510729728	49856344064	52214054912	52216631296	56147525632	57329385472	58137677824	65639223296	66271891456	64815194112	68454920192	67204100096	69459673088	50067738624	47841529856	46455750656
Q12499	NOP58_YEAST Nucleolar protein 58 OS=Saccharomyces cerevisiae (strain ATCC 204508 / S288c) GN=NOP58 PE=1 SV=1	21391360000	20811741184	23576037376	28553658368	24638976000	28892735488	28051619840	28477495296	28028942336	32680327168	33143353344	29771460608	33467308032	32702556160	33188626432	29202360320	30130962432	28859527168	52895686656	54509309952	51516944384	85547188224	92899139584	77736755200	118332997632	117735997440	112953999360	174361001984	137558999040	166099992576	21028067328	19875129344	21209608192	24088760320	22027161600	22055976960	25939384320	23519735808	25251682304	27601201152	28291581952	28394547200	32998010880	30489344000	29725140992	24935139328	25836054528	26802284544
P00549	KPYK1_YEAST Pyruvate kinase 1 OS=Saccharomyces cerevisiae (strain ATCC 204508 / S288c) GN=CDC19 PE=1 SV=2	1156840030208	1131979997184	1125729959936	1178829979648	1167820062720	939228987392	1098489987072	880133013504	1079500013568	1036809994240	1037479968768	1081529991168	1057409990656	1021709975552	1072710025216	1062170001408	1081540018176	1098439983104	1047119986688	1053150019584	1107699957760	974311981056	1005599981568	1029599985664	924331999232	927539003392	946882019328	828457025536	895544983552	832338001920	1209880018944	1209989988352	1276560015360	1207949983744	1255949991936	1180559998976	1232179953664	1245150052352	1187970023424	1161910026240	1180590014464	1159360020480	1074280005632	1131910004736	1116460023808	1130140008448	1127590002688	1131840012288
Q01855	RS15_YEAST 40S ribosomal protein S15 OS=Saccharomyces cerevisiae (strain ATCC 204508 / S288c) GN=RPS15 PE=1 SV=1	291092987904	289339998208	286434000896	270984003584	291789996032	281151012864	292469997568	277589000192	278272016384	294334988288	290037006336	278035005440	283615985664	274406998016	272640999424	279364009984	288781008896	287931006976	277556985856	281088000000	288327008256	277498986496	275334987776	269669007360	260262002688	261213995008	260491001856	239070003200	243991003136	241172004864	266865000448	260787994624	267250008064	245417000960	266715004928	264378007552	258559000576	266907992064	255597002752	250193002496	245008007168	241716002816	241863999488	244635992064	248860999680	236335005696	252710993920	257689993216
P53111	ARI1_YEAST NADPH-dependent aldehyde reductase ARI1 OS=Saccharomyces cerevisiae (strain ATCC 204508 / S288c) GN=ARI1 PE=1 SV=1	8900744192	8855004160	8373805056	8509532160	8243492352	8944683008	7156221440	10073105408	7122521600	8861833216	9011272704	6675420160	6422033408	6954308096	7031810560	8513870848	8222861312	7668534784	7378767872	7056173056	6707124224	6159710208	6308635136	6224883200	4797176832	4991764992	4454368768	4980679168	5099540480	4699112448	8209133056	8780789760	8431191552	7794401280	7767003136	9161844736	7668316672	7580860416	7821365248	7081269760	7012886528	7010956288	6791427072	6851552256	7217566208	8942399488	8208518656	7151320576
P32582	CBS_YEAST Cystathionine beta-synthase OS=Saccharomyces cerevisiae (strain ATCC 204508 / S288c) GN=CYS4 PE=1 SV=1	53883785216	59282800640	59075747840	44713725952	54671011840	56872738816	52047650816	58948620288	53390974976	47592943616	46553337856	46037716992	46158917632	44845596672	43591352320	57442603008	55697797120	55790919680	54352510976	52161077248	50488324096	45849956352	44660477952	46510182400	43469561856	44747608064	41298944000	36645388288	33981947904	34508935168	51425681408	51948556288	51980345344	51061489664	53251538944	50851024896	45982007296	45888786432	45675970560	44381835264	45520052224	44155162624	43204145152	41733685248	41985396736	69055012864	64474783744	52926144512
P48570	HOSC_YEAST Homocitrate synthase, cytosolic isozyme OS=Saccharomyces cerevisiae (strain ATCC 204508 / S288c) GN=LYS20 PE=1 SV=1	4945183232	4759869952	4784975360	4073335808	4795024384	4120017408	3906824448	4021307136	3823096064	4273066496	4215968256	4052660480	3990396672	4356489216	4051625728	44208209920	47166234624	45394321408	46453743616	48654577664	49342713856	46712582144	48788480000	51265740800	56426287104	57582075904	54534393856	59654586368	59494391808	56417394688	5253680128	5024460800	4915105792	4722691584	4749127680	5728163328	4569070592	4730259968	4553944576	4106004992	4144129024	4243485184	4154043648	4504930304	4373816832	49751257088	49111879680	50927964160
P12945	NAT1_YEAST N-terminal acetyltransferase A complex subunit NAT1 OS=Saccharomyces cerevisiae (strain ATCC 204508 / S288c) GN=NAT1 PE=1 SV=2	4841708032	5404822528	6021181440	3734295040	4542202368	5418209792	4968139264	5456248832	4945600512	3645457408	3438353408	4098078976	4459810304	3610528768	3906755840	5342818816	4642640896	5115369472	4961374720	4724229632	4824140800	4583607808	3994002944	4212392960	3461164032	3674785792	3818758400	3609691648	3485381888	3280783872	4807372800	4542948864	4884655104	4797918720	4808052224	4313254400	4300743168	4519333888	4480898048	4687258624	4500849152	4870499328	4564547072	3794431488	3991528704	4392641536	4865956864	5085370880
P15705	STI1_YEAST Heat shock protein STI1 OS=Saccharomyces cerevisiae (strain ATCC 204508 / S288c) GN=STI1 PE=1 SV=1	34188359680	33155897344	36917792768	34840465408	40352006144	51487383552	55013310464	48178176000	54470811648	63053651968	63230816256	64550748160	67739013120	72452833280	73366757376	33877803008	36881145856	36105691136	44699574272	46243250176	46582784000	54987657216	54258089984	57748008960	61622419456	66789072896	67448426496	72388681728	76437946368	68267769856	33839650816	34284554240	35755745280	38635220992	37464936448	41270333440	51148349440	48278925312	50034880512	55314776064	52978348032	52975484928	54696898560	58152886272	59798102016	32505538560	32138041344	32318822400
P00924	ENO1_YEAST	64968384512	65538265088	66984759296	51820417024	49526272000	41289805824	35600887808	45475049472	36314533888	32173135872	31566032896	31712065536	30241593344	27232104448	29632487424	51141615616	48125231104	49702969344	41410633728	39109505024	41572032512	34690633728	31767883776	33489928192	19499671552	22328061952	20532295680	22597931008	22843480064	24422838272	77824065536	76263735296	71211614208	65553752064	66259738624	64783822848	48672968704	52791074816	49358364672	45182656512	46278955008	46545805312	40585052160	40626122752	38169427968	45046706176	46517878784	45337767936
Q04894	ADH6_YEAST NADP-dependent alcohol dehydrogenase 6 OS=Saccharomyces cerevisiae (strain ATCC 204508 / S288c) GN=ADH6 PE=1 SV=1	29406828544	31807416320	31684186112	11664028672	30398386176	23522410496	28272850944	19487465472	27678640128	28621989888	28291016704	27245301760	26442391552	27261837312	28632651776	30963570688	31930566656	31278200832	27248822272	27322439680	28895657984	25716029440	25956714496	25732300800	23846436864	23807365120	23709257728	23110131712	23080833024	22662864896	34764689408	32337768448	33651169280	33879214080	34234791936	33619929088	30639034368	31425462272	31336777728	30920552448	31138084864	31315286016	29106907136	30249836544	29949403136	32394799104	34173763584	35411275776
P40106	GPP2_YEAST Glycerol-1-phosphate phosphohydrolase 2 OS=Saccharomyces cerevisiae (strain ATCC 204508 / S288c) GN=GPP2 PE=1 SV=1	91483414528	100415995904	92898025472	79779962880	86941466624	82623512576	72150646784	87178264576	74465984512	59822051328	54561103872	64385110016	70355763200	59860811776	61599707136	106743996416	102178996224	99181428736	99067396096	86780313600	90872299520	85558657024	84393885696	78311849984	75954061312	71183433728	78090182656	69439668224	62369128448	66387664896	121518997504	122494001152	111890997248	108162998272	118322003968	107111997440	102861996032	102816997376	98864898048	98095579136	97105821696	95034425344	91459362816	90826096640	87314726912	137491005440	139618992128	126658002944
P21243	PSA1_YEAST Proteasome subunit alpha type-1 OS=Saccharomyces cerevisiae (strain ATCC 204508 / S288c) GN=SCL1 PE=1 SV=1	11548900352	11178285056	12650546176	6909581824	13461817344	17521162240	17538955264	15949560832	14896128000	19623888896	21340508160	18012952576	23635787776	21862664192	24948649984	10886232064	12787193856	12030862336	15700957184	14072889344	16935645184	22638327808	20634535936	16973153280	23703406592	22589317120	23266803712	36940206080	34988482560	35182952448	13053745152	12775876608	12009277440	12545324032	13061939200	13885033472	12700768256	14456620032	14840905728	15837275136	14962244608	15051879424	16279897088	16208629760	17174329344	10927105024	11604984832	10988636160
P35194	UTP20_YEAST U3 small nucleolar RNA-associated protein 20 OS=Saccharomyces cerevisiae (strain ATCC 204508 / S288c) GN=UTP20 PE=1 SV=3	1168182400	1302673152	1451663488	1207869056	1082723968	1290235136	1250472448	1661020160	1293648768	964766080	970463488	1088062208	1152174976	1031847296	1235908608	1796401664	1748536960	1779636096	1736142592	1657617920	1465684480	1432682880	1361362048	1399292672	1195248768	1198858368	1123712128	1242280320	974497408	1009364864	1296543360	1035634624	1042791552	1201424256	1314902400	1035855360	1072650240	1056952896	992579008	1189447936	1174395648	1303979776	1238126720	877804992	950919936	1389704448	1372807424	1551548288
P02294	H2B2_YEAST Histone H2B.2 OS=Saccharomyces cerevisiae (strain ATCC 204508 / S288c) GN=HTB2 PE=1 SV=2	155573993472	157669998592	147385008128	171054006272	142330003456	156538994688	136211996672	159496994816	130935996416	155524005888	156132999168	140099993600	129597997056	116733001728	133926002688	146160992256	142508998656	140018008064	131231997952	135778000896	132009000960	116436000768	123817000960	124827000832	113661001728	113488003072	103356997632	89559154688	106040999936	94347190272	148963000320	144722001920	136807997440	133985001472	130376998912	136547999744	119997997056	101974999040	127988998144	107446001664	105605996544	103028998144	119590002688	117346000896	88815386624	123120001024	115140001792	137960996864
P15873	PCNA_YEAST Proliferating cell nuclear antigen OS=Saccharomyces cerevisiae (strain ATCC 204508 / S288c) GN=POL30 PE=1 SV=1	9776582656	10475139072	9263278080	8782069760	9449733120	9007459328	8327091200	9866142720	8685787136	8724606976	8159994368	7972660224	7661123584	7826135552	7878319616	9009875968	9119160320	9091316736	8535413760	8089770496	8647318528	7359516160	7422796288	7849208320	6946482176	6906439680	7053433344	5144905728	5432950272	5320547840	9012398080	8354742784	8190639104	9101748224	9041063936	8674028544	7864306688	8443430400	7951816192	7797071360	7670957056	7762707968	7022926848	7421676544	7261336576	8794792960	8646526976	8277209600
P08456	PSS_YEAST CDP-diacylglycerol--serine O-phosphatidyltransferase OS=Saccharomyces cerevisiae (strain ATCC 204508 / S288c) GN=CHO1 PE=1 SV=3	10197698560	8293221376	9859344384	7455383040	8931124224	7949969408	9433101312	7048016896	7889243136	6911005184	7598680064	7298696192	8095039488	7419514880	7488916480	8283073536	9488535552	8058636288	8108363776	8552842752	8498335744	7954225152	7668652032	6859477504	6629064192	5890806272	6372670464	5985936896	5559430144	5902410240	8798441472	8558282240	8640077824	8350953984	8719818752	8468218368	7814420992	8263241216	8449396736	8163366400	8284733440	8270735360	8534941696	7778582016	7613932032	6926942720	7138471936	7496383488
P0CX37	RS6A_YEAST 40S ribosomal protein S6-A OS=Saccharomyces cerevisiae (strain ATCC 204508 / S288c) GN=RPS6A PE=1 SV=1	326866010112	312455987200	323143008256	357406998528	329952002048	331528994816	313017991168	338862997504	297570009088	291830988800	293526011904	298488987648	310940008448	292037001216	273250992128	322372009984	329814016000	319777996800	332394987520	324020994048	323189997568	306380013568	312138989568	305752997888	301019004928	285684006912	292601987072	279681007616	270846001152	284988997632	301935984640	312689000448	311129014272	294067011584	296869003264	297609986048	290356985856	299983011840	288864010240	282915012608	286777016320	269139001344	277813985280	276099989504	265342992384	313915998208	321350008832	312034983936
P39103	COX14_YEAST Cytochrome c oxidase assembly protein COX14 OS=Saccharomyces cerevisiae (strain ATCC 204508 / S288c) GN=COX14 PE=1 SV=1	338455264	248526752	306673216	283599296	363863680	235242848	352473248	265356416	361638016	574555136	769344896	438065376	419054720	526093952	578268992	311926752	388571456	350324096	309878976	357932320	379009216	422350784	471268288	425170016	508543392	661407296	553957504	686247680	688617536	818498816	308742816	334155008	338341152	296874880	280428896	309255712	345536704	243606752	363626176	253840400	237179456	260614800	414618976	439754400	263174288	147189472	98016056	367052544
P38344	REI1_YEAST Cytoplasmic 60S subunit biogenesis factor REI1 OS=Saccharomyces cerevisiae (strain ATCC 204508 / S288c) GN=REI1 PE=1 SV=3	1750791168	1713190656	1828740736	2130625536	1787070464	1595097344	1594034560	1597809152	1689698176	728284864	611724352	944673408	1476592128	1109966080	851287296	1762534656	1552713088	1763354112	1763512448	1646303232	1598800128	1575694720	1493001856	1406441728	1203947904	1170726528	1356581376	1097928064	966190144	1101907584	1694158208	1656328320	1823826944	1748400896	1637635456	1405485568	1531479168	1586430592	1487605760	1572777856	1523196416	1571251584	1557427712	1361036160	1704447616	1234614144	1390653312	1881063040
P33302	PDR5_YEAST Pleiotropic ABC efflux transporter of multiple drugs OS=Saccharomyces cerevisiae (strain ATCC 204508 / S288c) GN=PDR5 PE=1 SV=1	9606544384	10064033792	9907956736	10847027200	7841528832	8950631424	6875419648	10074010624	8635380736	6195581440	5693859840	7524036608	6185137664	6378940416	8164631040	3915778816	3165421568	3114530560	2885631232	2210324480	2501799936	2340371200	2065080832	2037871872	1379036032	1635501184	1474573056	1574335232	1261484928	1400442624	6493334016	6084357632	4986823680	6424423424	6274163712	6210149376	5729703936	5030344192	4967762432	5103306240	5730160640	6451015168	5348466176	4291829248	4934445568	3129606400	3118882048	2608306688
P0CX43	RL1A_YEAST 60S ribosomal protein L1-A OS=Saccharomyces cerevisiae (strain ATCC 204508 / S288c) GN=RPL1A PE=1 SV=1	363268997120	346463010816	364955992064	324136992768	372378992640	372477984768	352344014848	377946013696	345947996160	346707984384	331389009920	328893005824	348335013888	325599002624	331779997696	349920985088	375330013184	361945989120	346838007808	349726998528	361439985664	342255992832	344272011264	336888004608	330008985600	308577992704	313303990272	280954994688	285630988288	295024984064	346249003008	346144014336	338057003008	348341010432	325979013120	335305015296	323765993472	322328985600	324441014272	309605007360	318748000256	325264998400	332500992000	321549008896	325705007104	321881014272	329542991872	332985008128
P02400	RLA4_YEAST 60S acidic ribosomal protein P2-beta OS=Saccharomyces cerevisiae (strain ATCC 204508 / S288c) GN=RPP2B PE=1 SV=2	317953998848	281428983808	288541016064	281627000832	302309015552	267032002560	280230985728	280494014464	268656001024	235878006784	224879001600	235118002176	273622007808	222450008064	227080994816	279082991616	307261997056	272629006336	272667000832	284724985856	296811003904	265021997056	277366013952	272458006528	208003006464	205207994368	232468004864	208786997248	202330996736	206869004288	263412006912	288702005248	292025991168	261160992768	268112003072	293915983872	288167002112	297257992192	291606003712	255569002496	250843004928	259208003584	249488998400	273199005696	270881996800	262973997056	243452002304	261911003136
P38934	BFR1_YEAST Nuclear segregation protein BFR1 OS=Saccharomyces cerevisiae (strain ATCC 204508 / S288c) GN=BFR1 PE=1 SV=1	36195160064	33209780224	34038212608	37126352896	34984488960	38955245568	39465361408	38776844288	36369190912	47889575936	44310999040	43561578496	45983678464	44831809536	47021289472	36319858688	33457731584	37019406336	35529691136	36097957888	36541046784	39242891264	37932974080	37578235904	44136431616	46617354240	44850216960	51291643904	50698260480	43624857600	33730979840	32555857920	33619052544	35003633664	35997831168	37383913472	35147235328	34878599168	38031269888	39987200000	37894217728	37009104896	37980598272	35853475840	42449047552	34183735296	35129167872	32541024256
P39522	ILV3_YEAST Dihydroxy-acid dehydratase, mitochondrial OS=Saccharomyces cerevisiae (strain ATCC 204508 / S288c) GN=ILV3 PE=1 SV=2	45712523264	50172928000	47928049664	43600699392	44255563776	49664319488	47860924416	57897086976	47779143680	36064894976	37453959168	43413553152	45164937216	39652102144	40741732352	41572487168	37290061824	41123209216	40057102336	38320664576	38363865088	35315494912	34128758784	36275453952	34518671360	31665844224	32199139328	30901798912	30864723968	29244907520	48174993408	45848621056	47939878912	48823660544	48285601792	42042617856	43722145792	41821507584	43945418752	44702466048	45738409984	45706526720	46053642240	41754517504	40068227072	48719966208	43048828928	39998189568
Q05016	YM71_YEAST Uncharacterized oxidoreductase YMR226C OS=Saccharomyces cerevisiae (strain ATCC 204508 / S288c) GN=YMR226C PE=1 SV=1	27068661760	24860022784	26836590592	25889513472	26949289984	21765421056	25388109824	21900457984	25091971072	23254986752	24502857728	24053544960	25482199040	24597970944	24471756800	25273706496	26904272896	26868658176	23592978432	24953616384	25122902016	23169325056	22580441088	22238951424	21006116864	21073483776	21015918592	19142205440	21459212288	19030032384	25490010112	26273144832	25916192768	24140318720	25183334400	23863726080	23768201216	24210192384	24261541888	24829521920	24151441408	23898544128	23262064640	22209982464	22096990208	20554358784	20161406976	23947907072
P42949	TIM16_YEAST Mitochondrial import inner membrane translocase subunit TIM16 OS=Saccharomyces cerevisiae (strain ATCC 204508 / S288c) GN=PAM16 PE=1 SV=1	784397504	699711424	749084544	875056704	734675008	688779456	605084608	568622464	615037760	609015808	603293056	586557312	536147936	618647232	609029504	662054016	716371840	667460992	556332608	570585856	506510816	423840544	509595520	443407904	413474240	437431456	393847936	333534112	330541824	299281696	642157248	650155904	683064256	762082368	679115136	684659968	636097088	596724736	603589312	619404672	650708096	600869056	583799552	574487104	625717248	701695808	675268992	671377664
P53043	PPT1_YEAST Serine/threonine-protein phosphatase T OS=Saccharomyces cerevisiae (strain ATCC 204508 / S288c) GN=PPT1 PE=1 SV=1	4249726464	4744457216	4949679104	3600041216	4333186048	5393065472	4227350784	4593238528	4260849152	3478103296	3465759488	3695661824	3958221056	3670221312	3688710144	4171178496	4163101952	3998967552	4373533696	3943227904	3897043456	3524732672	3545274880	3488207104	3063036160	3167340032	3243113984	3041978624	2533988096	2535593728	4172669440	4061660416	4111653888	4314059776	4514466304	4236934400	3825050368	3975773184	3899277824	4011880192	3983852032	4021454848	4091164928	3645708288	3656848384	5110948864	4904719872	4193414144
P26793	FEN1_YEAST Flap endonuclease 1 OS=Saccharomyces cerevisiae (strain ATCC 204508 / S288c) GN=RAD27 PE=1 SV=1	498550976	733979776	615946304	606400576	593019840	536424960	643530240	493262400	534792000	242766512	269456640	385949536	507120576	334857088	373872608	618866176	554883456	681258496	545380224	609044928	539516288	487909888	529779616	460782368	419934016	344636384	411203360	360078112	318364736	389971392	690858112	616855296	603537024	680800320	651194496	371634784	517232320	564715712	486016736	441097952	602878272	478661696	511763040	371632928	350654016	538016000	635586240	648977216
P38988	GGC1_YEAST Mitochondrial GTP/GDP carrier protein 1 OS=Saccharomyces cerevisiae (strain ATCC 204508 / S288c) GN=GGC1 PE=1 SV=1	2348699648	1830381696	1981353216	2215845120	2283911168	2637251072	2213945856	2671314688	2130789888	2471769856	2420300544	2342058752	2583546880	2661066752	2478151424	7087398912	8408144896	7198197760	5751920128	6568297984	6108919808	5166058496	5581880832	5271588352	4605085184	4271599104	3973724928	3692365824	4559230976	3935821568	2350036736	2483037952	2246238464	2586255360	2061164032	2461545216	2430206976	2585931264	2537424640	2509808384	2405137664	2480960512	2527573760	2954945280	2925362432	6663187456	6274428928	6248842752
Q06287	NEP1_YEAST Ribosomal RNA small subunit methyltransferase NEP1 OS=Saccharomyces cerevisiae (strain ATCC 204508 / S288c) GN=EMG1 PE=1 SV=1	8143190528	8532902400	8844191744	8105284608	8572251136	9039084544	8192920576	9493406720	8358994944	7778521600	7524457984	7590878208	7885037056	7268277248	7379046912	8472783360	7850113536	8104128512	8137588736	7691373056	8020109824	7797544960	7273178112	7383602688	6682819584	6266142720	7285566464	6309556224	6062925824	6209221632	7777650688	7804633088	7879493120	7905865728	8120065536	7938244608	7792074240	7866248704	7792548352	7533909504	7422834688	7653378048	7358870528	7124058624	6887689728	8199781888	8017233920	7270628352
P08539	GPA1_YEAST Guanine nucleotide-binding protein alpha-1 subunit OS=Saccharomyces cerevisiae (strain ATCC 204508 / S288c) GN=GPA1 PE=1 SV=3	742115648	815000192	912161792	1982757632	878157888	995073344	698976960	1272773632	750488960	283099104	299565440	344873440	617485056	324248896	327537952	865252480	843721984	917998400	672082624	720391744	1037820672	558385920	474270656	519516800	413679712	289194880	299376352	384084160	234652272	244734960	870082368	864445184	842903808	864972864	1102737408	552492352	962250880	621275136	625633664	646258432	694733248	673207040	698344256	559118208	438514272	1225917056	755303040	862559232
Q07551	KAR_YEAST NADPH-dependent alpha-keto amide reductase OS=Saccharomyces cerevisiae (strain ATCC 204508 / S288c) GN=YDL124W PE=1 SV=1	33341827072	34755645440	30968150016	28961998848	26118823936	16519090176	19651899392	17077385216	20011845632	16167296000	15505227776	17431242752	13407909888	14588316672	15972491264	26493659136	26355427328	27842105344	18167848960	17323544576	20474419200	15285592064	13434471424	13867981824	12547723264	12880123904	12331044864	6233797632	6240938496	6481384448	26209460224	25592475648	24918329344	23176208384	24225169408	21915549696	17790810112	18993534976	17695123456	17234106368	17039096832	17351292928	14800017408	14797219840	14255399936	22022324224	22354767872	20147384320
P40217	EIF3I_YEAST Eukaryotic translation initiation factor 3 subunit I OS=Saccharomyces cerevisiae (strain ATCC 204508 / S288c) GN=TIF34 PE=1 SV=1	12864964608	13948954624	14089166848	15120104448	12592944128	14871050240	12915723264	15208829952	13439449088	13102537728	12730753024	12001708032	12540954624	12172103680	12120723456	13134336000	12324499456	13063477248	13394705408	13158938624	12329147392	12333375488	11774605312	11743759360	10917227520	11144964096	11371345920	10746021888	10394454016	10430047232	13334725632	12532332544	12409579520	13678486528	13345681408	12462215168	11859643392	11550356480	11649196032	11939015680	12618796032	12393109504	13068102656	11265713152	11156379648	13780134912	13446596608	13367798784
P07280	RS19A_YEAST 40S ribosomal protein S19-A OS=Saccharomyces cerevisiae (strain ATCC 204508 / S288c) GN=RPS19A PE=1 SV=2	430020001792	430638006272	401365008384	433287987200	406450012160	413437984768	384550993920	414223007744	397342998528	411300003840	395868995584	393030991872	372415987712	388679991296	394344005632	406740992000	415881986048	396216991744	396784009216	407142989824	415168004096	383275008000	377877004288	396917014528	364474990592	370376998912	364841992192	330052993024	334623014912	327581007872	372736000000	374760996864	370402983936	366702985216	366549991424	397489012736	369088987136	377415008256	370840010752	352897007616	352723992576	355318988800	336511008768	353473003520	378870988800	368077996032	373238005760	376663998464
Q12117	MRH1_YEAST Protein MRH1 OS=Saccharomyces cerevisiae (strain ATCC 204508 / S288c) GN=MRH1 PE=1 SV=1	54387302400	52195950592	38503149568	39160614912	45543989248	42702966784	38955196416	44888195072	36172136448	30452480000	30778419200	30837702656	27178147840	25593958400	27449862144	42419552256	47378919424	43766538240	37309665280	36135923712	40185610240	26081972224	27409801216	28745332736	18934968320	20674471936	18190260224	5962647552	8053952000	6591078912	31776911360	34207016960	24135307264	30348089344	28591319040	31849633792	30145716224	27891068928	25445662720	21476192256	20442896384	21840205824	19275565056	18980532224	21177767936	31814758400	33078339584	32206467072
P02309	H4_YEAST Histone H4 OS=Saccharomyces cerevisiae (strain ATCC 204508 / S288c) GN=HHF1 PE=1 SV=2	130747998208	130587000832	128981000192	135304003584	127816998912	116351000576	118384001024	114189000704	117825003520	124135997440	116257996800	122078003200	104235999232	122467999744	125041999872	122789003264	128898998272	127953002496	122804002816	122358996992	121941999616	102172999680	109150003200	116481998848	95636201472	108480004096	93783621632	76291899392	86052945920	83857457152	126390001664	126790000640	118538002432	125283999744	119879000064	127849996288	116417003520	118744997888	118495002624	111697002496	105554001920	108833996800	104702001152	109041000448	104547000320	120102002688	113743003648	117142003712
Q07395	SYO1_YEAST Synchronized import protein 1 OS=Saccharomyces cerevisiae (strain ATCC 204508 / S288c) GN=SYO1 PE=1 SV=1	1685607936	1180358784	1386129408	1319737472	1567996800	1002946240	1497663872	1091923072	1391705728	840582656	835785728	926045440	1227767168	881468224	858953984	1369319552	1711354112	1300270464	1206428672	1421972736	1431401856	1191479168	1370178560	1294718848	822636480	854565952	999857792	764270592	651479744	643652864	1218978176	1338625536	1365566464	1205016704	1118720768	1227268352	1421322496	1494012160	1495240320	1186595712	1091276288	1222032000	1196139264	1204600448	1050597696	712609216	861821440	1317301376
P48589	RS12_YEAST 40S ribosomal protein S12 OS=Saccharomyces cerevisiae (strain ATCC 204508 / S288c) GN=RPS12 PE=1 SV=1	302777991168	320419004416	305148985344	333029015552	309769011200	293930991616	291293003776	304176988160	300534005760	305805983744	293122015232	292686004224	289506983936	287421005824	298144989184	310635986944	301224001536	306529992704	300211011584	299869995008	311593992192	298930012160	291007987712	289795014656	275539984384	282811990016	277306998784	247719002112	256881999872	251408007168	291760013312	290387984384	281095012352	281360990208	297323986944	286575984640	279331012608	286600003584	285651009536	276632993792	271207006208	280444010496	263221002240	258759999488	274086002688	291621011456	291565993984	291042983936
P14065	GCY1_YEAST Glycerol 2-dehydrogenase (NADP(+)) OS=Saccharomyces cerevisiae (strain ATCC 204508 / S288c) GN=GCY1 PE=1 SV=1	214471888	214940464	191222304	189164288	171616896	51342552	34694980	54178200	38732456	23572470	21479822	35884732	35934728	15619423	23545996	217142624	198034352	179127232	44356016	56667412	105828472	13299853	23141814	15351180	3.5897e+06	13388585	0	0	1.41939e+06	1.59077e+06	116496192	105349984	121453152	73338320	80534560	87204152	24281702	29127436	28561834	2.41807e+06	14213369	12078270	8758066	28591392	22409506	57189840	74169056	86803264
P20084	RM33_YEAST 54S ribosomal protein L33, mitochondrial OS=Saccharomyces cerevisiae (strain ATCC 204508 / S288c) GN=MRPL33 PE=1 SV=4	915338816	865305536	921159296	878385344	868699712	940864064	807619264	851269568	825237632	720621504	751798848	728056128	717773440	655457984	695644416	864392512	908379136	824827008	723669632	794367296	787095488	728003328	648389120	757917760	650813760	620515776	595940928	593566080	615397888	576627072	717081984	813324544	746140864	718797248	782835520	738567744	693150016	721295936	654192192	676028800	583557376	699614912	630675648	570188480	617214336	654953792	665742016	707286784
P32897	TIM23_YEAST Mitochondrial import inner membrane translocase subunit TIM23 OS=Saccharomyces cerevisiae (strain ATCC 204508 / S288c) GN=TIM23 PE=1 SV=1	6574051840	5825651712	6544829952	8858850304	6460102656	7378358784	5976035840	6818838528	5022812160	5640252416	5413571584	5116112384	5286396416	5217516544	5045855744	6729490432	6432980480	6345771520	6042989568	6173160960	5755794432	5950364160	5735935488	5302006784	5373639680	5067165184	5082962432	5153039872	4826104320	4638062592	6658667520	6368496640	6282757120	6531422208	6649670144	6279918080	5427320832	5570992640	5724885504	5434942464	5984089600	5676899840	5861219840	5697018368	5690656768	5092190208	5646986752	6076798464
P11076	ARF1_YEAST ADP-ribosylation factor 1 OS=Saccharomyces cerevisiae (strain ATCC 204508 / S288c) GN=ARF1 PE=1 SV=3	78808121344	87530561536	87746904064	67147046912	81633255424	97057849344	92133310464	97841348608	94696923136	105562996736	104790999040	96287326208	95967100928	99299622912	107619000320	86087245824	81780768768	83549061120	90019749888	80841637888	87300055040	95994847232	88591384576	92848947200	96666812416	103818002432	101254995968	106196000768	115910000640	105003999232	83510681600	77911474176	74561839104	82346237952	87478206464	84876967936	85685895168	88701476864	87653670912	96713220096	95155453952	94963982336	96970047488	93064839168	92780068864	78392582144	80623124480	77002203136
P38631	FKS1_YEAST 1,3-beta-glucan synthase component FKS1 OS=Saccharomyces cerevisiae (strain ATCC 204508 / S288c) GN=FKS1 PE=1 SV=2	86653313024	101605998592	96690274304	127734996992	119337000960	120909996032	139640995840	114568003584	168326004736	180758003712	180318994432	173445005312	181523005440	177502994432	184519999488	97523507200	78648745984	97524932608	121299001344	113298997248	117844000768	172298993664	152031002624	153765003264	164801003520	170476994560	170554998784	241022992384	229639995392	223762006016	93513203712	92539510784	80954433536	100154998784	95542280192	93426720768	129967996928	128287997952	136103002112	162775007232	166041993216	164819992576	161958002688	149883994112	157780000768	81204518912	73886851072	87423418368
P17695	GLRX2_YEAST Glutaredoxin-2, mitochondrial OS=Saccharomyces cerevisiae (strain ATCC 204508 / S288c) GN=GRX2 PE=1 SV=3	10867902464	10389197824	10455627776	10684138496	10007283712	10903296000	8929741824	11437069312	8711755776	9075412992	8928005120	8359977984	8967601152	8339994624	8724078592	10495063040	10173426688	10314883072	9140074496	9791126528	10203992064	8525501952	9070647296	9357005824	8187898880	8373288960	8015809024	7591896064	8426483712	7526920192	9949714432	10059337728	9969514496	9461435392	9621345280	10386682880	9044134912	9169154048	9109519360	8852481024	8592912384	8700071936	8294099456	9053566976	9250658304	9972252672	9760874496	9269762048
Q08745	RS10A_YEAST 40S ribosomal protein S10-A OS=Saccharomyces cerevisiae (strain ATCC 204508 / S288c) GN=RPS10A PE=1 SV=1	258493005824	269762002944	274763005952	258876997632	255568003072	204009996288	268290998272	181238005760	256510001152	254807998464	241534992384	249429999616	232453996544	248449007616	247409999872	263990001664	253877993472	268230000640	248463998976	258786000896	255627001856	235901992960	236635996160	244716994560	228208001024	238084997120	226205007872	199701004288	214743007232	209589993472	255990005760	252661006336	255100993536	263992000512	264565997568	240759996416	238489993216	244245004288	232612003840	241658003456	242694995968	248442994688	234474995712	222332993536	230819004416	219171995648	235474993152	257425997824
P38069	MNN2_YEAST Alpha-1,2-mannosyltransferase MNN2 OS=Saccharomyces cerevisiae (strain ATCC 204508 / S288c) GN=MNN2 PE=1 SV=1	3989800448	3699359744	3729756160	3465800448	3597928448	3306797568	3454063104	3212647424	3568431104	3149945600	3141638144	3433605376	3793025536	3287312128	3368865024	3498811648	3562388992	3596737536	3382538240	3200128000	3321840384	3080686080	3070341888	3026804480	2343228416	2253216768	2672561920	2589802496	2366763520	2617332224	3593312512	3658852352	3850850816	3626340352	3610153472	3620471808	3722229504	3507357184	3329524992	3358434560	3455049728	3494316800	3438999040	3076594176	3338355968	2991721728	3393041408	3640242432
P37303	GLY1_YEAST Low specificity L-threonine aldolase OS=Saccharomyces cerevisiae (strain ATCC 204508 / S288c) GN=GLY1 PE=1 SV=2	30095984640	30511181824	30983706624	25376452608	29714700288	31282907136	30838867968	31296614400	30942380032	31889707008	31324727296	30779971584	31861858304	32879298560	30937853952	32725354496	31378530304	31756439552	31623780352	31148511232	30090307584	30333028352	30129690624	29427542016	28037437440	29018277888	28012204032	28845230080	27583975424	27753099264	35260432384	32133728256	33143848960	34586775552	33971820544	32942104576	32825794560	31875323904	32822738944	31160715264	31800444928	30540468224	31871070208	32467333120	31538008064	32409585664	33988126720	36474560512
P00358	G3P2_YEAST Glyceraldehyde-3-phosphate dehydrogenase 2 OS=Saccharomyces cerevisiae (strain ATCC 204508 / S288c) GN=TDH2 PE=1 SV=3	6082362880	5183925248	4522780160	5208242688	4798605312	3868940544	3844934912	3875891200	4294375680	3407198208	3887359232	3620227840	3248246528	2859973120	3255745792	6710929920	6113309696	5710416896	4172448000	4573281280	4490693632	3954855936	4041671936	4247165440	2934106880	2995088128	2994969344	2802164736	3226347776	3010411776	8588557312	8211651584	7583865856	7237105152	7366896640	7378084864	6126033408	5535891968	6361862144	5492975616	4908942336	5846264320	5283882496	5444481024	4285300224	5626942464	7451763712	7314979328
Q12690	RL13A_YEAST 60S ribosomal protein L13-A OS=Saccharomyces cerevisiae (strain ATCC 204508 / S288c) GN=RPL13A PE=1 SV=1	263614005248	264026996736	244602994688	311315988480	250774994944	262814007296	234459004928	265947004928	250336002048	234101997568	236710002688	244128006144	239727001600	236845006848	234888003584	252286992384	254802001920	241260003328	256754008064	238600994816	235677007872	236441993216	228072996864	222206001152	219760001024	215050993664	210789007360	208278994944	189883006976	200562999296	229215993856	222061002752	218537000960	233065005056	235743002624	220943007744	215923998720	215363993600	217698992128	219343994880	225836007424	221706993664	218090995712	209247993856	214128001024	234333995008	232010006528	236875005952
P26783	RS5_YEAST 40S ribosomal protein S5 OS=Saccharomyces cerevisiae (strain ATCC 204508 / S288c) GN=RPS5 PE=1 SV=3	247572004864	239326003200	240124002304	258662006784	240512008192	251805007872	241347002368	253284007936	230855999488	216670994432	201673998336	227654991872	232103002112	224008994816	222520999936	253742006272	241740005376	251587002368	247315005440	239537995776	235729993728	226543992832	228212998144	229592006656	224043008000	225802993664	220336996352	213839003648	211145998336	202887004160	226515992576	221648994304	233159999488	225634992128	235852005376	229524996096	211717996544	217513000960	216013996032	218574995456	213366996992	212639006720	206654996480	204589006848	225457995776	232269004800	238637006848	215833001984
Q12746	PGA3_YEAST Plasma membrane-associated coenzyme Q6 reductase PGA3 OS=Saccharomyces cerevisiae (strain ATCC 204508 / S288c) GN=PGA3 PE=1 SV=1	9581266944	10925291520	10253164544	10091600896	9085594624	10561673216	8763330560	10260572160	9284359168	8223393792	8267541504	7877594624	7787793920	7997183488	8154145280	9371896832	8824105984	9369340928	9300164608	8335629824	8504060416	8505032704	7652807680	8026749440	7416936960	7434327552	7540712960	6044874752	5817238016	6311251456	8894817280	8491981824	8744607744	9332711424	9043743744	8151356416	8325678592	8669097984	7974340608	8171596288	8546967552	8632773632	8224279552	7694401024	7606172160	7543052288	8756705280	8996881408
P53834	HCH1_YEAST Hsp90 co-chaperone HCH1 OS=Saccharomyces cerevisiae (strain ATCC 204508 / S288c) GN=HCH1 PE=1 SV=1	6627513856	6897504256	6729924096	5726700032	7659652608	8937789440	8846737408	9254171648	9239639040	9940374528	10227509248	10382963712	9745522688	10938473472	9932138496	6725634560	6816410624	6753477632	7571727360	8082911232	8205703168	8693305344	8590989312	8942278656	9188886528	8757453824	9211791360	11286490112	11351860224	11333667840	6546902016	6721500160	6561142784	6945131520	7028624384	7392392192	8634780672	8429692928	8308580352	9160982528	8953560064	9096983552	8444305920	9295767552	9385206784	7657360384	7016134656	6534924800
P22202	HSP74_YEAST Heat shock protein SSA4 OS=Saccharomyces cerevisiae (strain ATCC 204508 / S288c) GN=SSA4 PE=1 SV=3	1126073344	1030013440	1176750208	3197730048	2242189056	3195058944	4289480960	2415273472	4211523328	6664606720	7188920832	6003043840	10563404800	8836879360	8864859136	3435351040	4398445568	3670542336	10623934464	11843706880	10821015552	23596644352	27756081152	18015989760	35468247040	31307956224	32874647552	58637766656	45677547520	58481082368	1388591872	1335905408	1582221568	1923740032	1709218432	1831628160	4390673408	3552502016	4396318208	5554999296	5741245440	5441563136	8519436288	9134317568	9060216832	3318863616	2764771840	2939859968
P06168	ILV5_YEAST Ketol-acid reductoisomerase, mitochondrial OS=Saccharomyces cerevisiae (strain ATCC 204508 / S288c) GN=ILV5 PE=1 SV=1	299525996544	319955009536	322627993600	260033003520	303480012800	297850011648	304325001216	290101002240	288223002624	302458994688	292693999616	285732012032	297808003072	285721001984	285846994944	273938006016	261178998784	254838996992	255004000256	262830997504	268989005824	232877998080	242284003328	253047996416	224434995200	219744993280	231669006336	183251992576	198664994816	196575002624	327113015296	320336003072	328497987584	324907008000	319111004160	321910013952	317163012096	316168011776	309360984064	299950014464	300694994944	300650004480	292367007744	296592998400	292093001728	246755999744	268970999808	280052006912
Q04600	TMA64_YEAST Translation machinery-associated protein 64 OS=Saccharomyces cerevisiae (strain ATCC 204508 / S288c) GN=TMA64 PE=1 SV=1	262622528	156000768	220829200	303233792	250086176	182705632	277446624	233765056	195233312	232805568	304640000	294125248	342797760	295628320	325991968	201387184	304768704	300452192	556628544	499982464	479366528	1080530432	1228562688	972326336	1488842880	1510813824	1586415488	1944073728	1606240000	2414638592	320508672	293845952	279982464	248685264	287520992	264173360	308507360	285824320	413755776	436476576	283952544	337052096	414353984	422804320	454071808	219950304	166032992	267142400
P38262	SIF2_YEAST SIR4-interacting protein SIF2 OS=Saccharomyces cerevisiae (strain ATCC 204508 / S288c) GN=SIF2 PE=1 SV=2	345279936	262058480	303508864	256291776	389884000	199549024	262081440	238294192	355090944	492554944	480694400	400706368	374260032	329628832	463450400	264470256	372179328	292312512	345799488	427133984	417590528	501787968	701057792	585408576	899031232	944063104	756574208	798563200	817286464	1006983744	246441584	319015328	300084576	167468688	181442208	299653216	295878400	194734720	332784192	169070528	178420480	177458352	351673856	410277344	195490912	84772952	71414512	316074624
P37263	YC16_YEAST UPF0743 protein YCR087C-A OS=Saccharomyces cerevisiae (strain ATCC 204508 / S288c) GN=YCR087C-A PE=1 SV=1	2076871808	2816374784	3186549504	3136386048	2450515712	3039739136	2355973632	3088908800	2183677184	1932095360	1986213120	1558439424	2165286912	1623547648	1608098688	2163557376	1881688832	2309244160	2042248704	2140574976	2017830656	1753229312	1896773888	1757546112	1337770240	1344402432	1621278720	1020506432	858522304	1118681088	2682253568	2354615808	2437605632	2401193216	2430670080	1790432384	2105510656	2071351680	2189708800	2238775296	2022248320	1889807232	2039981312	1822334080	1692803456	2985104896	2541121792	2494565888
P40474	QDR2_YEAST Quinidine resistance protein 2 OS=Saccharomyces cerevisiae (strain ATCC 204508 / S288c) GN=QDR2 PE=1 SV=1	228779200	275237664	358437440	231078992	263522560	267780976	306178176	236096544	281175072	164768448	144856768	250199568	192799184	169153200	174334272	150801648	123714832	129515720	147768400	122851224	123024048	105204344	105737864	103917344	61261524	45911640	50217812	30796792	65677056	49560376	123340696	118405608	151972800	160183248	149363520	109017656	202510432	125211976	120490088	151695456	175558656	190386176	157886288	114060704	199691360	211391824	132756704	94470896
P06103	EIF3B_YEAST Eukaryotic translation initiation factor 3 subunit B OS=Saccharomyces cerevisiae (strain ATCC 204508 / S288c) GN=PRT1 PE=1 SV=1	15146729472	18443053056	17572163584	15873909760	15430478848	16475100160	16490198016	17278105600	16317956096	13602119680	13774901248	13504830464	15561793536	13407421440	13670090752	15795522560	14553151488	15824452608	16022780928	14617862144	14937777152	14889796608	14120589312	14011249664	13751465984	13163796480	13149607936	12565689344	12131602432	12019465216	14885750784	14175294464	14126201856	14721306624	15737043968	13267608576	13634856960	13582796800	13923319808	14593170432	15362588672	15420059648	15226973184	12771435520	12915514368	13030206464	13176596480	14262993920
P02406	RL28_YEAST 60S ribosomal protein L28 OS=Saccharomyces cerevisiae (strain ATCC 204508 / S288c) GN=RPL28 PE=1 SV=3	347532001280	364306989056	387906994176	326837993472	353531985920	377508986880	357451005952	391776010240	368978984960	327531986944	329915006976	343128997888	335091007488	334328004608	337226006528	351127994368	368301015040	375467999232	361276997632	355312992256	364281004032	330241998848	337135992832	360154005504	309485010944	325649989632	330199990272	285355999232	300632014848	288868990976	341436989440	337877991424	335877996544	351798984704	347400011776	343138992128	328518991872	341689991168	325015994368	355747987456	322156986368	326377996288	313214992384	301577994240	302282997760	294342000640	281468993536	329590996992
P04076	ARLY_YEAST Argininosuccinate lyase OS=Saccharomyces cerevisiae (strain ATCC 204508 / S288c) GN=ARG4 PE=1 SV=2	6804155392	6560881152	6318440960	7947856896	7750548992	7593889280	7436086272	7479999488	7518963200	9077681152	9260028928	8278291456	8525929984	8431261696	9107159040	18110373888	19980353536	20088379392	15441759232	18542012416	18101882880	15254516736	16438770688	14718987264	13055869952	13461267456	12361748480	11762269184	12904787968	13627874304	7815858176	7845787648	7272708608	7369583104	7397211648	7730341888	8095823360	7472523264	8397208064	7765513728	8479389184	8278214656	8910300160	8781058048	8138632704	16068562944	16337177600	19641966592
P29311	BMH1_YEAST Protein BMH1 OS=Saccharomyces cerevisiae (strain ATCC 204508 / S288c) GN=BMH1 PE=1 SV=4	131018997760	138109992960	130816000000	139664998400	127650996224	118481002496	117873999872	123719999488	122078003200	116524998656	113374003200	113109000192	118170001408	110093000704	115242999808	129662001152	125320003584	122975002624	121309003776	123722997760	123147001856	122776002560	121938001920	114042003456	109659996160	109659996160	112509001728	105051996160	108292997120	112806002688	123643002880	123703001088	120234000384	118629998592	120240996352	118509002752	114868002816	114744999936	116993998848	115592003584	115195002880	117359001600	113578999808	114734997504	116381999104	118546997248	113930002432	122980999168
P53278	YG3A_YEAST Uncharacterized protein YGR130C OS=Saccharomyces cerevisiae (strain ATCC 204508 / S288c) GN=YGR130C PE=1 SV=1	1889675136	2762891264	2275684864	1992889856	1797866880	2013879808	1842908928	2165974016	1977514880	1705936128	1607993984	1777819008	1645307136	1590869248	1752236416	1902356608	1761877632	1918692480	1872215296	1685151872	1835296384	1885777152	1577694592	1593598336	1408162048	1460087552	1539197440	1349206400	1384503936	1354580096	1779477120	1699026432	1642544128	1721863296	1807535488	1666634752	1640823552	1623126400	1544218368	1648808832	1685077760	1618999680	1573499008	1498956416	1438247424	1928717568	1457139072	1629588864
P39516	RS14B_YEAST 40S ribosomal protein S14-B OS=Saccharomyces cerevisiae (strain ATCC 204508 / S288c) GN=RPS14B PE=1 SV=2	280166989824	275786989568	274889998336	307074990080	294475988992	267049992192	268670992384	271689007104	272588996608	275587006464	270404993024	274025005056	264805007360	268228001792	263905001472	276709998592	270630993920	277490008064	278539993088	269363003392	267744002048	253233004544	266012999680	264436006912	257845002240	255403999232	247140007936	236687998976	231281999872	237568999424	265771008000	275309002752	268441993216	253038002176	254508007424	267911004160	253888004096	255044993024	247760994304	243993001984	238746992640	233985998848	234316005376	248586993664	251572994048	284726984704	276858994688	283251998720
Q06146	YL257_YEAST Uncharacterized protein YLR257W OS=Saccharomyces cerevisiae (strain ATCC 204508 / S288c) GN=YLR257W PE=1 SV=1	34634108928	35482755072	34031998976	37648015360	34336913408	24780470272	34016780288	19858528256	34824527872	23475353600	24725276672	29098233856	32320479232	27269441536	27483650048	34527784960	34589110272	36281171968	32099078144	32040491008	34150512640	33503606784	32963684352	30595098624	29795842048	27755470848	30679296000	28320772096	27282280448	27136542720	33447043072	33149523968	33650601984	34234134528	32369252352	28765378560	32202551296	32372817920	32040302592	32192710656	32396451840	33486356480	32871090176	30302169088	27382536192	29934075904	33257603072	33152083968
P07259	PYR1_YEAST Protein URA2 OS=Saccharomyces cerevisiae (strain ATCC 204508 / S288c) GN=URA2 PE=1 SV=5	36411162624	34043713536	32999251968	36394336256	34008893440	44975951872	35994017792	49792983040	34937503744	27333341184	28052543488	28975456256	36720123904	29188440064	30212751360	36958785536	37964095488	35763601408	40375107584	37697839104	39584997376	40413286400	40652754944	38426435584	45406629888	43533680640	45900382208	54893613056	47366414336	47123578880	25518700544	28343640064	28502538240	28225480704	28303398912	27967612928	33443782656	31324270592	30446614528	29472307200	29203456000	30343399424	31111538688	32597626880	30520430592	40958447616	38619361280	31018803200
P06786	TOP2_YEAST DNA topoisomerase 2 OS=Saccharomyces cerevisiae (strain ATCC 204508 / S288c) GN=TOP2 PE=1 SV=2	1235408640	1272070144	1183062784	1356117376	1043057344	1242942080	1040560640	1349592960	1213532160	1185950464	1424147456	1222149248	1410683008	1208278528	1248219904	891534272	1158905472	864394560	1066294208	1547067136	1284593280	1651874176	2082880768	1597741824	2494101248	2090562048	2214008832	2691394560	2281296896	2960914944	1088204416	1329590912	1468542208	940269184	896977472	1288225280	1447824128	1076079488	1275851008	1212872576	1022216000	1015173248	1497168128	1585140224	1364502144	822460736	754226752	1238065536
P23180	AIM17_YEAST Probable oxidoreductase AIM17 OS=Saccharomyces cerevisiae (strain ATCC 204508 / S288c) GN=AIM17 PE=1 SV=2	2373693696	2038584832	2429315328	1975746432	2441746432	1341487872	1799430400	1434700160	1976845824	1058160448	1045128960	1345488640	2063129728	1103667328	1048671488	2123380992	2549560576	2319292672	1934536192	2033227520	2242753280	1889666048	1946416640	1808671616	1162783360	1280295424	1591785472	1200348032	1352537088	1470159744	1986897536	2062216064	2308673792	1584676864	1857526528	1469460352	1491010944	1480092032	1500090752	1292296960	1299196928	1321836800	1388003072	1475763072	1314511872	966720640	928957120	1173581184
Q06103	RPN7_YEAST 26S proteasome regulatory subunit RPN7 OS=Saccharomyces cerevisiae (strain ATCC 204508 / S288c) GN=RPN7 PE=1 SV=3	5919610880	5832632832	6475630592	3888006912	6386597376	6271706112	6173331968	6454811136	5921540608	5676934144	5975646208	5574709248	6330402816	5762877440	5755121152	5830010880	5980486144	5866087424	5712471040	5372828160	5788798976	5657324032	5592401408	5254427136	4951467520	5117520896	5090675712	5150701056	4799103488	4926693376	6533119488	6529939456	6544874496	6384532480	6349637120	6262500352	6064549376	6039581184	6163451904	6187679744	6229465088	5959596544	6452761600	6046011904	5754268160	5877276160	5848154624	5791503872
X5DSL3	X5DSL3_ANAMA MCherry fluorescent protein OS=Anaplasma marginale GN=mCherry PE=4 SV=1	51555831808	49520685056	52050718720	122737999872	114715000832	186367000576	248772001792	164147003392	241780998144	354023997440	378965000192	340578992128	436424998912	442165985280	438996008960	283464007680	323485990912	292676009984	954565984256	986227998720	913405968384	1797689966592	1995719966720	1950409949184	2834479972352	2832080044032	3047090028544	4239280046080	3667079987200	4345329876992	57178718208	57636937728	58206941184	149813002240	140902006784	152239996928	347609989120	298592993280	344717983744	440789008384	480733003776	449248002048	580931026944	594588008448	591613001728	386049015808	347895988224	351309004800
Q04225	RRB1_YEAST Ribosome assembly protein RRB1 OS=Saccharomyces cerevisiae (strain ATCC 204508 / S288c) GN=RRB1 PE=1 SV=1	5303108608	3897119744	4816224256	4287930368	4934816768	4513229312	4676190720	4759543296	3939810304	3550647296	3450681600	3626590720	4529461248	3657152768	3432663296	4180772608	4612002816	4337080320	3991961856	4448585728	4018504960	3597837312	3936130560	3827807744	3767094784	3330868736	3546139904	3200798464	3256143872	3018396160	4795114496	4952371200	5078023680	4754487296	4645539840	4865202688	4509469184	4346319360	4603299328	4486952960	3775905280	4180115456	4121243136	4076619264	4415609344	3552880384	3941618688	4091802368
Q03533	TDA1_YEAST Serine/threonine-protein kinase TDA1 OS=Saccharomyces cerevisiae (strain ATCC 204508 / S288c) GN=TDA1 PE=1 SV=1	1003277760	840119360	1106925440	529100864	696492032	696146048	515815648	770806528	550002944	459074720	545903936	522152512	365696448	507431360	567667008	415221088	440538336	320331680	293350176	287250496	332510656	249430336	253208688	261796448	84530896	178570688	144121504	146371168	115447304	136073632	914213696	1080676096	1207662336	993169280	996865408	914914624	688366336	749075648	643438464	647245120	653461376	725942976	617900352	639493504	564978240	477007488	409852832	412993280
P52910	ACS2_YEAST Acetyl-coenzyme A synthetase 2 OS=Saccharomyces cerevisiae (strain ATCC 204508 / S288c) GN=ACS2 PE=1 SV=1	33009068032	33801750528	38942523392	33506588672	34879660032	42916069376	36701769728	43781427200	37885382656	32377559040	34410995712	36327489536	38219902976	33767481344	34885529600	35199197184	34177392640	36492644352	36536369152	36563800064	36861677568	39543537664	36387885056	37783646208	38334410752	40833839104	42234413056	41514856448	42878763008	42019397632	34593398784	33568329728	33655197696	35505475584	34949275648	32982476800	36067950592	35632451584	34802237440	35397787648	34939400192	34887684096	36020940800	34700845056	33923219456	38236717056	40834019328	33947858944
Q04062	RPN9_YEAST 26S proteasome regulatory subunit RPN9 OS=Saccharomyces cerevisiae (strain ATCC 204508 / S288c) GN=RPN9 PE=1 SV=1	10323123200	10351784960	10297427968	12892264448	9998797824	9870260224	10197164032	9760728064	10363976704	10673700864	10181460992	9984461824	10237265920	10460988416	10597798912	9689354240	9969380352	10071952384	9599397888	10071601152	9997033472	9687193600	9489784832	9688610816	9256164352	9381112832	9269213184	9222384640	9080723456	9006132224	10744765440	10520262656	10419247104	11214074880	10603251712	10437784576	10304690176	10682800128	10548771840	10490638336	10471437312	10191218688	10315220992	10114829312	10228090880	10421534720	9496887296	10566123520
P39726	GCSH_YEAST Glycine cleavage system H protein, mitochondrial OS=Saccharomyces cerevisiae (strain ATCC 204508 / S288c) GN=GCV3 PE=1 SV=3	2712128768	2997729024	3009374464	1434436224	2657134336	3015953664	2245388800	2643739136	2189481984	2464547072	2213217024	2060126464	2159121664	2103747584	2016158976	3812125440	3327587072	3544076032	3306061824	3100913408	3018376192	3041414656	2648621824	2787493376	1942920832	2127300224	1926933248	2369335040	2227133440	2059580800	3385817856	2981970688	2947993088	3388577280	3119742976	2844094208	2223680768	2496468992	2737700864	2461671680	2956318464	2996259840	2802104064	2544862208	2905136384	4131193344	4800929280	3968797952
P40413	TCPE_YEAST T-complex protein 1 subunit epsilon OS=Saccharomyces cerevisiae (strain ATCC 204508 / S288c) GN=CCT5 PE=1 SV=3	12841639936	14368534528	14112390144	14684809216	12576163840	13371586560	11964470272	13688181760	12701624320	11921244160	11760197632	11011849216	11492568064	11369133056	11087598592	13038824448	11821198336	12359260160	12203240448	11668012032	11971623936	10396556288	10709353472	11489097728	10187077632	9821513728	11161073664	8986493952	8776205312	8824257536	11963153408	11368293376	11734141952	12471055360	12692958208	11346203648	11418869760	11863656448	10862894080	11266275328	11527065600	11705999360	10948517888	10355847168	10195687424	10321179648	10758983680	11566337024
P0CX41	RL23A_YEAST 60S ribosomal protein L23-A OS=Saccharomyces cerevisiae (strain ATCC 204508 / S288c) GN=RPL23A PE=1 SV=1	231031996416	232925003776	247848992768	118965002240	240628006912	274606997504	232672002048	275446005760	221100998656	227377004544	226054995968	217730007040	224618004480	218965000192	223180996608	236689997824	244341997568	238891008000	236390006784	230379995136	235720998912	239731998720	225969995776	215581999104	217857998848	216108007424	215368007680	203137007616	193598996480	201111994368	209613996032	221918003200	224763002880	196970004480	210659999744	222520000512	208572006400	214160998400	218032996352	197924995072	212496007168	210336006144	211342000128	215016996864	210969001984	229775998976	226974007296	208903995392
P28272	PYRD_YEAST Dihydroorotate dehydrogenase (fumarate) OS=Saccharomyces cerevisiae (strain ATCC 204508 / S288c) GN=URA1 PE=1 SV=1	58011963392	56748236800	57084784640	58926776320	55666573312	57080033280	50798448640	57861394432	55279337472	64915865600	62498938880	55064883200	48258207744	57689833472	55332675584	65025163264	64809742336	62840569856	57583292416	57724268544	55405367296	51087929344	49483702272	49675558912	47664820224	49207406592	44697735168	29924012032	31439947776	31064256512	58308034560	57073270784	59083296768	56302862336	57554825216	58093539328	55149162496	54550953984	54611877888	52427034624	53538787328	52749967360	52203757568	53606146048	53588025344	66866130944	67173777408	69160534016
Q12449	AHA1_YEAST Hsp90 co-chaperone AHA1 OS=Saccharomyces cerevisiae (strain ATCC 204508 / S288c) GN=AHA1 PE=1 SV=1	9299442688	12118815744	9114580992	25731354624	10232240128	11406739456	12596216832	11986254848	13214138368	13439972352	14417165312	14784412672	14585064448	15083491328	15717431296	8669409280	8576905728	8525574656	10378914816	10541935616	10739482624	11972749312	12616188928	12687204352	12861660160	12484334592	12608747520	14478544896	15233334272	15124552704	8322945024	8299307520	7966304768	10932528128	8477655552	9104221184	10891098112	10594373632	10322803712	10666724352	11113529344	11315814400	11858859008	12347179008	11912817664	8220221440	8109306368	8273014784
P53742	NOG2_YEAST Nucleolar GTP-binding protein 2 OS=Saccharomyces cerevisiae (strain ATCC 204508 / S288c) GN=NOG2 PE=1 SV=1	6094197248	6010086400	6314487808	6159455744	6365587456	6026150912	6154484224	5535607296	5793734656	5179518464	4923689472	5241831424	5559912960	5453424640	5298292224	5500992512	5796373504	5894955520	5203196416	5800779264	5532473856	4835309056	5179246080	5604050432	4839195136	4770585088	4560594944	3677539584	3842948608	3820475392	5350593536	6155706368	6279443456	5616962560	5519237120	5476312576	5571026432	5749896704	5892662272	5294822400	4952200704	5223287296	5034301952	4884392448	5038959616	5622622208	5746818560	5332822528
P35997	RS27_YEAST 40S ribosomal protein S27-A OS=Saccharomyces cerevisiae (strain ATCC 204508 / S288c) GN=RPS27A PE=1 SV=1	301950009344	316744990720	314420002816	337999003648	297398009856	300791005184	293884985344	304585015296	294906986496	281586991104	275133988864	279986995200	279312990208	271509995520	270839005184	296832991232	293534990336	300615008256	298177986560	301716996096	306995986432	285535993856	276429012992	293088002048	250665992192	263482998784	280923013120	251144994816	256119996416	245028995072	280272011264	285949984768	275199000576	284442001408	279366991872	265838002176	270507999232	271795994624	272181002240	273140006912	262649004032	250086998016	253567991808	253517004800	256485998592	314078003200	319171985408	283468005376
P04456	RL25_YEAST 60S ribosomal protein L25 OS=Saccharomyces cerevisiae (strain ATCC 204508 / S288c) GN=RPL25 PE=1 SV=4	320092995584	318462001152	333824000000	282527989760	321831993344	343115005952	318353014784	352690995200	304251994112	305573003264	320981991424	309010989056	314172997632	313100009472	312455987200	316437987328	326485999616	322693988352	323218014208	306067013632	334942011392	313330008064	296225013760	294813990912	286582013952	293064998912	290224013312	264168996864	274554994688	260203003904	292952014848	288288014336	287987007488	279946002432	291878993920	317449994240	288922009600	307043991552	296542994432	294794985472	276423999488	273236000768	264071004160	285274013696	279196991488	318863998976	319248990208	284134998016
P36068	SHE2_YEAST SWI5-dependent HO expression protein 2 OS=Saccharomyces cerevisiae (strain ATCC 204508 / S288c) GN=SHE2 PE=1 SV=1	1636424576	1486792064	1668091648	907782272	1648530816	1771231488	2227416320	1511440256	1960585216	2147985664	2101830400	2303987712	2137179648	2294111232	2644061184	1245153280	1583291008	1358748288	1305032320	1601306624	1479441920	1744342784	1870492288	1535921536	2466196224	2660312320	2199819264	2179284224	2620015872	2280608000	1469969408	1399556608	1350143744	1438566400	1625551488	1468168064	1752920832	1594736384	1671529984	1746953600	1887754880	2038894848	1979532544	1863041536	1880969344	1064078144	1183438848	1329414144
P07213	TOM70_YEAST Mitochondrial import receptor subunit TOM70 OS=Saccharomyces cerevisiae (strain ATCC 204508 / S288c) GN=TOM70 PE=1 SV=2	8591624192	8687410176	8332275712	8158800384	8097578496	9016555520	7266162176	9567098880	7392084992	6900290560	6905992704	6947492864	7038452224	6563928064	6914851840	8248916992	7551793664	7767959552	7481644544	7153784832	7297660928	6891264000	6651034624	6901257728	6705795072	6713363968	6816005632	6011827712	5937747968	5937582080	7947670016	7955529728	7675897344	7751347712	7848232960	7613004288	7251059712	7336943104	7212700160	7059766784	7159342080	7072144896	6948331008	6461586432	6783739904	7904313344	7893846528	7166725120
P38853	KEL1_YEAST Kelch repeat-containing protein 1 OS=Saccharomyces cerevisiae (strain ATCC 204508 / S288c) GN=KEL1 PE=1 SV=1	2657600000	2326071040	2505747200	2873443584	2488898560	2519713024	2384845312	2031276416	2492576256	2408406272	2215592960	2649704704	2350123776	2986170112	2778816000	2184306688	2351884288	2221674752	2069820416	2325357568	2124537728	2237977344	2336096512	2260021504	3059140096	2879484672	2905041152	2896183552	2941010432	2975815680	2589849088	2354573568	2527077632	2713711360	2421680896	2657890560	2634055680	2345677568	2409349120	2305243904	2495891968	2381489408	2684890624	2670727424	2719824128	1703001472	2633581312	2505356288
P38113	ADH5_YEAST Alcohol dehydrogenase 5 OS=Saccharomyces cerevisiae (strain ATCC 204508 / S288c) GN=ADH5 PE=1 SV=1	1448719488	1835706240	1684494976	1675587584	1467544320	2091693440	1462994176	2069249792	1596387968	1205983104	1223381248	1323756800	1347133440	1190964096	1434857984	4443795456	3369234688	4052636416	3441513216	2926826496	2948050688	2393142784	2186504192	2153391872	1066742464	1065998528	1241865600	1566192640	1436644480	1478321792	1793084672	1678940800	1447836672	1883768960	1957572992	1459689344	1544976000	1611830144	1582008576	1639904896	1971099264	2038368256	1881938816	1453117312	1310396032	3551072256	4057953024	3800712704
P32319	VPS10_YEAST Vacuolar protein sorting/targeting protein VPS10 OS=Saccharomyces cerevisiae (strain ATCC 204508 / S288c) GN=PEP1 PE=1 SV=1	9598148608	7679733760	9488897024	6141669888	9384474624	9591376896	8862334976	8889298944	6491930112	9508467712	8048020992	7098259968	9160455168	7331627520	7082366976	10673956864	10194971648	12122899456	8735995904	7848587776	10074888192	8948233216	7794046464	6951990272	6644161536	7060281856	6882003456	5452914176	5312900608	4284484608	8942978048	8488317952	8942349312	8214689792	9840545792	9017570304	7409013248	8466468864	8929975296	9348883456	9055826944	8382510080	7984495616	7446988288	8874750976	8016934400	9977544704	9044238336
P25386	USO1_YEAST Intracellular protein transport protein USO1 OS=Saccharomyces cerevisiae (strain ATCC 204508 / S288c) GN=USO1 PE=1 SV=2	11560672256	13069774848	12366090240	12650263552	12095174656	12817262592	11189762048	12960201728	10993402880	10833021952	9694812160	10715262976	11712288768	10390900736	10394145792	12726671360	11777815552	11813733376	12124906496	11704449024	11970512896	11191193600	11230792704	10782113792	10408339456	10809778176	10689806336	9890959360	9493342208	10527185920	11666910208	11659732992	11479077888	11158487040	11201966080	10806691840	10316120064	10228403200	10145858560	9915974656	10569336832	9753858048	10590374912	10398577664	9814295552	14850895872	11867321344	12280180736
P41805	RL10_YEAST 60S ribosomal protein L10 OS=Saccharomyces cerevisiae (strain ATCC 204508 / S288c) GN=RPL10 PE=1 SV=1	153010995200	155239006208	153031999488	164160995328	164003004416	154152992768	153845006336	153076006912	152081006592	154536001536	149852995584	145948000256	151546003456	150681993216	150829006848	150418997248	159466995712	155711995904	154689994752	152496996352	159521996800	151758995456	156930998272	148530003968	143688007680	145675993088	140925992960	134766002176	134618996736	136471003136	144266002432	143910993920	143781003264	133569003520	137898999808	137892003840	137472999424	143370993664	140753993728	136733999104	129420001280	129959002112	133031002112	129920999424	140716998656	127368003584	129188003840	140732006400
P32178	CHMU_YEAST Chorismate mutase OS=Saccharomyces cerevisiae (strain ATCC 204508 / S288c) GN=ARO7 PE=1 SV=1	3797880064	4348880896	4086562560	3862691328	4143172096	4305234944	3878184704	4094248704	4272553472	3116271616	3009557248	3205710080	3930191616	3095851776	3118967296	4061257728	3665405440	3907727360	3882507008	3586238464	3784544000	3572381952	3331783168	3408358400	3490132224	3211440128	3286204672	2959414272	2881528064	2885483264	3779311616	3605070848	3642437120	3646503168	3922802944	3485423616	3717478912	3741009152	3820028672	3686491136	3765126144	3775335424	3760411136	3383102208	3431946496	3597577728	3685751040	3840525056
Q05779	COQ9_YEAST Ubiquinone biosynthesis protein COQ9, mitochondrial OS=Saccharomyces cerevisiae (strain ATCC 204508 / S288c) GN=COQ9 PE=1 SV=1	489209280	415028480	275632608	459434048	469511104	474110720	688272000	461412032	697561536	678985920	611099520	652023872	711234688	675845504	699514688	527499904	395304064	402697408	559548160	620322176	533169408	578900480	605219648	776728576	884403776	722025920	766981120	909035840	937281664	903559616	323841056	322696160	426884256	409519232	458613248	380514368	467505248	447083744	385062048	448039904	530775648	471272960	485374656	486011616	474183808	473766336	429879872	456734496
P0CX51	RS16A_YEAST 40S ribosomal protein S16-A OS=Saccharomyces cerevisiae (strain ATCC 204508 / S288c) GN=RPS16A PE=1 SV=1	106361004032	110501003264	115910000640	126607998976	112979001344	130787000320	105133998080	126991998976	109298999296	90587848704	95205154816	98960031744	98609987584	103324000256	92116787200	107099996160	104181997568	105281003520	107891998720	104746999808	98754068480	98596003840	100489003008	94997626880	95717023744	93305176064	94558543872	92686565376	88439701504	92095791104	92774146048	97915248640	100584996864	93414088704	86626148352	96374259712	89090228224	88930803712	90321993728	84141105152	83045122048	87350394880	90226573312	93149978624	85893144576	109866000384	97329905664	98890596352
P36105	RL14A_YEAST 60S ribosomal protein L14-A OS=Saccharomyces cerevisiae (strain ATCC 204508 / S288c) GN=RPL14A PE=1 SV=1	230986006528	241902993408	206015004672	232406007808	225759002624	175327002624	214616997888	156581003264	238115995648	206470004736	203257004032	197808996352	217985007616	205247004672	188840001536	247797006336	228762992640	252365996032	227284992000	223677005824	237145997312	224850001920	220507996160	216349999104	207547006976	186571997184	205851000832	199670005760	192219004928	200684994560	223544999936	207903997952	207564996608	214283993088	214009004032	194856992768	208016998400	209056006144	193486995456	214682992640	206373994496	198303006720	210430001152	189818994688	177497997312	169854992384	182729998336	226596995072
P13663	DHAS_YEAST Aspartate-semialdehyde dehydrogenase OS=Saccharomyces cerevisiae (strain ATCC 204508 / S288c) GN=HOM2 PE=1 SV=1	51591176192	54182514688	53987868672	53883060224	49347923968	57312677888	53186486272	59655766016	55613669376	48438870016	50246881280	48247250944	50741485568	45685858304	49186856960	76897558528	71589347328	78223155200	72171905024	67187871744	67502018560	63426080768	59309424640	62798540800	53365440512	51628326912	59171700736	57033203712	56574701568	51030638592	51251609600	52246740992	49805660160	54077591552	53514608640	48532987904	54202920960	54342213632	53504155648	54308929536	55346659328	54164774912	52911284224	51582095360	49366392832	72491032576	77295476736	70491242496
P38115	ARA1_YEAST D-arabinose dehydrogenase [NAD(P)+] heavy chain OS=Saccharomyces cerevisiae (strain ATCC 204508 / S288c) GN=ARA1 PE=1 SV=1	14930247680	15210078208	15171524608	14815365120	14031867904	14015471616	13213519872	14313249792	13433584640	12191848448	12237941760	11690662912	12711675904	10803792896	12186019840	14670267392	14568325120	14641894400	12897636352	12781989888	13617854464	12441348096	12123024384	12694332416	10987190272	10402612224	12103017472	10426875904	11603454976	10948372480	10276024320	10231835648	9979454464	10296372224	10637083648	10239956992	9152749568	9512101888	9251256320	9816915968	10206389248	10122692608	9372840960	8878865408	9371202560	11254654976	11329553408	9926815744
P0CX45	RL2A_YEAST 60S ribosomal protein L2-A OS=Saccharomyces cerevisiae (strain ATCC 204508 / S288c) GN=RPL2A PE=1 SV=1	272699998208	290135015424	290931998720	326856015872	273704992768	266346004480	274528993280	254447992832	291179986944	236569001984	244860993536	247650992128	261979996160	240162996224	248088002560	286978015232	268547997696	285697998848	282409009152	272933994496	283205009408	277726003200	265424994304	267936006144	251858993152	239569993728	264195997696	243003998208	232902000640	234069999616	264338997248	266696998912	266985996288	269925007360	267617992704	249390006272	265180004352	265003008000	261661999104	255890997248	261743001600	258553004032	253501997056	248439996416	228699996160	278742007808	279926013952	271855992832
P37012	PGM2_YEAST Phosphoglucomutase 2 OS=Saccharomyces cerevisiae (strain ATCC 204508 / S288c) GN=PGM2 PE=1 SV=1	3060956416	4038003968	3103027456	3758973952	2384400640	2178172672	1167187584	2615950848	1947237120	872443456	910383616	1158633856	1297780480	778998656	861114752	2298956800	1630066816	1324368896	1857488384	1253756928	1342003200	1044684096	846496512	960576128	191987120	482245312	674994112	435856000	277842720	357303520	1661517312	1808967552	1807009024	1394511872	1466289920	1245241344	786665216	650827904	799050624	579404736	756079552	879193856	769908032	561563328	403051328	253144816	210393232	296190144
P48363	PFD3_YEAST Prefoldin subunit 3 OS=Saccharomyces cerevisiae (strain ATCC 204508 / S288c) GN=PAC10 PE=1 SV=1	2410414592	2739849728	2747707136	2758110464	2383207424	2547347456	2449468672	2980869376	2327238912	2222546432	1893809280	2081836928	2145530368	2058422528	2187455232	2333163776	2191584768	2241310464	2101518592	2046704768	2159302144	1977409408	1865829632	1944016768	1778040960	1865935744	1929378688	1578424832	1373698304	1449506048	2342599680	2404727552	2405368576	2456803072	2509938432	2364142080	2221306112	2388810496	2283011840	2211575296	2233268736	2264576512	2246984448	2124871936	2119352064	2329666304	2090949504	1970849536
P25617	YCQ6_YEAST Uncharacterized protein YCR016W OS=Saccharomyces cerevisiae (strain ATCC 204508 / S288c) GN=YCR016W PE=1 SV=2	2058398336	2131695872	2263277568	2384400384	2042678784	2562756864	2104808448	2821657856	2110550528	1952388224	2027035904	1783108992	1904256000	1806706432	1803133824	2257766912	1997119488	2045899776	2186767872	1992057216	1891152640	1805472512	1855838336	1874969472	1703050752	1576440320	1793657600	1623586688	1644916864	1532929280	2189902848	2118160512	2173767424	2343346176	2294482688	1918123904	1828537088	2069430528	1999235328	2243712512	2168728320	2152780032	2127701888	1797170688	1861076480	2307390464	2193193728	2282355712
P53388	DIP5_YEAST Dicarboxylic amino acid permease OS=Saccharomyces cerevisiae (strain ATCC 204508 / S288c) GN=DIP5 PE=1 SV=1	1561514112	1485834496	1815539456	635950080	1356087808	1078512768	1443668224	639872320	1251146368	687554624	713156800	801318912	1305335424	787833792	797796928	1841645056	2487275776	1867733888	1669700992	2066191360	1695672064	1712621568	1469171072	1544683136	1327561728	1067207808	1524826496	761577536	887934592	905419648	1254645248	1297657856	1575253504	1331252224	1351486592	1018488384	1230697472	1189695360	1112691712	986287104	871414976	912978112	1007318464	728120192	717192320	2262297344	1827471488	2957633536
P01120	RAS2_YEAST Ras-like protein 2 OS=Saccharomyces cerevisiae (strain ATCC 204508 / S288c) GN=RAS2 PE=1 SV=4	6654123520	6117333504	7067890688	6976294400	6717708288	5087824896	5443787264	5446931456	6277239296	5967595008	5644513792	5974799360	5106034176	5148403712	5454382592	6010802176	6332550656	6768613376	5417845248	5988313600	6166725120	5804995072	5509550592	5845335040	5016278016	5572605440	4753621504	4023546112	4425479680	4225930240	7088239104	6395174400	6365174784	6634848768	6275909632	6344401408	5605956096	5101320192	6044210176	4819437056	5173939200	5107092992	5456798208	5453802496	4442129408	5546873856	4870732288	6340950016
P22943	HSP12_YEAST 12 kDa heat shock protein OS=Saccharomyces cerevisiae (strain ATCC 204508 / S288c) GN=HSP12 PE=1 SV=1	15328661504	17590689792	17799397376	20529182720	16507207680	18367248384	15951919104	18920128512	21054255104	19740037120	18373386240	18368559104	23408558080	19538753536	21066319872	16467138560	13792470016	16419258368	19727214592	16629032960	18719498240	25506648064	21270888448	19886252032	22899982336	22561996800	26114539520	36421341184	28690927616	32438077440	14333555712	12647590912	11418470400	14637136896	15229427712	15297603584	15855057920	13971164160	15081424896	19698026496	20903077888	19146817536	22185545728	15187494912	17866190848	14643317760	13107490816	14409894912
P07285	TRPD_YEAST Anthranilate phosphoribosyltransferase OS=Saccharomyces cerevisiae (strain ATCC 204508 / S288c) GN=TRP4 PE=1 SV=1	2063500928	2041820032	2156777472	1696193536	2069770496	1984190976	2108098432	2169084672	1929008640	2278799360	2214102272	2194765824	2004937856	2137226496	2351062272	3561160448	3469722112	3729403392	2864745728	3166982400	3234760448	2852175872	2925582336	3036623872	2509523968	2829822208	2731296768	2438024704	2637072384	2508977152	2132940160	2168337408	2275657984	2231198208	2146129152	2147460224	2056924032	2062300544	2222946048	2336753408	2049986944	2189077504	2159845888	2085150848	2078325760	3103365888	3463887616	3495954432
P16521	EF3A_YEAST Elongation factor 3A OS=Saccharomyces cerevisiae (strain ATCC 204508 / S288c) GN=YEF3 PE=1 SV=4	164083007488	180006993920	199288995840	190104993792	156851994624	222912004096	163261005824	217694994432	179740999680	160379994112	161721008128	163852992512	149678997504	159086002176	154673004544	161261993984	143257993216	152940003328	156397993984	149996994560	142842003456	132978999296	131226001408	140316999680	128262995968	134234996736	124003000320	119218003968	110360002560	105266003968	149593997312	146618007552	152971001856	166171000832	159671992320	147827998720	145638998016	142108000256	138293002240	146606997504	148634992640	156219998208	151132995584	134913998848	140185993216	189374005248	176487006208	157613998080
Q12472	YD21B_YEAST Transposon Ty2-DR1 Gag-Pol polyprotein OS=Saccharomyces cerevisiae (strain ATCC 204508 / S288c) GN=TY2B-DR1 PE=1 SV=3	1743478784	1545582592	2040551552	1527210368	1858368896	1636929536	1436664064	1736073088	1242076160	1578614784	1445167232	1571148032	1086509952	1426141952	1254632448	1571583744	1618080768	1612333056	1359906048	1408034560	1539306368	1267466752	1094171520	1174353024	973450880	1269240448	971668544	628939840	617285696	533992000	3209297664	2831303424	3194867968	2643731200	2613841408	2630594816	2057633920	1938519680	2211546880	1972685184	1915368448	2114854656	1965900800	1732102400	1557144832	2204266496	1996306048	2429205248
P19807	HNM1_YEAST Choline transport protein OS=Saccharomyces cerevisiae (strain ATCC 204508 / S288c) GN=HNM1 PE=1 SV=1	268864224	269771904	436296032	296285792	263855968	174001824	282694976	207098384	378144512	366511840	338521184	224745872	192624016	252933792	234018064	379193600	373522912	476176576	305518944	454955104	393268992	399427232	282438432	351706272	263191616	244507120	193564064	133806064	162483968	194812880	450557216	291141056	432915712	420723104	388049568	316334560	372556000	240854896	293977664	302738944	277632800	437495776	400849984	274882912	353095296	454382144	477596960	465888096
P25043	PSB2_YEAST Proteasome subunit beta type-2 OS=Saccharomyces cerevisiae (strain ATCC 204508 / S288c) GN=PUP1 PE=1 SV=1	6126118912	6160414720	6915407360	5674673664	6521677824	6477913088	6286772224	6800722944	6929705472	5820805120	5564308480	6113557504	6409834496	6119428096	6287257088	6064897536	5884465664	6478336512	5714151424	5613984768	5808603136	5800791552	5508429312	5574223360	5202636800	5387375616	5347942400	5167496192	5215781376	4998958592	6259312640	5910349824	5749719040	5911452672	6154780160	5813410304	5636831232	5910034944	6066938368	6251313664	6376944640	6259116032	5908719104	5473525760	5866140160	5299429888	5603441664	6012967424
Q05050	EIS1_YEAST Eisosome protein 1 OS=Saccharomyces cerevisiae (strain ATCC 204508 / S288c) GN=EIS1 PE=1 SV=1	2328995840	2109910912	2476267008	2360324352	2072700544	2051475456	1624812672	2103609984	1587564672	1371116416	1404147712	1645851136	1585640704	1408182528	1474167040	1597438976	1828566912	1493957632	1450277888	1541317760	1441694976	1175626496	1314042368	1225385216	1166249216	1104633984	979090048	974430272	1128240000	1085674368	1777030400	1876149376	2077878784	1728153472	1549994880	1617318144	1419857024	1429486080	1429316224	1240949376	1393370112	1261797888	1357078016	1288427904	1383825280	1110014848	1266541824	1277792384
P47006	RPA34_YEAST DNA-directed RNA polymerase I subunit RPA34 OS=Saccharomyces cerevisiae (strain ATCC 204508 / S288c) GN=RPA34 PE=1 SV=1	2352449280	3040912896	3229580288	2656971520	2727125248	2965517824	2821093632	2816571648	2790771200	2268136448	2316102144	2389987072	2425435904	2318809344	2200744192	2884324608	2425276928	2858828544	2914613504	2506006272	2578444800	2567401984	2509365760	2353182464	1995128448	1991483904	2011577344	2046140800	1527377920	1851070976	2915537152	2688135936	2524969216	2983986688	3052274944	2547422976	2453687552	2373423616	2473488896	2753950976	2922985216	2844595712	2885116928	2391913728	2184401920	2903737088	3160305152	2885422848
Q08245	ZEO1_YEAST Protein ZEO1 OS=Saccharomyces cerevisiae (strain ATCC 204508 / S288c) GN=ZEO1 PE=1 SV=3	167461994496	156573007872	164784996352	188153004032	186761003008	162366996480	157259005952	161357004800	174807007232	197677006848	186784006144	167277002752	163444998144	157703995392	152384995328	166505005056	168279998464	171939004416	161583005696	176180002816	166858997760	172793004032	171458002944	154076004352	144919003136	146429001728	135005003776	116763000832	127231000576	131021996032	159226003456	158297997312	154080002048	142584004608	138286006272	144408002560	141007994880	131797000192	156356001792	131086000128	124868001792	135166001152	142793998336	140628000768	132098998272	130435997696	131872997376	169142992896
P54115	ALDH6_YEAST Magnesium-activated aldehyde dehydrogenase, cytosolic OS=Saccharomyces cerevisiae (strain ATCC 204508 / S288c) GN=ALD6 PE=1 SV=4	217054003200	224351993856	234063003648	219482996736	207996993536	216761008128	204651003904	224082001920	218905001984	193949007872	178871992320	207504998400	207173992448	196981997568	203400003584	224723992576	214033006592	221959995392	206062993408	208903995392	213402992640	217340002304	202821992448	213644001280	189266001920	194028994560	200277000192	192027000832	189447995392	179700006912	279146004480	268060999680	273582997504	283866988544	286700011520	271662006272	280141987840	274774999040	270479998976	279793008640	274307006464	279121002496	262965002240	252017999872	255772000256	271867002880	260848992256	264771993600
P06782	SNF1_YEAST Carbon catabolite-derepressing protein kinase OS=Saccharomyces cerevisiae (strain ATCC 204508 / S288c) GN=SNF1 PE=1 SV=1	6498862592	6699320832	7328882688	6067668992	6157082624	7111532032	6489564672	7207041536	6250167808	7104810496	6782483456	6236267520	6001210880	6648941568	6257334272	6635520000	7046576640	7485912064	6394054656	6318778880	6603152384	5608984064	5863287296	5952777216	5359615488	5485169152	5592088576	3458673152	3892253952	3891867392	5407607808	5818290688	5421612032	5751638016	6084340224	6524467712	5958134272	5992676352	5851361280	5689537024	5561562624	5763878912	5243542016	5565374464	5677013504	5442145280	5738008064	6435226624
Q00764	TPS1_YEAST Alpha,alpha-trehalose-phosphate synthase [UDP-forming] 56 kDa subunit OS=Saccharomyces cerevisiae (strain ATCC 204508 / S288c) GN=TPS1 PE=1 SV=2	10105859072	12162855936	11512119296	12446769152	9488521216	9530681344	9096328192	9639020544	9887329280	8829871104	9640896512	10317553664	8935226368	9564508160	10150593536	11450140672	8076511744	9217424384	9896082432	9462340608	9341401088	9450031104	8711643136	8328707584	5697678336	6579836416	7294567424	5966695936	5298832384	6028864000	10659939328	9361058816	9021068288	9605690368	10144913408	8197626880	7464048128	7615964672	8026187776	9045174272	9749894144	10277251072	9859499008	7468323328	7678723072	6567469568	6188971008	7867138560
P34222	PTH2_YEAST Peptidyl-tRNA hydrolase 2 OS=Saccharomyces cerevisiae (strain ATCC 204508 / S288c) GN=PTH2 PE=1 SV=2	2702617856	2792334336	3093209600	2687423744	2923796480	3444591360	2730469888	3389897216	2718321408	1338969984	1410096896	2253419520	2432974336	1884823296	2176168960	2464584960	2636130048	2728459264	2384972800	2293658368	2604315136	2544663040	2422849024	2276440064	2166245888	1866404224	2106514816	2028794496	1896471040	1920981248	2469650944	2313441024	2507869184	2481184768	2553167360	1938955904	2328577024	2459456256	2268012032	2316589568	2399316736	2321331456	2342543872	1947528320	2189446656	2128116736	2610477312	2238256128
Q06991	PUN1_YEAST Protein PUN1 OS=Saccharomyces cerevisiae (strain ATCC 204508 / S288c) GN=PUN1 PE=1 SV=1	1557601408	1507279616	1613085184	1440828032	1491833984	1742931968	1489042432	1536597248	1419026688	896540224	901251648	1371844224	1350855552	1143021568	1195928064	1434659072	1577624832	1482411008	1288628224	1485073152	1368951424	1199961472	1235636736	1312768000	1141020288	1257797760	1220476160	918775360	931231552	997772288	1367268096	1388008192	1381042048	1331015296	1296254208	1321897472	1170375040	1243457280	1136870528	1086060544	1160934912	1153443328	1211726720	1059728128	1163614464	1271980160	1600114432	1554558464
P19097	FAS2_YEAST Fatty acid synthase subunit alpha OS=Saccharomyces cerevisiae (strain ATCC 204508 / S288c) GN=FAS2 PE=1 SV=2	47006900224	46718234624	51734790144	40483631104	48081305600	47328444416	45146574848	45969633280	47129190400	44788121600	45008703488	45258452992	45009879040	46710931456	44200931328	38033485824	37300363264	38231044096	37623668736	36308660224	36812492800	35817734144	33252782080	33854066688	28279857152	31384496128	28281061376	30806566912	32055449600	28415580160	38065881088	38074212352	39996088320	38963970048	39690289152	37389303808	38945763328	36012109824	36384079872	35800666112	35971514368	38188769280	36924354560	35264933888	36273262592	32586887168	33794543616	34194075648
P40545	HIS4_YEAST 1-(5-phosphoribosyl)-5-[(5-phosphoribosylamino)methylideneamino] imidazole-4-carboxamide isomerase OS=Saccharomyces cerevisiae (strain ATCC 204508 / S288c) GN=HIS6 PE=1 SV=1	2020470656	2037207296	1880332672	2280384000	2285370880	1766663424	1935982848	4883428864	2034052352	1706368000	1364843264	1579980800	2055340928	1723568896	1565909504	2212655104	2136062080	1910192128	1736640768	1988093440	1775528320	1708451328	1844663040	1702885248	1619750784	1413042560	1416617088	1346531712	1478500224	1528553600	2090167936	2403956224	2057743872	1746299008	1516096128	2017531776	1889954816	1389189504	2077715968	1621886336	1349265536	1556990592	1873722880	1884624768	1747516800	1475964672	1614408960	2213432576
P38961	RRP8_YEAST 25S rRNA (adenine(645)-N(1))-methyltransferase OS=Saccharomyces cerevisiae (strain ATCC 204508 / S288c) GN=RRP8 PE=1 SV=2	1006642368	998620800	1075527808	1038240896	939138240	1102079872	853503232	1069947584	811005824	828962752	821724288	667068480	954388352	735478848	725868352	947011648	813667840	926319680	945177216	905669632	777038592	830992896	863179328	787435392	736407744	638379648	652592640	666609664	624972160	559100224	926467136	885179712	1040436416	980109184	1073968128	767735680	715616832	797891456	805088896	885306176	855471744	813697600	848418368	619743232	767624832	814296256	934667904	951599360
P22803	TRX2_YEAST Thioredoxin-2 OS=Saccharomyces cerevisiae (strain ATCC 204508 / S288c) GN=TRX2 PE=1 SV=3	58856882176	56545103872	58921656320	54563782656	67394727936	56100315136	61389119488	56377794560	50942189568	58288156672	49664704512	52716040192	63419879424	54844104704	54472859648	58946580480	64722051072	59453587456	55105077248	62472065024	62969106432	56632049664	56994189312	59026210816	52118315008	51425640448	49683968000	49919180800	48816631808	51674894336	66797731840	70128328704	65750716416	66364837888	65890299904	69775843328	61232783360	63690059776	70382993408	63325716480	65712824320	67799662592	63252361216	67821367296	68488110080	65820123136	62259572736	65499762688
P36046	MIA40_YEAST Mitochondrial intermembrane space import and assembly protein 40 OS=Saccharomyces cerevisiae (strain ATCC 204508 / S288c) GN=MIA40 PE=1 SV=2	2438853632	1822891776	2266714112	2416120576	2524389888	2234105600	2127340672	2216088320	1920133120	1918404352	1902375296	1969104128	2184262912	1931650304	1923092352	2181630976	2405905664	2098763520	1994923904	2161750272	2068202368	1951545216	1966056064	1797751552	1803667712	1921200512	1722481536	1628768128	1686910592	1697748608	2254833408	2470259968	2391059200	2072040320	1864444544	2348632832	2120136320	2085594880	2162359808	1956702080	1918166528	1915006464	1969635840	2235079168	2152892672	2475140864	2315207424	1933810816
P49167	RL38_YEAST 60S ribosomal protein L38 OS=Saccharomyces cerevisiae (strain ATCC 204508 / S288c) GN=RPL38 PE=1 SV=1	222579998720	205875003392	220546007040	210732007424	203831001088	213942992896	212845002752	220068003840	210031001600	200994996224	204921995264	208726999040	205097992192	206294007808	207289008128	209866997760	218746994688	213665005568	209758994432	216179998720	216112005120	205059997696	200936996864	209707008000	189863002112	193070006272	205710999552	172859998208	184731992064	178344001536	201722003456	202103996416	201772007424	198293995520	201676996608	203095998464	204974997504	213220999168	197701992448	202658004992	191971999744	188605005824	186776993792	193517993984	190605000704	202121003008	203706007552	197916999680
P53133	YGL7_YEAST Uncharacterized protein YGL117W OS=Saccharomyces cerevisiae (strain ATCC 204508 / S288c) GN=YGL117W PE=1 SV=1	68732224	1.00778e+06	45823484	59038396	81036072	1048859072	36530052	2097832192	35637544	77097552	69743336	72574672	54912732	43495380	81067552	447044064	436662752	437870880	320577280	263966496	300914240	239832080	210624528	264637728	244706512	222627440	194852992	137556720	176016656	169196464	12110443	21735026	20221120	12544063	933049	39962052	49049596	31915794	36967244	29792142	18206922	21927354	18465390	29255410	62440212	355253376	315823328	312484928
Q99297	ODC2_YEAST Mitochondrial 2-oxodicarboxylate carrier 2 OS=Saccharomyces cerevisiae (strain ATCC 204508 / S288c) GN=ODC2 PE=1 SV=1	2814936064	2780217600	2712324096	5184902656	2845539584	3257534976	2901276672	3382932480	3162417152	3373770240	3038802432	3293875968	3291788288	3468711680	3332680960	4933372928	5129447936	5117734912	5274854912	5091008000	4905366528	5576650752	5561670656	5526783488	5922992128	5790603776	5938184704	8075078144	7639349760	7259702784	2914169088	2826632704	2784471552	2929768192	2779335936	2788871680	3125428224	3190776576	3204675584	3251762432	3219715840	3080858624	3271259136	3296137728	3235637504	5012555776	5083581440	4643287552
P00445	SODC_YEAST Superoxide dismutase [Cu-Zn] OS=Saccharomyces cerevisiae (strain ATCC 204508 / S288c) GN=SOD1 PE=1 SV=2	196608999424	223958007808	220788998144	206966996992	206077001728	181019000832	178264997888	192490995712	168726003712	186850000896	163267002368	168606007296	171043995648	173223002112	176135995392	234042998784	214915006464	212232994816	196996005888	204000002048	202894999552	187949006848	163811000320	202480992256	175843000320	180798996480	162548006912	155044003840	161231994880	151156998144	212500004864	213955002368	196784996352	204470992896	200469004288	220276998144	179698008064	185199001600	202758995968	195636002816	182628007936	199435993088	171454005248	186225000448	194656993280	209811996672	209883004928	221802004480
P46654	RSSA2_YEAST 40S ribosomal protein S0-B OS=Saccharomyces cerevisiae (strain ATCC 204508 / S288c) GN=RPS0B PE=1 SV=2	354790998016	382226006016	386254995456	403519012864	340945993728	392166998016	349056991232	393944989696	371655999488	308811988992	317217996800	333422985216	327822999552	321385005056	325744001024	366974009344	347508998144	370954010624	350681006080	348469002240	338631000064	355505995776	325036015616	333393985536	318193991680	312654987264	322695004160	320297009152	310984015872	304129015808	336476012544	316902998016	322229993472	347429994496	342949003264	336791011328	310940991488	308063010816	312217010176	318767005696	329673998336	338358009856	325809012736	308724006912	314501005312	367283994624	351838994432	339141001216
Q05946	UTP13_YEAST U3 small nucleolar RNA-associated protein 13 OS=Saccharomyces cerevisiae (strain ATCC 204508 / S288c) GN=UTP13 PE=1 SV=1	2953900544	2764545280	2825501952	4308138496	2679232000	3112699392	3109059072	2830644736	2979974144	3483890432	4330065408	3802206720	2751381248	3840862976	3218384640	2156600576	1968964096	2007748864	2150970624	1910662144	1911821952	2012686848	1829299200	1834760064	1866543104	1597738496	1684537344	1460143744	1517866496	1447896448	2759131392	2827341312	2800837376	3089894912	2849295616	3106595584	2818830336	2553083392	2831390208	2553007360	3007614208	2830501632	3577557248	3818966016	3090965248	1626814848	1992881792	2140793344
Q02326	RL6A_YEAST 60S ribosomal protein L6-A OS=Saccharomyces cerevisiae (strain ATCC 204508 / S288c) GN=RPL6A PE=1 SV=2	90580779008	89883844608	95109775360	104542003200	89929441280	92168495104	90294542336	87632216064	89417580544	87281967104	89592045568	89137045504	88748048384	88370921472	86307987456	95878963200	88814813184	94833033216	92639854592	93484449792	91703361536	90498367488	90569162752	88284446720	84339212288	88485953536	84899266560	80308535296	80762232832	76412641280	88161853440	86103941120	85734055936	87360577536	89776693248	85239021568	81856421888	82013306880	82566471680	83746832384	82162049024	82245664768	82463170560	79335628800	80608919552	89878822912	90898784256	89873014784
P15424	MS116_YEAST ATP-dependent RNA helicase MSS116, mitochondrial OS=Saccharomyces cerevisiae (strain ATCC 204508 / S288c) GN=MSS116 PE=1 SV=1	1351570048	1389086336	1575320320	1366980608	1274290944	1462621952	1308326144	1448555136	1355912064	1156905984	1251217664	1116752768	1104528384	1029394368	1209683200	1316279168	1352246400	1324858496	1319594880	1214697600	1206920448	1108677248	1054756480	1270236032	1042019264	1134400512	1036131840	830015040	923771968	791110336	1023593536	904208064	1101145984	1052695936	1179745792	1070380928	975095680	1026468288	912446656	938246464	933521472	931328128	749744000	837066880	948846720	1102185344	1190940288	1147261696
Q12118	SGT2_YEAST Small glutamine-rich tetratricopeptide repeat-containing protein 2 OS=Saccharomyces cerevisiae (strain ATCC 204508 / S288c) GN=SGT2 PE=1 SV=1	40961720320	39656751104	40817328128	49659383808	43548971008	48235413504	47267962880	48781295616	48978358272	52049858560	51327385600	50510962688	53000642560	52637310976	52941729792	40110702592	39525511168	39873933312	40375013376	44448628736	40776155136	41668628480	45149437952	45079322624	45173903360	45759508480	44554616832	49038827520	49074024448	51561885696	42683994112	42617126912	44109041664	43855867904	41770786816	42960392192	47567777792	44273123328	45987635200	46802022400	47235788800	46961565696	50466373632	50384084992	50006904832	38272262144	39971373056	42188931072
Q03973	HMO1_YEAST High mobility group protein 1 OS=Saccharomyces cerevisiae (strain ATCC 204508 / S288c) GN=HMO1 PE=1 SV=1	9378536448	11248969728	10915666944	12526306304	9771497472	16189256704	9773643776	17875499008	10135629824	6539172352	6611579392	7765749248	8478993408	7547674112	7411590144	11350444032	8445133312	10096745472	9934296064	9172387840	9660190720	8937961472	8371983360	8100327936	6770516480	6847520768	8054849024	6387458048	4811320320	5859205120	9394273280	9128881152	8721508352	10924985344	11789776896	8921383936	8399604224	8986718208	8995584000	8782764032	11068965888	8816718848	9270049792	8110640128	8078476800	11770113024	11351062528	8991385600
P32486	KRE6_YEAST Beta-glucan synthesis-associated protein KRE6 OS=Saccharomyces cerevisiae (strain ATCC 204508 / S288c) GN=KRE6 PE=1 SV=2	2955091456	2788346880	3107878656	1925171328	2935614976	2994152448	2664972288	3009170432	2398149632	2548906240	2583389184	2531956480	2865228544	2637916160	2508658432	2734274304	2895882752	2666695936	2614726656	2739245568	2767444224	2509400832	2724871424	2633993472	2387755776	2288494592	2423141120	2432643072	2173626624	2341808640	2685391360	2713443840	2810979584	2557096192	2493551104	2652959744	2632814336	2385964800	2701012992	2436836352	2479458560	2425529088	2376695808	2382927616	2505077504	2679419392	2663347712	2453605120
P54000	SUB1_YEAST RNA polymerase II transcriptional coactivator SUB1 OS=Saccharomyces cerevisiae (strain ATCC 204508 / S288c) GN=SUB1 PE=1 SV=1	2214587904	2329380864	2352838912	2665342976	2438533888	2208362240	2280683776	2096497920	2191124992	1618115200	1831299584	1853815168	2114737920	2153202432	1875231360	2167042560	2191615488	2256601856	1883856384	1905775872	2168300544	1775313920	1701356032	1752150784	1648263552	1534984576	1810613504	1449406336	1615039872	1355734656	2282133760	2245476608	2396190720	2380149248	2246876928	2294149120	2292720896	2328040704	2254182400	2264674560	2115881856	2156604160	2063081344	1888595584	2220416000	2038684032	1867751424	2267858176
Q08422	TMC1_YEAST AN1-type zinc finger protein TMC1 OS=Saccharomyces cerevisiae (strain ATCC 204508 / S288c) GN=TMC1 PE=1 SV=1	260755744	198961088	219222128	225376176	242538720	227322800	172047152	206772176	201136224	191024320	216891088	188441584	197189904	140756736	147445296	188140496	195122880	174236640	163824560	187855776	180510624	149946224	153357344	120738480	136002624	139999856	101352528	67132256	66720764	74730112	208370352	257733472	241642656	134056448	129811072	150827936	123813632	109476184	157939504	79695464	98985264	86908304	148918128	154563008	113027632	103837680	97352680	173856352
Q00955	ACAC_YEAST Acetyl-CoA carboxylase OS=Saccharomyces cerevisiae (strain ATCC 204508 / S288c) GN=ACC1 PE=1 SV=2	34450329600	36159102976	38793428992	39209689088	35034705920	36050255872	35166613504	36365053952	36465483776	40371900416	40250445824	37498060800	34485768192	39277555712	38672842752	29665136640	27620618240	28699115520	28998365184	27437066240	29272117248	27776880640	26607056896	27744040960	25450067968	26740277248	25884682240	25869854720	24765165568	24596058112	31134210048	30031349760	30358493184	32466339840	31815841792	29337726976	32081545216	30668587008	28402616320	30679932928	31324149760	30902642688	30633216000	27893391360	28799930368	33860810752	28866768896	29007695872
P47176	BCA2_YEAST Branched-chain-amino-acid aminotransferase, cytosolic OS=Saccharomyces cerevisiae (strain ATCC 204508 / S288c) GN=BAT2 PE=1 SV=1	5927217664	8263527936	7353492480	7333955584	5435851776	8732593152	6204463104	9799229440	7305425920	4300138496	4605523968	5327627264	5581030400	4995932672	5875661312	15618281472	11429426176	15997398016	14102586368	11431078912	11472543744	12327970816	10027786240	10701331456	5949643264	5788569600	6836271616	7712182784	6813335040	7266716672	8993786880	7415749120	7422001152	9368727552	9387194368	7718047744	7287362560	7068890112	7400868864	8508273152	9083510784	8961313792	8510332416	6398713344	6486493696	19927922688	18950918144	15983705088
Q3E792	RS25A_YEAST 40S ribosomal protein S25-A OS=Saccharomyces cerevisiae (strain ATCC 204508 / S288c) GN=RPS25A PE=1 SV=1	219374993408	200730001408	195216998400	241744003072	232434008064	198678003712	194215002112	195202007040	219037007872	192369999872	193646002176	198120996864	198697992192	196545003520	190150000640	209367007232	221078994944	210961006592	194906996736	205733003264	205855997952	202788995072	204108005376	199196999680	198288998400	187778007040	186614005760	171292999680	179357007872	183825006592	203719999488	202584997888	204863995904	189529997312	181322006528	198230999040	200608006144	197395005440	193665007616	189254991872	182214000640	183185997824	181743992832	188965994496	192599998464	176477995008	191965003776	201619996672
P0CX47	RS11A_YEAST 40S ribosomal protein S11-A OS=Saccharomyces cerevisiae (strain ATCC 204508 / S288c) GN=RPS11A PE=1 SV=1	259796992000	252098002944	253323001856	283261992960	241063002112	243942998016	232826994688	253741006848	247092002816	218465992704	226844999680	227970007040	231572996096	219502002176	216073994240	239860006912	253293002752	238790000640	242892996608	230817005568	230762004480	225268006912	223093997568	221414998016	220209004544	203461001216	209676992512	207866003456	212537999360	188346007552	204402999296	205276004352	208486006784	200781004800	203248992256	197258002432	199661993984	199508000768	190347001856	196616994816	199667007488	192582991872	188979003392	180959002624	190915002368	211552993280	212622000128	214755000320
P40185	MMF1_YEAST Protein MMF1, mitochondrial OS=Saccharomyces cerevisiae (strain ATCC 204508 / S288c) GN=MMF1 PE=1 SV=1	126762999808	121350995968	131175997440	109918003200	125516996608	116283998208	114684002304	119757996032	113623998464	107804000256	105975996416	103789002752	104367996928	99738066944	98389000192	124789997568	130078998528	126708998144	119921999872	119491002368	124838002688	115251003392	116793999360	109211000832	107630002176	102654001152	108416000000	74422190080	76251529216	81781424128	121924001792	124950003712	120835997696	112584998912	116247003136	117079998464	106305003520	112184000512	112922001408	101822996480	105873997824	102699999232	106325999616	104557002752	101012996096	113792999424	113570996224	123034001408
P36018	YPT52_YEAST GTP-binding protein YPT52 OS=Saccharomyces cerevisiae (strain ATCC 204508 / S288c) GN=YPT52 PE=1 SV=1	6465085952	6184143872	6087914496	6107513856	5818803200	5638297088	5955630592	5707189760	5387664896	5528540672	5431182848	5582766592	5624524800	5548715520	5785872384	6008675840	5610909184	5853865472	5442353152	5075211264	5130705408	4865683968	4571873280	5256422912	4173220096	4754631680	4812401152	4428271104	4133569024	3966396416	5870051328	5916390912	6060678656	6045454848	6245688320	6037921280	5427266048	5782502400	5742479872	5714732032	5655928320	5705865728	5384493056	5332451328	5579706368	5019699200	5423641088	4969576960
P48015	GCST_YEAST Aminomethyltransferase, mitochondrial OS=Saccharomyces cerevisiae (strain ATCC 204508 / S288c) GN=GCV1 PE=1 SV=2	121518997504	104949997568	118403997696	45844287488	118639001600	87285350400	94450720768	87776247808	93693288448	102089998336	96022413312	96547258368	96798941184	96635166720	88618893312	115389997056	127568003072	123586002944	118002999296	107067998208	120022999040	115788996608	101873000448	90299244544	96620961792	93475323904	87542423552	82966888448	70214221824	87334780928	144287006720	141753008128	133790998528	123737997312	136246001664	139154997248	125326999552	131404996608	119519002624	123159003136	124216000512	115703996416	116870995968	118157000704	116625997824	129208000512	154932002816	138861002752
Q12008	PMG2_YEAST Phosphoglycerate mutase 2 OS=Saccharomyces cerevisiae (strain ATCC 204508 / S288c) GN=GPM2 PE=1 SV=1	378410560	387372832	446528032	253709824	319973440	398767168	268821984	396096608	310132288	69140736	87648968	171332976	238062736	117924824	116112176	382211872	317970592	362019872	312563520	276829280	262231568	270307456	172110816	159318592	126097608	113403672	150286704	159617152	65093208	126780424	562814272	559250496	546348608	535335488	517495712	443320768	444471136	465675392	450043936	410482912	467928544	469905728	454619936	349708928	375550336	419565952	449970720	469010176
P40037	HMF1_YEAST Protein HMF1 OS=Saccharomyces cerevisiae (strain ATCC 204508 / S288c) GN=HMF1 PE=1 SV=1	12001683456	10963140608	11026401280	13240172544	13458823168	12541236224	12756093952	11875959808	14155270144	18103572480	18470088704	14949881856	14976466944	15419488256	16319975424	11947303936	12998511616	12216245248	12372922368	14031122432	12324852736	13416907776	14037217280	13913288704	19682697216	19741796352	17913950208	15955672064	17808185344	17994350592	16294902784	17064361984	16411604992	16408638464	16618742784	17307768832	17608962048	15445453824	18754942976	15746802688	15380433920	15923372032	18224568320	20063320064	16296568832	13352112128	12215432192	16013530112
P17064	FCY2_YEAST Purine-cytosine permease FCY2 OS=Saccharomyces cerevisiae (strain ATCC 204508 / S288c) GN=FCY2 PE=1 SV=2	592622592	897490176	1027547968	1310590464	707560384	676624576	626296512	836962048	1007342976	535761408	600574272	593537024	598376384	499227872	377568832	1073060480	737713984	919759040	959781248	858929984	819701120	892818688	729242304	771545792	590010112	574118080	673998272	592005632	562898048	498329536	728605504	707217728	785747520	665562944	697300416	511834304	588464576	529365472	509177408	692865344	677496704	777461312	694523200	492882304	454102144	876618176	979703360	1166241024
P40303	PSA4_YEAST Proteasome subunit alpha type-4 OS=Saccharomyces cerevisiae (strain ATCC 204508 / S288c) GN=PRE6 PE=1 SV=1	11116036096	10759629824	10781327360	11840104448	10810847232	11753914368	10690579456	12389777408	10806060032	10624730112	10604658688	10805199872	10492134400	10356273152	11074009088	10526938112	10267487232	10453107712	10217910272	9778327552	10099554304	9691582464	9628953600	9948518400	9259846656	9374969856	9462454272	9259364352	9670298624	9187675136	10303307776	10620278784	10214423552	10527747072	10569974784	10346781696	10257727488	10268195840	10251901952	10348444672	9826610176	10295038976	9846277120	9693339648	10068807680	11719974912	10376471552	9355134976
P09950	HEM1_YEAST 5-aminolevulinate synthase, mitochondrial OS=Saccharomyces cerevisiae (strain ATCC 204508 / S288c) GN=HEM1 PE=1 SV=1	5179188224	4724405248	4214772224	5559777792	4394366976	4536171008	4836622848	4814715392	8467747840	6394516992	9395813376	8802144256	7517506560	4866636288	8545583104	4909720064	5346239488	3613444608	4802215936	5785777664	4730848768	5564008448	7867908096	7694902272	9386210304	6796633600	8124551680	9282199552	10261458944	10962777088	4706983936	5463170048	5055052288	3241915904	2744004352	5060705280	5397375488	2442083584	6049769984	2956636928	2674791424	3267061248	6654332928	6793656320	3280549632	1715755392	1633912960	5085144064
P22146	GAS1_YEAST 1,3-beta-glucanosyltransferase GAS1 OS=Saccharomyces cerevisiae (strain ATCC 204508 / S288c) GN=GAS1 PE=1 SV=2	21061142528	18606553088	23721850880	11905490944	20463065088	17026643968	17609652224	15315151872	16432175104	15863908352	15416438784	14597238784	16075851776	15524297728	14410840064	12950790144	14405608448	12688712704	12107242496	11978570752	12756080640	11405721600	10774207488	10378275840	10128580608	10801867776	8564056576	10185101312	8582674432	8685388800	14286150656	16126578688	19289821184	14044782592	15379497984	13576387584	14748568576	12845860864	12968113152	10729101312	13701122048	12603291648	14905547776	13377330176	13485006848	10787623936	12070899712	10801232896
Q06497	ANT1_YEAST Peroxisomal adenine nucleotide transporter 1 OS=Saccharomyces cerevisiae (strain ATCC 204508 / S288c) GN=ANT1 PE=1 SV=1	649434368	557094016	746923392	476539616	670804864	634075392	670940928	627283776	653563456	699867392	651620288	552368832	679999040	565798464	571784576	703574592	807966208	764984576	739861696	714509888	668466368	704813120	639197312	613341888	637980096	552222400	561215680	548362560	581569088	577113856	656480640	641451328	649499840	631550912	704351872	708469952	629869952	624383680	631599360	564494080	636996544	600473088	685016384	754127232	645044928	555383296	716646016	699966912
P17709	HXKG_YEAST Glucokinase-1 OS=Saccharomyces cerevisiae (strain ATCC 204508 / S288c) GN=GLK1 PE=1 SV=1	15532972032	18524872704	17243430912	14128119808	11789819904	11804525568	9622253568	13248462848	9460409344	5713021952	5860273152	7361363456	8453722624	5350123008	6581439488	14266103808	10612449280	10728366080	10777928704	8449967616	9194464256	7268598272	6835830272	7075361792	4665156608	5022571520	5830786560	6448428544	4515757056	5768747008	15978481664	15779696640	15202204672	14141902848	15014497280	12187489280	10715383808	10269285376	10395855872	9300202496	9842629632	10952217600	9273971712	9089334272	7793040384	10322932736	9711844352	8935268352
P07347	ARD1_YEAST N-terminal acetyltransferase A complex catalytic subunit ARD1 OS=Saccharomyces cerevisiae (strain ATCC 204508 / S288c) GN=ARD1 PE=1 SV=2	4326912512	4241880576	4758308352	3776179456	4668347904	2939618048	3966451968	2834282496	4350795264	3245455616	3334304768	3381112832	3836411904	3464116480	3476556032	4472404992	4449747968	4446018560	4579317248	4331781632	3923699200	4466282496	3851152896	3487581952	3227709184	3080260608	3230480384	3438227712	2373920256	2760416512	4384808960	4694835200	5020711936	4510610944	4116506880	3496559104	3765814784	4036620544	4573898240	3801612288	4156718336	4428791296	4546577408	4022619392	3606203392	3186469632	2960540672	4564990464
P35735	SFK1_YEAST Protein SFK1 OS=Saccharomyces cerevisiae (strain ATCC 204508 / S288c) GN=SFK1 PE=1 SV=1	144910096	99059248	144815104	83817544	169252320	104562544	130504752	97783104	76594008	226607152	165349376	93445512	79619960	123368792	114895184	156884064	161926832	137710272	109040216	154041936	80967504	80514592	90767480	74146176	55754008	55539612	34264876	29832116	49622336	64331728	37516156	36300576	38975092	16027634	19766302	41413136	27926408	34432412	36625096	2.7133e+06	25908188	24427638	29903956	32702730	14927089	9642727	14591159	52892356
P38993	FET3_YEAST Iron transport multicopper oxidase FET3 OS=Saccharomyces cerevisiae (strain ATCC 204508 / S288c) GN=FET3 PE=1 SV=2	2826384128	2078149376	2902347520	959556736	2797553408	2140572288	1787208576	1765443712	1526484352	1376463360	1339900800	1368430208	1125551872	1079148288	1391939712	1649280896	2260729344	1757920256	1459343872	1530824832	1798744576	1182080640	1173864832	924165248	1077932928	1270309504	955021120	522559296	546662016	552533056	2018332544	1991286912	2139614336	1760972160	1857685120	2220862464	1647804928	1750107264	1742836096	1387210240	1389701504	1448119808	1298180480	1229853696	1476169728	1176386944	1226488832	1451348736
P35691	TCTP_YEAST Translationally-controlled tumor protein homolog OS=Saccharomyces cerevisiae (strain ATCC 204508 / S288c) GN=TMA19 PE=1 SV=1	163297001472	154962001920	162190000128	171189993472	159660998656	164550000640	149576007680	172106006528	155382005760	152493998080	148564000768	149958000640	147416006656	146957991936	143768993792	156189999104	149379006464	149191000064	147967000576	151308992512	148498006016	147408994304	146621005824	143885991936	137953001472	139049992192	141201997824	123763998720	121671999488	134530998272	163369992192	171479007232	177670995968	169132998656	167013007360	170775003136	167237992448	162990997504	164690001920	157908992000	161937997824	155561000960	154955005952	157138993152	160428998656	170790993920	169719005184	169513992192
P53303	ZPR1_YEAST Zinc finger protein ZPR1 OS=Saccharomyces cerevisiae (strain ATCC 204508 / S288c) GN=ZPR1 PE=1 SV=1	17169587200	19390871552	20559149056	23204747264	21359128576	24973479936	24943804416	24458919936	27927250944	23694692352	22258694144	23833509888	32035489792	25251352576	26252021760	21741416448	18553841664	20853770240	27620249600	23974397952	26888890368	32911413248	29401446400	28935483392	30274224128	29699483648	35100938240	44573388800	36311465984	40592752640	21300639744	19018721280	20305788928	22550665216	23550339072	19878522880	25229463552	24208297984	24083015680	27768229888	30086381568	28515698688	30717960192	26427064320	27047987200	22903728128	21681504256	22436161536
P41277	GPP1_YEAST Glycerol-1-phosphate phosphohydrolase 1 OS=Saccharomyces cerevisiae (strain ATCC 204508 / S288c) GN=GPP1 PE=1 SV=3	206686994432	191700992000	188766994432	180784005120	177961992192	166498992128	153383993344	176445997056	156138995712	181550006272	176406003712	171879006208	140014993408	163463004160	169040003072	197150998528	213644001280	201710993408	181339996160	182667001856	188017000448	163217997824	166067994624	174800994304	159010996224	182044999680	161052999680	130619998208	135114997760	130356002816	247331995648	250033995776	234769006592	235633999872	233252995072	258315993088	226288992256	228422991872	216993005568	204033998848	201187999744	199829995520	193929003008	205259997184	207425994752	263469006848	257902002176	252778004480
P38998	LYS1_YEAST Saccharopine dehydrogenase [NAD(+), L-lysine-forming] OS=Saccharomyces cerevisiae (strain ATCC 204508 / S288c) GN=LYS1 PE=1 SV=3	3508880384	3233095680	2772587776	2865504512	3013614848	2531981824	3077730816	2499320064	3276982016	3216369920	3804280064	3170193152	2839182592	3113362688	3287214336	27877926912	29314260992	27633092608	24312453120	25318692864	23264731136	21847857152	21911238656	22128984064	21580507136	22816421888	19994976256	19973027840	19610726400	17608491008	2899855360	2791329536	2730064896	2752660224	3095469312	3131628288	2834142976	2851180800	2790209280	2911234816	3284637952	2815683584	2819885312	2837013760	2719525376	24799897600	26127405056	22858455040
P26754	RFA2_YEAST Replication factor A protein 2 OS=Saccharomyces cerevisiae (strain ATCC 204508 / S288c) GN=RFA2 PE=1 SV=1	1998589056	2222750976	2120959616	1922927616	2031449216	2034684416	2019289344	2140770944	1881449984	1740456832	1605745920	1950458112	2001647744	1822559744	2068716416	1978547840	2049366784	2050948864	1892871808	1932878464	1942570880	1962238080	1729799808	1960758784	1731469312	1791546496	1766688256	1679872768	1656188800	1760140544	2257953536	2103857408	2097804928	2180115712	2123212928	2169217536	2071985408	2085642368	2189843968	2170116608	2057961216	2141086080	1911184384	1915363200	1995116544	1975126400	2093053824	2053700352
P32461	DPH2_YEAST Diphthamide biosynthesis protein 2 OS=Saccharomyces cerevisiae (strain ATCC 204508 / S288c) GN=DPH2 PE=1 SV=1	640775168	792621696	818179456	554551168	668352128	813006336	753095744	886530240	847187968	785356096	823830592	664947456	601741568	558056384	723047104	700489856	671312576	709791936	732447168	724275648	695091008	720377728	645848192	670841344	640366016	578095936	606771008	543271680	576399360	512018272	611663680	585946944	597977472	642928512	526621952	586559296	615974336	455767584	636602304	492632864	504175040	486435520	622405952	594060992	372155296	676509184	512339712	634743424
P53839	GOR1_YEAST Glyoxylate reductase 1 OS=Saccharomyces cerevisiae (strain ATCC 204508 / S288c) GN=GOR1 PE=1 SV=1	384694400	383644576	344317568	372460512	337661056	316698752	258350816	340402336	275379840	223421920	220083536	239407584	278034304	226456480	255624960	382672256	344584320	340156160	328058176	286576512	307221472	274476416	303722912	287735200	241248032	262182608	277005888	251464432	262550288	239768032	285170048	303216288	282025344	267408432	223663872	258921648	205981520	261642544	261225824	224497680	215409504	214292208	220608768	223727248	231236080	237211424	227510336	190218128
Q3E747	YL363_YEAST Uncharacterized protein YLR363W-A OS=Saccharomyces cerevisiae (strain ATCC 204508 / S288c) GN=YLR363W-A PE=1 SV=1	1763561728	1682124928	1756969344	1739070720	2153254144	1693312896	1623882752	1459167872	1508743936	1643412864	1468441984	1296258560	1430416512	1359468032	1415608704	1508423808	1782067584	1686426880	1495358976	1479358336	1730365952	1407534592	1551896192	1391801472	1338638976	1382634240	1266768768	918443520	986188352	917619072	1475825536	1549426944	1481795712	1420201728	1509021568	1442636032	1194080000	1443548928	1432027008	1757957248	1429372928	1454036992	1162339584	1164979584	1484967168	1383772160	1312939392	1447229056
Q07362	PBP4_YEAST Protein PBP4 OS=Saccharomyces cerevisiae (strain ATCC 204508 / S288c) GN=PBP4 PE=1 SV=1	1982232832	1890409088	1854066944	2152410112	2050712448	1860080000	1800932608	1988750080	1826556416	1875909120	1932642432	1817206912	1853732608	1744275328	1770210048	1878878080	1740147200	1937359616	1811964928	1906497664	1861454336	1851441920	1807598720	1674362624	1644009472	1658633344	1626013184	1451126912	1600776832	1446797568	1687666560	1761320832	1624500096	1641906816	1667941376	1831858816	1694261120	1716611328	1963256320	1713921152	1902512128	1725268480	1625927552	1598382208	1846668672	1401286400	1450376192	1629357056
P35719	MRP8_YEAST Uncharacterized protein MRP8 OS=Saccharomyces cerevisiae (strain ATCC 204508 / S288c) GN=MRP8 PE=1 SV=1	8125096448	7173087744	8107264000	6716315136	7280233984	7171014144	6907293184	7364802560	6199692288	4896728064	4488507904	5889899520	6792916992	4727834624	5225581568	7116153344	7456302592	7762072576	6170151424	6435063296	7230386688	6023290880	5816736768	5436428288	4945009152	5608896000	6148521984	4785866240	4697968128	5110691328	8196404224	7989604352	8017253376	7750745600	7836782592	8175664640	6096480768	6881691648	7283533312	7710266368	6917440512	7373730816	6462492160	6256523264	7138132992	6318592512	6201048064	6432039424
P24783	DBP2_YEAST ATP-dependent RNA helicase DBP2 OS=Saccharomyces cerevisiae (strain ATCC 204508 / S288c) GN=DBP2 PE=1 SV=1	19491645440	19090106368	20390502400	18998802432	18513770496	17259583488	17734760448	17064454144	16747708416	19688263680	20153686016	16337574912	15085862912	17688348672	17448380416	17487400960	17984178176	18132426752	16675690496	16632008704	16574405632	15870701568	15047697408	15313810432	14879228928	15976329216	13452778496	11228183552	11788390400	10107765760	16241417216	14862685184	15927021568	16533321728	17018334208	15647306752	14011122688	14234613760	13757948928	15201148928	14407669760	14567378944	14821722112	13476937728	13388979200	15968005120	16985861120	17410179072
Q05583	CIAO1_YEAST Cytosolic iron-sulfur protein assembly protein 1 OS=Saccharomyces cerevisiae (strain ATCC 204508 / S288c) GN=CIA1 PE=1 SV=1	284284160	255497552	254991904	349522336	305126784	264508416	277815616	231122432	268406736	306154112	439949088	293931968	245818080	293542944	276049568	235316176	232638016	261764336	234761616	243394496	231376192	232436688	267373664	335229792	340313216	355154720	324043808	337817408	394021952	471936160	323242624	337361312	335643488	336325440	336182304	305418624	334284800	383988960	327639808	375953088	381005632	323297888	320768736	342663552	392362336	311439680	280688352	303090400
P02407	RS17A_YEAST 40S ribosomal protein S17-A OS=Saccharomyces cerevisiae (strain ATCC 204508 / S288c) GN=RPS17A PE=1 SV=1	356265984000	364882984960	380218015744	409980010496	357907988480	384042991616	356069015552	410792984576	360007008256	338292998144	338263998464	351363989504	318550999040	337093984256	337935007744	367741992960	337547001856	368912007168	363361992704	347557003264	355905994752	335777005568	325655003136	356239015936	307466010624	320309002240	333841989632	304701014016	305503993856	285189996544	344655986688	340856012800	341136015360	363446992896	365123993600	353007992832	335678996480	346716995584	335112011776	347002011648	339902005248	345654001664	325813993472	302539014144	319739002880	364860997632	351718998016	342535995392
P10614	CP51_YEAST Lanosterol 14-alpha demethylase OS=Saccharomyces cerevisiae (strain ATCC 204508 / S288c) GN=ERG11 PE=1 SV=1	9525545984	11426037760	10858300416	7636098048	8005860352	10002123776	9675318272	11175558144	9737011200	6828881408	6586679296	7260221952	7286114304	6766106624	7138935296	10898287616	8712717312	10227397632	9741916160	9116344320	9353995264	8515935744	7626149888	8795183104	7685779968	6879881216	8149549056	7484919808	6802986496	6202498560	9919094784	8465463808	9063726080	10460249088	10463584256	8590977024	8665460736	8805112832	8422974976	9190797312	8886024192	9041334272	8991085568	7504878592	7033401344	10365546496	10651774976	10497785856
P32466	HXT3_YEAST Low-affinity glucose transporter HXT3 OS=Saccharomyces cerevisiae (strain ATCC 204508 / S288c) GN=HXT3 PE=1 SV=1	13714870272	14414831616	17661112320	9974187008	15644805120	15743835136	15391737856	15956029440	14879042560	13833160704	13992634368	12027501568	15760524288	13095969792	13068697600	15602386944	15771358208	14426601472	15511872512	14620728320	16280397824	13865794560	14061810688	13978017792	12311355392	12852660224	13845686272	12136192000	10040019968	10324728832	10143641600	10779716608	11827536896	10912493568	10666376192	9744207872	10889621504	10096262144	9899964416	9775046656	10222815232	10474093568	10687367168	8846856192	9885660160	12494985216	13741815808	12810598400
P04449	RL24A_YEAST 60S ribosomal protein L24-A OS=Saccharomyces cerevisiae (strain ATCC 204508 / S288c) GN=RPL24A PE=1 SV=1	143659008000	141937000448	142693007360	158244995072	147443007488	148253999104	148742995968	149983002624	145394008064	142053998592	147204997120	146611994624	130472001536	141029998592	136624996352	135766999040	141791002624	138702995456	139773001728	141669007360	133961998336	122805002240	132028997632	138607001600	123728003072	130159001600	126105001984	112295002112	116094001152	112930996224	127259000832	130079997952	135275003904	130553004032	122878001152	135020003328	128730996736	134366003200	133867003904	134823002112	124731998208	123724996608	120874999808	121928998912	126173003776	121090998272	128941998080	132874002432
P15019	TAL1_YEAST Transaldolase OS=Saccharomyces cerevisiae (strain ATCC 204508 / S288c) GN=TAL1 PE=1 SV=4	64114831360	63080169472	66079219712	70033424384	62399401984	66245017600	57359192064	69998182400	56575160320	53227577344	52994064384	52450459648	54059724800	50779848704	52434751488	76333907968	75868585984	76765888512	72643526656	71789109248	71822147584	67530387456	63884509184	64933449728	65672777728	65562972160	67359797248	50440015872	50420555776	52307857408	67831754752	68500078592	66271973376	68029808640	69356929024	63441809408	63421366272	63089442816	63742754816	62051405824	61422731264	61461667840	59719245824	58484678656	57865842688	80241049600	77408829440	77139484672
P10592	HSP72_YEAST Heat shock protein SSA2 OS=Saccharomyces cerevisiae (strain ATCC 204508 / S288c) GN=SSA2 PE=1 SV=3	283159003136	285900996608	299487002624	266603003904	352443990016	416178012160	427052990464	408554012672	400517005312	472247992320	481859010560	500780990464	511596003328	533148991488	535586013184	294367002624	300746997760	302903984128	394050011136	389135007744	408454987776	483791994880	464868016128	438057009152	463267004416	465129013248	483994009600	531985989632	539184005120	544020987904	288870989824	284386983936	271372992512	301869006848	312082006016	316423995392	352456998912	361715007488	369001988096	404856995840	420780998656	410102005760	431173992448	415181996032	421600985088	305959010304	280618991616	282838007808
P40093	YEY6_YEAST UPF0160 protein YER156C OS=Saccharomyces cerevisiae (strain ATCC 204508 / S288c) GN=YER156C PE=1 SV=1	8855522304	8092483072	8340041216	6170801664	8847404032	7443330560	8140250624	7258966016	7191093248	8211097600	7910238208	7769983488	7568391680	7539264000	7875213824	7701189120	9057501184	7873460224	7493436928	7837583360	7878539776	6921742848	7185472512	7283273216	7052745728	6996412416	6935743488	5363193344	5632049152	5821946368	8050281984	8807592960	8677287936	7770795008	7577592832	8309461504	8094943232	7729382400	7876644864	7011935232	6866827776	6799742976	6631280640	7618136576	7294118912	6913259520	7614049792	7820832256
P53337	ERV29_YEAST ER-derived vesicles protein ERV29 OS=Saccharomyces cerevisiae (strain ATCC 204508 / S288c) GN=ERV29 PE=1 SV=1	5540600320	5675979264	6029008896	6367463424	5813900800	6366826496	6334959104	6338307072	6554350080	6480176128	6438626304	6748084736	6779051008	6702134784	7170964480	5354886144	5064200704	5336293376	6073280512	5151790592	5562132992	5669206528	5405347328	5649250304	6160093696	6748892672	6929311232	7290076672	6822451712	6275000832	5165472256	4871741952	5238770176	5407491072	4930295296	5197700608	5552842240	5443298304	5232918528	5452893696	5790574592	5875968512	5613490176	5401906688	5607290368	5094656512	5075446784	4715791360
P15454	KGUA_YEAST Guanylate kinase OS=Saccharomyces cerevisiae (strain ATCC 204508 / S288c) GN=GUK1 PE=1 SV=2	35628105728	38344007680	40025112576	30123739136	34786344960	34632888320	36110204928	31771922432	37942059008	30288904192	30567630848	31496130560	34438725632	29649115136	32553644032	39106752512	37980971008	37596000256	36946640896	35617452032	37610201088	34910769152	34768076800	34843136000	33096937472	29724844032	34123517952	33313503232	30443227136	32584783872	41012670464	41676328960	41531047936	40726917120	44004749312	39386320896	39750701056	42587373568	42766827520	40261513216	44825444352	45533790208	42269622272	38945173504	35983659008	43532705792	42889293824	39191142400
P38011	GBLP_YEAST Guanine nucleotide-binding protein subunit beta-like protein OS=Saccharomyces cerevisiae (strain ATCC 204508 / S288c) GN=ASC1 PE=1 SV=4	285025009664	277987000320	298121986048	69989015552	317739008000	221479993344	307739000832	187450998784	287417008128	291314008064	274518999040	275527008256	287291015168	291816013824	280881987584	283132002304	321458012160	303158001664	261399003136	290935996416	287170985984	266336993280	278960013312	262014992384	256458997760	259418996736	257272004608	210617008128	227316006912	236377997312	303347990528	302505000960	322138996736	303801008128	294705987584	303455010816	294048006144	284523003904	290197995520	272519004160	276205010944	266629005312	274654003200	289314013184	276188004352	221821992960	244025999360	300683001856
P32496	RPN12_YEAST 26S proteasome regulatory subunit RPN12 OS=Saccharomyces cerevisiae (strain ATCC 204508 / S288c) GN=RPN12 PE=1 SV=3	5073998848	5262372864	5410499584	5673793024	5317089280	5676323840	5168965120	5756780032	5203784704	5143872512	4838742016	4458303488	5049148416	4450088960	4572151296	4906544128	4800061440	5108514304	4914499584	4954269184	4817498624	4761413120	4672094208	4388059136	4080725504	3922785536	4504193536	4194783744	4057993984	4313217024	5286665216	5136591360	4872913408	5209897472	5441972736	4622331392	4752853504	4878030336	4855603712	4829480960	4978324480	4945936896	4997115904	4440084480	4353754624	5167812608	4815271936	5236174336
P07149	FAS1_YEAST Fatty acid synthase subunit beta OS=Saccharomyces cerevisiae (strain ATCC 204508 / S288c) GN=FAS1 PE=1 SV=2	47533510656	46300446720	49283678208	48482861056	45288996864	56258322432	44885700608	64184025088	43935895552	49264824320	50936487936	53296324608	43944366080	51760156672	53444612096	38909575168	37795905536	37343830016	37760421888	35677978624	38468423680	34085597184	34251696128	37182083072	30819076096	35118567424	29395705856	29825253376	32575389696	29452707840	37149581312	36787097600	37129875456	37036904448	37591990272	37865160704	37446909952	37514072064	36930465792	36458557440	34709086208	35950419968	34548559872	34479706112	35166031872	33337270272	34035408896	33043105792
Q06178	NMA1_YEAST Nicotinamide/nicotinic acid mononucleotide adenylyltransferase 1 OS=Saccharomyces cerevisiae (strain ATCC 204508 / S288c) GN=NMA1 PE=1 SV=1	1973641600	2570048512	1692232832	2174192640	1917538176	1617843712	1827296768	1577723008	1733340800	1801129728	1853815296	1680012416	1775355648	1595378688	1742689408	2046654464	2072177536	1948361344	1845929984	1742673152	1897847680	1719867008	1787362944	1803111680	1768400384	1724778880	1742864768	1456149504	1521889920	1453185024	1498761856	1537779968	1429500288	1429188736	1290073856	1469677696	1463321344	1441149056	1563659520	1344659072	1475648000	1452725248	1509421312	1554192512	1508044928	1745610752	1403146496	1528132480
P33338	SLA2_YEAST Protein SLA2 OS=Saccharomyces cerevisiae (strain ATCC 204508 / S288c) GN=SLA2 PE=1 SV=5	3198752768	3013860352	3183584512	3200423936	3099948288	2882936576	3321292800	2778866688	2788748288	3004777472	2944794880	2926583040	3009501696	2693208832	2893237248	2869253888	2855019008	3030524416	2636618752	2952441600	3085561600	2518406144	2611736832	2761270528	2567492352	2515378432	2598078208	2209582336	2312691968	2160972288	2705613056	2791659520	3032239616	2913649152	2705011712	2659804160	2479721216	2580958976	2664137216	2453992960	2588602624	2460056832	2303707648	2386472960	2348274688	2007005056	2090792832	2385273088
P22517	KCC2_YEAST Calcium/calmodulin-dependent protein kinase II OS=Saccharomyces cerevisiae (strain ATCC 204508 / S288c) GN=CMK2 PE=1 SV=2	1818456960	1999926144	1862413568	1886406528	1889658496	1892809856	1529772544	1973454976	1644729344	1780580096	1849296128	1927502848	1684793600	1756153600	1808159104	2144979968	2053221248	1940477440	1708652032	1680736000	1650288512	1486422784	1614526208	1626811904	1303778816	1457781632	1331385216	1448434816	1396525696	1392417280	2151433472	2123420032	2100990336	2039561600	1810853248	2177174016	1886296960	1779836928	1833251968	1588559232	1715818752	1658822400	1803748608	1941467904	1494598528	1908397184	1954338176	2222137600
P38996	NAB3_YEAST Nuclear polyadenylated RNA-binding protein 3 OS=Saccharomyces cerevisiae (strain ATCC 204508 / S288c) GN=NAB3 PE=1 SV=1	4014814464	3302553856	3461553152	4948751360	3834021888	2962520320	3578478848	3876855040	4460584448	5472820736	6542085632	4801259520	5372126208	5099086848	5005709824	3292502784	4089390592	3271803904	3529686528	4648815616	3632011008	3899698432	5015339008	3776883968	5594399232	5065522688	4796410880	5588429824	6475620352	7308574208	4038473216	4732576256	4199671552	2892736256	2759310592	3458049024	4004826368	2623791872	3779650304	2665726464	2257120000	2572213504	4858668032	5566599168	2515775488	2040624512	1807477120	4046247424
P23248	RS3A2_YEAST 40S ribosomal protein S1-B OS=Saccharomyces cerevisiae (strain ATCC 204508 / S288c) GN=RPS1B PE=1 SV=3	383733006336	372587986944	376901009408	408108007424	382632984576	299811012608	384844005376	263543996416	387742990336	363319001088	379656994816	397169000448	355312992256	398150991872	390441992192	360154988544	379575992320	380516990976	346083000320	357843009536	360049999872	327971012608	334051999744	366514012160	325388009472	336799006720	335736995840	294388006912	313633013760	291486990336	352501989376	342342008832	344823988224	353162985472	342265987072	361589997568	341380005888	355366010880	334865989632	367704014848	322447998976	332407013376	302174011392	320034013184	326101008384	309657010176	315971993600	336604987392
P25443	RS2_YEAST 40S ribosomal protein S2 OS=Saccharomyces cerevisiae (strain ATCC 204508 / S288c) GN=RPS2 PE=1 SV=3	194797993984	220230991872	217365004288	224743997440	204447006720	205679001600	201091006464	204817006592	205906001920	178297995264	184066998272	189579001856	187018002432	178675007488	179000999936	206876000256	198820003840	211642007552	215862001664	198851002368	204140003328	198295994368	193227997184	209806999552	189546004480	179881000960	190736007168	178791006208	178093998080	167850000384	193119993856	193309999104	192588005376	197445992448	200417001472	191232000000	188131999744	192734003200	191568003072	192435994624	189392994304	193641005056	181431992320	174596997120	179150995456	202844995584	203957993472	195489005568
P38109	YBY9_YEAST Putative serine carboxypeptidase YBR139W OS=Saccharomyces cerevisiae (strain ATCC 204508 / S288c) GN=YBR139W PE=1 SV=1	981931968	930787712	662497472	826385728	890429504	1063354880	694205760	1220728704	755336192	761321728	696715776	701766592	718768320	640817728	679811520	806677376	918857408	780306816	804489728	749427136	793356224	763816320	694659776	651171840	677741696	723917312	615756416	525796128	557841664	606907136	835747968	912537344	640041920	780531392	783144640	762432896	651849792	680408064	654588928	499294752	602269056	622496512	658891136	642819584	607809984	703750656	579928768	623670528
Q12452	ERG27_YEAST 3-keto-steroid reductase OS=Saccharomyces cerevisiae (strain ATCC 204508 / S288c) GN=ERG27 PE=1 SV=1	4116365568	4075668224	3951771392	3788025088	3808537344	3088220928	3898543616	2890739456	4105926656	3613031424	3497713664	3896387840	3713341184	3652174336	3986866432	4161515008	4367281152	4177491968	3540983552	3783915520	3885695744	3255134208	3395755520	3701773824	2522212096	2419070720	2676073472	2803283968	2937924096	3087186432	3894873600	3984302080	3946967296	3790609152	3842701824	3926846976	4075675648	4308564992	3899091456	3851011328	3476648448	3813892096	3244240384	3836289024	3692770560	3915153408	4172331264	3656084992
P47154	STE24_YEAST CAAX prenyl protease 1 OS=Saccharomyces cerevisiae (strain ATCC 204508 / S288c) GN=STE24 PE=1 SV=1	8291855360	8476514816	8522883072	8262491648	8173257728	9217199104	8740431872	9295207424	8844372992	9154809856	9312079872	9261819904	9559883776	9668741120	9643534336	7767109632	7939588096	8285953536	8147632128	8269726208	8450184704	8473577472	8411785216	8969021440	9568233472	9239949312	9923203072	9471640576	9460194304	8874099712	7111817216	7458898944	7675431936	7706218496	7420202496	7824606208	8547675648	7920073216	7667489280	7969983488	7891214848	7896718848	7612569088	7771792896	8066044416	7792906752	7561310720	7300404736
P07262	DHE4_YEAST NADP-specific glutamate dehydrogenase 1 OS=Saccharomyces cerevisiae (strain ATCC 204508 / S288c) GN=GDH1 PE=1 SV=2	47311491072	57380601856	52569677824	59746799616	47118479360	65467912192	50955251712	66454507520	50632171520	49413844992	51355254784	45572317184	52105363456	49497722880	49158787072	55994200064	46457495552	48202493952	55142383616	48036405248	47445532672	50273533952	49554591744	52030582784	61771554816	60442673152	66062315520	84711497728	71683735552	69470994432	52790063104	48016293888	48197947392	57989222400	57926746112	49793728512	51673796608	52778168320	51054215168	56086200320	57475395584	56488177664	55402356736	49875849216	50969890816	75251908608	65072435200	56833150976
Q03774	TRM82_YEAST tRNA (guanine-N(7)-)-methyltransferase non-catalytic subunit TRM82 OS=Saccharomyces cerevisiae (strain ATCC 204508 / S288c) GN=TRM82 PE=1 SV=1	4414753280	3714335232	3649376256	4046514176	3641124608	3703474432	3794962688	3348736256	3543850240	2578437120	2607130880	3028172032	3470720512	3002382080	3058431744	3601965312	3428901888	3602993408	3435898112	3155581440	3421096704	3342982144	3131315712	3240624640	3096409856	2872139008	3236564992	2954941184	2855114240	2650244352	3522785792	3274019584	3525785856	3570837504	3719712768	3059598336	3368516864	3649584640	3398476544	3668591616	3583675392	3726977536	3378919168	2899563776	3441220608	3740962560	4217555456	3433224704
P26786	RS7A_YEAST 40S ribosomal protein S7-A OS=Saccharomyces cerevisiae (strain ATCC 204508 / S288c) GN=RPS7A PE=1 SV=4	148157005824	153099993088	155971993600	158498996224	145760993280	160717996032	148793999360	160367001600	140630999040	146054004736	136418000896	133273001984	139408998400	132489003008	130383003648	150873997312	136358002688	150988996608	142423998464	139313004544	147426000896	140236996608	133373001728	141884997632	118846996480	127625003008	131961004032	120374001664	128612999168	114003001344	133804998656	132892999680	140575997952	133731999744	130457001984	131425001472	122254000128	119041998848	137672998912	117918998528	113108000768	115701997568	122868998144	118322003968	106951000064	124699000832	119193001984	131130998784
P40075	SCS2_YEAST Vesicle-associated membrane protein-associated protein SCS2 OS=Saccharomyces cerevisiae (strain ATCC 204508 / S288c) GN=SCS2 PE=1 SV=3	27600476160	27193253888	29407688704	29800568832	27725848576	29522868224	28271775744	31037571072	27405551616	28592637952	28922615808	27084285952	26677661696	26479206400	26522372096	30094538752	27198840832	28218759168	27802470400	27816108032	27950108672	25872470016	25252386816	26806380544	25921114112	26121107456	25849597952	23778230272	24314443776	24156051456	28256497664	27038035968	27282694144	27721529344	27361593344	25926252544	25559394304	25194741760	26794514432	25885095936	26606249984	26040733696	25198653440	24427827200	25155049472	28568199168	29166485504	27891253248
Q01662	MAP1_YEAST Methionine aminopeptidase 1 OS=Saccharomyces cerevisiae (strain ATCC 204508 / S288c) GN=MAP1 PE=1 SV=2	19734071296	20331743232	21756663808	15389948928	19041202176	19989852160	18161641472	19991709696	18154868736	16250868736	15655918592	17118368768	16745592832	16161565696	16445818880	18745112576	19257718784	19301791744	18527674368	18544818176	15411528704	15871693824	16048120832	16023910400	15103028224	16537162752	15762034688	12764573696	12138476544	13104610304	19576301568	19736938496	20955265024	20052137984	20802766848	17657384960	17213329408	17727436800	17547827200	16634694656	18339330048	15386216448	17120730112	16524321792	16433140736	18201489408	18972485632	19986384896
P27882	ERV1_YEAST Mitochondrial FAD-linked sulfhydryl oxidase ERV1 OS=Saccharomyces cerevisiae (strain ATCC 204508 / S288c) GN=ERV1 PE=1 SV=2	1278207872	1262652800	1414229632	960728000	1223672576	1521576960	1107184640	1600175360	1101520640	860555840	869873280	896135360	1179426688	789650176	807994688	1496705792	1497230592	1449114752	1247779456	1415022592	1284256640	1339040896	1352179328	1402401920	923778688	910751040	1021348288	1094233472	922243840	1095342464	1074216192	1214151296	1314951168	1159878272	1200297088	1031624448	1064957120	1124389888	1111281024	1084044672	1115063296	1231744128	1073848832	1099463168	1074729984	1701534592	1360229888	1324055296
Q04500	UTP14_YEAST U3 small nucleolar RNA-associated protein 14 OS=Saccharomyces cerevisiae (strain ATCC 204508 / S288c) GN=UTP14 PE=1 SV=1	1055648576	974934848	1296368128	564051648	1075371008	1071204736	1067503424	1095527680	1018585344	746199040	807528896	843496448	1053678720	851663104	791017344	522481088	613134656	591183936	516310464	610979264	555152384	479670176	453299008	523844480	373643680	305234368	442824064	373650400	386196768	257325872	701994752	635196096	800186240	692869696	777992768	650035776	706257280	549675392	536233312	602456960	556594432	638623104	673842752	617708480	775170368	421718944	401945088	470118656
P07260	IF4E_YEAST Eukaryotic translation initiation factor 4E OS=Saccharomyces cerevisiae (strain ATCC 204508 / S288c) GN=CDC33 PE=1 SV=1	35620175872	36434583552	35235479552	21463789568	37283332096	36476313600	34085156864	36754751488	32950519808	32965300224	33261993984	30536396800	32610299904	30716008448	29934407680	34949648384	35258372096	34161414144	33386242048	33923434496	31030867968	32018098176	31068854272	29146484736	30663264256	28357689344	30175600640	28595175424	28653719552	29135984640	37230649344	39552106496	38518460416	35608035328	35648884736	35703906304	34809974784	32789940224	35243298816	33004169216	34446807040	34895347712	35716194304	35257790464	34629038080	34378813440	35818426368	38352797696
P0C2H6	RL27A_YEAST 60S ribosomal protein L27-A OS=Saccharomyces cerevisiae (strain ATCC 204508 / S288c) GN=RPL27A PE=1 SV=1	296009990144	274297995264	286866997248	332519014400	311674994688	288995999744	288766001152	281737986048	279953014784	298163011584	290732998656	280645009408	286789992448	291484991488	285178003456	275631996928	295410008064	290352988160	284855992320	298117988352	279393009664	267294998528	276462993408	274620006400	272356999168	270119993344	253604003840	235786993664	249305006080	240799006720	270064992256	275077988352	279244996608	264881995776	252133998592	287239995392	267796004864	275183009792	268969000960	269535002624	254662000640	259942006784	256130007040	259380002816	280778997760	255816007680	264911994880	272680992768
P32802	TMN1_YEAST Transmembrane 9 superfamily member 1 OS=Saccharomyces cerevisiae (strain ATCC 204508 / S288c) GN=EMP70 PE=1 SV=2	1710594432	2020516992	2553172480	2024144256	1990863744	1704891776	1866505344	1587822848	2126839168	1782248576	1505238656	1612948864	1838107008	1633296640	1742551808	1796021632	1477081472	1767403008	1739047424	1427176448	1516184320	1539570176	1314469888	1285772160	1275767040	1319820800	1227833856	1078895360	1096406528	868968256	1681938688	1628076032	1721410688	1818167168	1795950208	1456472064	1649957120	1611460352	1525993344	1570252416	1564030336	1650285568	1550508288	1226456448	1318161792	1896195200	2015734912	2085287296
Q12068	GRE2_YEAST NADPH-dependent methylglyoxal reductase GRE2 OS=Saccharomyces cerevisiae (strain ATCC 204508 / S288c) GN=GRE2 PE=1 SV=1	14540309504	14357994496	14011826176	15542473728	15090388992	14522036224	14043610112	15264301056	13203340288	11269304320	11064035328	12041288704	13667164160	11046934528	12041769984	11755823104	11699360768	11958992896	11529115648	11394817024	11650152448	10972001280	11221336064	11108184064	9254375424	8959691776	9401718784	10566943744	9101299712	9910889472	14549569536	14540592128	13406646272	14778481664	14040352768	14362211328	13364450304	13398436864	13496049664	13371302912	12777299968	12936436736	12653070336	12666949632	12851589120	12762114048	12905819136	12236912640
P32386	YBT1_YEAST ATP-dependent bile acid permease OS=Saccharomyces cerevisiae (strain ATCC 204508 / S288c) GN=YBT1 PE=1 SV=2	1869565184	1973727104	2318477312	1364439424	1907888512	1897982336	1913478528	1909328640	1897045504	1591582336	1717951616	1766564224	1849858432	1849558528	1954894592	2560526080	3126668544	2255870720	2725411328	2725550080	2679468032	2504118272	2497236992	2476158464	2208175360	2154707968	2084491904	1664303488	1754573056	1917562496	1555287552	1528919680	1559774976	1603193216	1686296448	1454587904	1570686336	1470498304	1451533312	1468606976	1528069376	1656966016	1525469056	1504908544	1606055168	2352541440	2245014784	2876805120
P32476	ERG1_YEAST Squalene monooxygenase OS=Saccharomyces cerevisiae (strain ATCC 204508 / S288c) GN=ERG1 PE=1 SV=2	8225261568	7024527360	7641031680	7359870976	7624260096	6346390528	6539096576	6941023744	6017562112	5354393088	5448671232	5704600064	6206915584	5563421184	5355604480	6619737088	7349868544	6803036160	5944185344	6535649280	6403300352	5678057472	6275817472	5888308224	5573908480	5127397376	4891152384	5490634752	5403827712	5268957184	10213389312	11562820608	10914856960	9479542784	9098843136	10471988224	10222342144	10003027968	9725763584	8271306752	8301409280	8209775104	7942994944	8535407616	8665704448	7557086208	8090400768	8215559168
P25372	TRX3_YEAST Thioredoxin-3, mitochondrial OS=Saccharomyces cerevisiae (strain ATCC 204508 / S288c) GN=TRX3 PE=1 SV=1	1845867392	1906718336	2027526784	2007586944	1883508224	2364506368	2015027840	2441305344	2110611584	1949320960	1939892096	1673839744	2100965760	1796937216	1844793856	1796863744	1860481408	1899097984	1727011840	1944068224	1878101504	2102464768	2001895168	1930663424	2189803776	1978952960	2205604608	2757566720	2434412288	2401034752	1961966848	1797834112	1801018496	2014563840	1986647680	1863902080	1967530624	2015768960	1983792384	2079396480	2163531008	2173503488	2206089984	1976022144	2122017536	2640259840	2110045824	1882263424
P40047	ALDH5_YEAST Aldehyde dehydrogenase 5, mitochondrial OS=Saccharomyces cerevisiae (strain ATCC 204508 / S288c) GN=ALD5 PE=1 SV=4	8807315456	11812287488	10669853696	9398293504	8851419136	13286854656	8422332416	15064706048	8625016832	6548257792	6265329664	7185865216	7927038976	6560058880	6673695744	9633024000	7058681344	7915255296	9125429248	7004331520	7271885824	6846036992	6073528320	6600146432	4616253952	4564545024	5864599040	5538126336	4876234752	4971465216	11718666240	11110237184	11393756160	10831109120	11879471104	10483467264	9842023424	10105212928	9746004992	9788782592	10827216896	10269848576	10055251968	8641208320	8325356544	14032559104	12804797440	9784829952
P20449	DBP5_YEAST ATP-dependent RNA helicase DBP5 OS=Saccharomyces cerevisiae (strain ATCC 204508 / S288c) GN=DBP5 PE=1 SV=2	4093418240	4949884928	5311544320	2908781312	4944739328	4749340672	4243008256	5160495104	4365012992	3181232128	3002731008	3163961344	4116096512	3114315776	3053007872	5027844096	4761137664	5075399168	4453794816	4238252288	4534097920	4904755712	4183220736	3601774336	3631761920	3350127360	3992150528	3512503552	2956950784	3493037056	5035218432	4633672192	4769645056	4789440512	4887188992	3796022272	4260966144	4181074944	4181716992	4294344960	4583710208	4712257536	5084134400	3966477824	3626856960	5782365184	5312338944	4854081536
P40850	MKT1_YEAST Protein MKT1 OS=Saccharomyces cerevisiae (strain ATCC 204508 / S288c) GN=MKT1 PE=1 SV=2	1513208192	1315423104	1370637568	1792855936	1534543104	1936414592	1525079424	1773924736	1585912960	1614716544	1695519360	1788818176	1739965952	1774863616	1810776320	1330683776	1373555456	1190622080	1387356672	1448611072	1443696768	1428310656	1492239616	1562588288	1606322176	1510542848	1536548352	1794055680	1751730816	1605551616	1181820928	1307949440	1256152576	1316785024	1439486208	1155416448	1527656192	1418476672	1339369728	1447199104	1441722624	1362663296	1545192832	1418069888	1458025344	1829428352	1523547904	1166984704
P06780	RHO1_YEAST GTP-binding protein RHO1 OS=Saccharomyces cerevisiae (strain ATCC 204508 / S288c) GN=RHO1 PE=1 SV=3	25923885056	25421107200	26091581440	29376563200	24693254144	27368798208	23239090176	28412366848	24064530432	21892667392	21531045888	22840952832	22808793088	23096223744	23286706176	25518596096	24503517184	24049141760	24597622784	24002803712	24135387136	23185106944	23436828672	22949629952	23152267264	23506216960	22748397568	22492882944	21500860416	21345916928	24636831744	25444677632	25510811648	24395862016	24501884928	24179130368	23106412544	23328489472	23698360320	22347251712	23600799744	23405756416	22906638336	22800232448	22638415872	25601492992	26479226880	23644123136
Q03280	TOM1_YEAST E3 ubiquitin-protein ligase TOM1 OS=Saccharomyces cerevisiae (strain ATCC 204508 / S288c) GN=TOM1 PE=1 SV=1	11840488448	14649883648	15220397056	15410228224	14382003200	19125121024	16632017920	18932938752	19111913472	13990962176	13459218432	15643573248	18766127104	15822938112	16003877888	16151650304	13509486592	15015692288	17581402112	16907556864	18449811456	22220048384	21203601408	19345483776	20593061888	19137161216	25665998848	27092869120	23617132544	30056306688	16102842368	14939983872	14828607488	17110842368	16908344320	15365984256	17384108032	17109965824	17003980800	19327457280	20617506816	21178845184	23502317568	19336595456	18933008384	13338064896	17406023680	18272972800
Q06252	YL179_YEAST Uncharacterized protein YLR179C OS=Saccharomyces cerevisiae (strain ATCC 204508 / S288c) GN=YLR179C PE=1 SV=1	18880413696	18196910080	17924397056	16931809280	19411040256	20296546304	18101839872	19541047296	17900724224	22033401856	21117698048	19690438656	18480451584	20340314112	20001140736	15574863872	16230182912	16308433920	14853684224	15432350720	15987388416	14787898368	15392529408	14649290752	15147070464	14686681088	13934872576	12738617344	13416717312	13605359616	17292750848	17289082880	16127891456	14972444672	15596187648	17242941440	17401530368	15991439360	18502197248	15829719040	15981220864	16137384960	17755506688	17772441600	16992809984	14364801024	14256372736	15191286784
P36016	LHS1_YEAST Heat shock protein 70 homolog LHS1 OS=Saccharomyces cerevisiae (strain ATCC 204508 / S288c) GN=LHS1 PE=1 SV=1	4475350016	5168894976	4832703488	5115751936	4301794816	5374273024	4752866304	5493970432	4719417344	3294133504	4043329792	4082559488	3831318528	4127924480	4192894208	4508009472	4153700864	4567345152	4229027584	4149178880	3722477312	3666321408	3557009664	3728190720	2938675456	3425567488	2799940864	3587694336	2910362880	3029859328	4091791616	4258001920	4433762816	4175547904	4513969152	3819998976	4093582336	3878914048	4001475328	3577054720	3551170560	3808623360	4213073152	4009196288	3881761024	6023788544	4908300800	4850248704
P53256	RRP46_YEAST Exosome complex component RRP46 OS=Saccharomyces cerevisiae (strain ATCC 204508 / S288c) GN=RRP46 PE=1 SV=2	1390551296	1375545856	1414175616	1644268288	1283206656	1462713984	1289417216	1553833984	1376197632	1394083712	1413332480	1341179520	1241641600	1445236864	1420679296	1173073280	1240296576	1246782848	1217728256	1240566528	1197837056	1143172736	1193744512	1208930944	1139682432	1171675136	1086754432	1094733568	1025186624	1040390080	1326874880	1293757952	1348639232	1354633344	1344829568	1281296384	1213478016	1341530240	1252994688	1193949952	1294448768	1236654080	1216662912	1190643200	1185055872	1287591808	1320963200	1254580992
P38804	SDO1L_YEAST Restriction of telomere capping protein 3 OS=Saccharomyces cerevisiae (strain ATCC 204508 / S288c) GN=RTC3 PE=1 SV=1	1096700288	1657657856	1609236736	1213489664	1341615616	524321984	568654848	541185984	545717696	346822240	195348224	443426720	432940512	471916160	363246336	715750976	749110528	983984320	694760896	616202048	783329600	521139424	383159328	338470848	207134544	561903744	446356352	144089344	150835568	207427280	941598848	885480256	812513216	537455168	551127680	548914816	415770944	492104640	529330144	242754192	174933104	193398416	235541984	239393616	196244496	144855856	198108192	138566928
P36421	SYYC_YEAST Tyrosine--tRNA ligase, cytoplasmic OS=Saccharomyces cerevisiae (strain ATCC 204508 / S288c) GN=TYS1 PE=1 SV=3	24951250944	26869790720	26887786496	27236757504	25557540864	27194855424	24098502656	28672370688	25383389184	22480521216	22037254144	22860412928	23935139840	22202161152	23004528640	26971725824	26787004416	27772692480	26137006080	25651841024	27165736960	25226493952	25919741952	25229731840	25392861184	25114107904	25169381376	21877403648	21455919104	22507911168	27579166720	27553611776	27246479360	27409672192	27081439232	26858893312	26978637824	27180355584	27171252224	26864732160	26270607360	26673158144	26179403776	24955668480	24796725248	29126592512	29164435456	29849227264
Q06144	ORM2_YEAST Protein ORM2 OS=Saccharomyces cerevisiae (strain ATCC 204508 / S288c) GN=ORM2 PE=1 SV=1	3274523392	3444699904	3615483904	3836598784	3104560640	3343908096	3212431616	3698353664	3072762112	2946561280	2902235136	2983519488	3073470976	2837317632	3034668544	3001038848	2859995648	2970063872	2802027776	2802377472	2847708928	2486185984	2606427648	2729224192	2406044672	2639351296	2736158720	2295149056	2390730496	2210269952	2742988288	2791039232	2716434688	2668014336	2775604480	2690287360	2563443456	2561002240	2574872576	2558654208	2597208064	2508060416	2446849536	2327102208	2246058240	2537585152	2913491200	2270469888
P35189	TAF14_YEAST Transcription initiation factor TFIID subunit 14 OS=Saccharomyces cerevisiae (strain ATCC 204508 / S288c) GN=TAF14 PE=1 SV=1	5674356736	5580165120	5830276096	6236724224	5673100800	6442319872	5628147712	6845484032	5316160000	5469177856	5177596928	5320321536	5469898240	5338225664	5518842368	5084047360	5312233472	5279183360	5228009984	5299521024	5370732544	5325774848	5004389376	5065099264	4702017536	4985551360	4897648128	4820321280	4824662528	4667023872	5234649600	5311044096	5066793472	5238009856	5418231808	5317327872	5214259712	5153670144	5100898304	5234760704	5140925952	5165054976	5090563584	5011040256	4987866112	5832559616	5430664704	5417824768
P40471	AYR1_YEAST NADPH-dependent 1-acyldihydroxyacetone phosphate reductase OS=Saccharomyces cerevisiae (strain ATCC 204508 / S288c) GN=AYR1 PE=1 SV=1	6959385088	6697253888	7337378816	5756760064	7120672768	6174174208	5505715712	6369843712	5618126848	5150548480	5270076928	5082914816	6090967040	4912482816	5350581760	6155420160	6314902016	6084655616	6091087360	5650063872	5859828224	5857918464	5573856256	4909296128	5300492800	5084606976	5210848768	5170509312	4755066368	4980850688	6230297088	6529239040	6558308352	5457057792	5918558720	6067495936	6127635968	5516317184	5511784448	5529063424	5354593792	5459195392	5464036864	5538740224	5480300032	4951802368	4733547520	5260496896
P0CX23	RL20A_YEAST 60S ribosomal protein L20-A OS=Saccharomyces cerevisiae (strain ATCC 204508 / S288c) GN=RPL20A PE=1 SV=1	231871004672	226459992064	250094993408	210680004608	244533002240	238388002816	243581992960	247558995968	230122995712	239951003648	233712992256	224105005056	233427992576	216580997120	227836002304	235629002752	252209004544	257177993216	245599993856	246377005056	258409005056	232300003328	232437006336	237322993664	231142998016	236005998592	221063004160	193251000320	199049003008	204102991872	236407996416	229861998592	231055998976	228920999936	228324999168	232429993984	221481992192	229125996544	227928997888	221554999296	222622007296	226290008064	220309995520	216500994048	217581993984	221282992128	227969007616	228734992384
P20051	PYRC_YEAST Dihydroorotase OS=Saccharomyces cerevisiae (strain ATCC 204508 / S288c) GN=URA4 PE=1 SV=2	17722542080	15386436608	16638826496	16943891456	16556055552	15973661696	19101353984	15505879040	15934874624	16588079104	18037925888	18050867200	13991347200	17707255808	15596572672	17298057216	20388024320	18453118976	14994093056	18813100032	15868638208	12718364672	14337491968	15090408448	13682022400	14681544704	14099127296	9074576384	10345334784	10109908992	15308277760	15663888384	17809764352	16425944064	14512910336	17312329728	15613301760	15534640128	15575191552	15182208000	14071802880	15831150592	14604361728	15562402816	14279286784	17763833856	19118403584	18035202048
P38254	TTL_YEAST Probable tubulin--tyrosine ligase PBY1 OS=Saccharomyces cerevisiae (strain ATCC 204508 / S288c) GN=PBY1 PE=1 SV=2	687583552	884800576	1005604160	1231332480	888234560	1332591744	1122354560	1277993088	808387776	1008110144	1071281920	1383688064	1570207104	1859568000	1140281984	1042784768	606680256	832977088	804391872	755570688	814468928	851624640	986132544	1182112256	1051256000	1584232448	1721477504	1806609920	1392188544	2174958080	865399232	917338368	874532800	816510912	758201280	1624036352	1052671744	1477497216	1006320512	1108275456	1067502144	1081511680	1146190720	1308464384	1321760768	1198257408	931738240	823809664
Q02776	TIM50_YEAST Mitochondrial import inner membrane translocase subunit TIM50 OS=Saccharomyces cerevisiae (strain ATCC 204508 / S288c) GN=TIM50 PE=1 SV=1	4910745600	5222777344	5068277248	4527777792	4847246336	4911218688	4678931968	5008240128	4403203072	4227964160	4136466176	4275098880	4290192640	4023391232	4534953984	4707452416	4652341760	4709972992	4525233152	4365880832	4893319680	4282978048	4164443136	4389408256	4036470272	4250895104	4406267392	3501993984	3769457152	3567531520	4478283264	4771041792	4287515648	4670180864	4887762944	4444264960	4422517248	4742471168	4488407552	4536355840	4317737472	4326729728	4344415744	4027088384	4039022336	5636036096	4683152384	3938219520
P39954	SAHH_YEAST Adenosylhomocysteinase OS=Saccharomyces cerevisiae (strain ATCC 204508 / S288c) GN=SAH1 PE=1 SV=1	246216998912	255820005376	266980999168	253410000896	235275993088	259480993792	232954003456	273576001536	244628996096	224277004288	230662995968	225648001024	224754008064	222179999744	227246997504	240692002816	234276995072	244692992000	237308002304	235144003584	241453006848	227400007680	218980007936	232278999040	220280995840	216856002560	231071006720	188744007680	196095000576	186677002240	236162007040	234552999936	231280001024	243158007808	249041993728	237616005120	231884996608	234001006592	229369004032	232349007872	234951000064	230370000896	218460995584	208936992768	204682002432	237787004928	237239992320	227951001600
Q01477	UBP3_YEAST Ubiquitin carboxyl-terminal hydrolase 3 OS=Saccharomyces cerevisiae (strain ATCC 204508 / S288c) GN=UBP3 PE=1 SV=1	50337718272	57794818048	55131918336	58215182336	54462119936	51761782784	49596596224	54570143744	57208074240	44809179136	45750640640	47200342016	46548643840	43688206336	45535170560	56926494720	48552509440	54150176768	54157008896	49048727552	50867695616	51573149696	47737614336	50243829760	47693946880	42971385856	45047115776	42393026560	45242769408	42165342208	46576963584	46516948992	46656659456	48353062912	47928049664	45483020288	45639409664	46784262144	47969140736	47471288320	48753455104	48443781120	44387471360	43134791680	47463313408	48057962496	47016292352	49023377408
P25373	GLRX1_YEAST Glutaredoxin-1 OS=Saccharomyces cerevisiae (strain ATCC 204508 / S288c) GN=GRX1 PE=1 SV=1	12596521984	12000005120	11775469568	10313876480	12300200960	10255590400	10314664960	9286491136	10864889856	9576410112	9375227904	10384494592	10911891456	9328126976	10270795776	11314814976	12682685440	11492601856	10544002048	10457741312	11609120768	10590213120	9733291008	9948946432	9766171648	9427090432	10315790336	8733142016	9384199168	9116816384	13707471872	13605408768	13384255488	12705367040	13517286400	13775128576	13124372480	13383087104	13278390272	13023459328	12479972352	12822724608	12431232000	12030303232	12174892032	10867554304	10919827456	11385025536
P04840	VDAC1_YEAST Mitochondrial outer membrane protein porin 1 OS=Saccharomyces cerevisiae (strain ATCC 204508 / S288c) GN=POR1 PE=1 SV=4	76818341888	80686325760	83101286400	82771304448	70156877824	60366241792	58013417472	63541526528	62396022784	51077337088	52454486016	54670827520	51398627328	47380049920	51717533696	87572324352	84024844288	83257024512	73101066240	70058393600	69051752448	60540301312	58424131584	60862730240	61573545984	64086257664	66860716032	43008495616	45863211008	46381387776	86090833920	83938787328	83549323264	77934493696	78166663168	74593705984	67083567104	69370535936	66714320896	65762914304	65106640896	63633199104	63086092288	60645896192	59962802176	80968179712	76821651456	90310361088
P09938	RIR2_YEAST Ribonucleoside-diphosphate reductase small chain 1 OS=Saccharomyces cerevisiae (strain ATCC 204508 / S288c) GN=RNR2 PE=1 SV=2	34441543680	35190513664	37160296448	36513886208	31502620672	31885828096	28918003712	34536919040	30108831744	27838097408	28038273024	29277419520	27207895040	26614996992	28172265472	37457260544	35189682176	35251249152	34042746880	32024016896	32295692288	30476011520	28910761984	29995884544	27426764800	27472908288	27135494144	29309521920	29550737408	26366175232	36330979328	36181524480	39313731584	35760103424	35393789952	35958751232	34008262656	32789438464	32561139712	30837321728	30347849728	30907234304	30020165632	30170726400	29807085568	39027630080	37911064576	35103346688
P32529	RPA12_YEAST DNA-directed RNA polymerase I subunit RPA12 OS=Saccharomyces cerevisiae (strain ATCC 204508 / S288c) GN=RPA12 PE=1 SV=1	5178195968	5474137088	5238926336	4400245248	5156889088	5081212928	5150973440	4173851392	5360487936	4726180352	4559285760	5233829376	5030019072	4956104192	5360635904	7661921792	7264101888	7839462912	7031029248	6484566528	6974923776	6548865024	6059431936	6848863744	5710166016	5842406400	6215507456	5926318080	6270414848	5669443072	6025994752	5775083520	5318960640	5968154112	6245402624	5935035904	5912654336	6236892160	6031675392	6050341888	6264001024	6144764928	5723368448	5609985024	5600912384	4225164800	6727635968	7610671616
P09064	IF2B_YEAST Eukaryotic translation initiation factor 2 subunit beta OS=Saccharomyces cerevisiae (strain ATCC 204508 / S288c) GN=SUI3 PE=1 SV=2	21762961408	22538733568	22096979968	22951456768	20739647488	22341128192	20334473216	22748727296	21089591296	19366881280	19533185024	19368660992	20090632192	18327459840	19067389952	20768520192	20214702080	20153044992	20658075648	19724316672	19099660288	20069623808	18807902208	18717571072	17965830144	18875648000	18581331968	18450219008	16982156288	16669571072	19933122560	19089586176	18878969856	19724111872	19728144384	19472535552	18363344896	19097077760	18535350272	19458064384	18956148736	18928836608	19063975936	18149435392	18647977984	17976598528	19761068032	19810439168
P13586	ATC1_YEAST Calcium-transporting ATPase 1 OS=Saccharomyces cerevisiae (strain ATCC 204508 / S288c) GN=PMR1 PE=1 SV=1	1173485440	1687068672	1630261632	1593128576	1184908160	2234768128	1312182272	2253952256	1480738176	978260608	1022096128	1244585728	1312615808	1174013568	1130990336	1221583616	854531264	875347776	1527118336	1027244224	1025926016	1377675008	1218109568	1676816768	1406382848	1578618880	1969083392	2622501888	1946137344	2239769856	966580288	912014016	1057769024	1030851520	1106707328	888775936	1134524160	1089939328	933603840	1183075584	1156550016	1284577280	1229476864	956487808	1024356928	1518668800	1402369024	1025623744
P32861	UGPA1_YEAST UTP--glucose-1-phosphate uridylyltransferase OS=Saccharomyces cerevisiae (strain ATCC 204508 / S288c) GN=UGP1 PE=1 SV=1	25682137088	25881636864	28830783488	27956334592	25260986368	27487905792	23417542656	26178768896	22449227776	20818808832	20758616064	21326426112	22534596608	20056117248	19504795648	25412958208	25151502336	24835411968	23661707264	21517199360	23689811968	23619915776	21760618496	22358908928	20874661888	21709926400	22823161856	19613820928	18117251072	19663593472	21217789952	22231347200	23372093440	19813072896	20235599872	19408277504	19461281792	20687390720	19563870208	19396306944	19855634432	19588800512	19274500096	18321866752	18697443328	23010723840	22785681408	19754612736
P38755	OSH7_YEAST Oxysterol-binding protein homolog 7 OS=Saccharomyces cerevisiae (strain ATCC 204508 / S288c) GN=OSH7 PE=1 SV=1	5883155456	6175627264	5638697984	8271639552	5897505280	6875583488	7157308416	6659462144	7436660736	8477440512	8014551040	8558779904	7390181376	7951319040	8015766528	5474191872	4354233856	4668980736	5439406592	5943538688	4619379712	5197180416	5368987648	7184403456	6228049920	6909213184	6766407680	8785517568	7459736576	7933749248	5227371520	5203362304	5772596736	5442605568	5384312832	5843152384	6377674240	5251489280	5239315456	5581796864	5684827648	5666521600	5418368512	5935981568	6072329728	6092758528	5350364160	4943272448
P17505	MDHM_YEAST Malate dehydrogenase, mitochondrial OS=Saccharomyces cerevisiae (strain ATCC 204508 / S288c) GN=MDH1 PE=1 SV=2	11356526592	10191250432	10592011264	10220141568	10510504960	9946322944	9962930176	10541895680	9605929984	8468766208	8747363328	8891751424	10189790208	8359170048	8760956928	10649835520	11288398848	10509780992	10358900736	10736711680	11449035776	10019606528	10223321088	10325775360	8327041536	8155561984	9095165952	8606782464	9429238784	9102637056	9565214720	10532621312	10065127424	9406693376	9495072768	9978422272	9551228928	10034201600	9750437888	9586764800	9124029440	9158479872	8560363008	9464108032	9269288960	9057133568	9038935040	8731708416
Q04013	YHM2_YEAST Citrate/oxoglutarate carrier protein OS=Saccharomyces cerevisiae (strain ATCC 204508 / S288c) GN=YHM2 PE=1 SV=1	3330716160	3282930176	4033995520	4047806720	3874698496	4343538688	4249598976	3983620608	4065498880	5645470720	5380658176	4952502784	4575374336	5743294976	4964082176	8850494464	9902309376	10030371840	9844829184	10990748672	10815611904	11528058880	11718368256	10727427072	13162753024	13345137664	11565510656	12372408320	12943255552	12102413312	3128915712	3056854528	3193522432	3277240064	3232216832	3655559424	4019045632	3937960704	4004822272	3557613568	3982930944	3880616192	4277831424	4700088320	4185227520	9543554048	9107381248	10196441088
Q12490	YB11B_YEAST Transposon Ty1-BL Gag-Pol polyprotein OS=Saccharomyces cerevisiae (strain ATCC 204508 / S288c) GN=TY1B-BL PE=1 SV=1	3172020992	3308868864	4261079552	3432405248	2993970432	2688210432	2353307648	2886617344	2191366144	1524308352	1479481344	1686397952	1682024064	1531657856	1472206720	4247588096	4191007488	4464075776	3325487104	2979618304	3101824256	2395131392	2375241216	2358840320	2720388608	2590900736	2677837312	1146654464	1086372736	1216889728	5043674112	4895647744	5613250560	4476107264	4438226944	4373885440	3474648832	3787874816	3432532992	3308133632	3229367552	3315381504	2959698432	2612408320	2794924544	6278777856	6336693760	6309158400
P33775	PMT1_YEAST Dolichyl-phosphate-mannose--protein mannosyltransferase 1 OS=Saccharomyces cerevisiae (strain ATCC 204508 / S288c) GN=PMT1 PE=1 SV=1	4709804544	4758016512	5004805120	2792416512	4977344000	4503961600	4131964928	4530180608	4442641920	4390883840	4257713920	4424592384	4390311936	4377271296	4278438144	3615451648	3628939520	3648738304	3884060672	3268680192	3592985856	3402833920	3193302528	2980901376	2809512448	3169305344	2527095808	2847021056	2003368960	2169213184	4519409664	4398096384	4761883648	4351460352	4537092096	4076470272	4048991232	4470621184	3904980224	3866181120	4202914048	4173339136	4077853696	3642297344	3864385024	3942661888	3694676992	3958308352
Q06177	TMA10_YEAST Translation machinery-associated protein 10 OS=Saccharomyces cerevisiae (strain ATCC 204508 / S288c) GN=TMA10 PE=1 SV=3	4315200000	3764262912	4289299968	3957499648	4641095680	3389599744	3239152128	3125825024	4150210816	2270106112	2075272320	2126065024	3037389824	1847961472	1860593920	2352138752	3131928832	2449173248	2720191744	2936045824	2345155072	1892580736	2234540288	2136403968	674769984	1499076608	2199365120	862383424	794366976	968721600	3042935296	3811562496	4405161472	2771018496	3146191616	2705853696	1492916480	1836533888	1808487936	1071368128	1484179968	1427705216	1351445888	1594540544	1175172224	560516608	389181376	796607360
Q03579	LIP1_YEAST Ceramide synthase subunit LIP1 OS=Saccharomyces cerevisiae (strain ATCC 204508 / S288c) GN=LIP1 PE=1 SV=1	659488320	602574912	665253312	868673664	722092736	730729088	642645952	715015872	739662528	938465920	885003520	841106496	783365568	824788352	814504000	666220544	558997696	543168384	599764160	699969856	628457984	691380224	779802176	661174400	753238912	808758528	661284288	912626240	1007859584	968065792	844082112	772408256	736261888	760347712	775458368	852069824	790793344	729632448	824490880	811329472	800315776	872480192	830390592	822777920	799983552	689377792	757183872	720327936
P33767	OSTB_YEAST Dolichyl-diphosphooligosaccharide--protein glycosyltransferase subunit WBP1 OS=Saccharomyces cerevisiae (strain ATCC 204508 / S288c) GN=WBP1 PE=1 SV=1	6548810752	6182316032	6612276736	7028700672	6684066816	6677135872	6348463616	6556235264	6141344768	6346142720	6244553216	6144431104	6261011456	6119049216	6111950336	6183810048	6328543232	6498827264	6192049664	6323447808	6423473152	5929050112	6122713088	5876702208	5772659200	5977565696	6101494272	5297899008	5084738560	5296944128	6409135616	6441004544	6728500224	6346846720	5853643776	6572432896	6442871296	6001187328	6536053248	5738893312	5633744384	5786942464	6150164992	6078194176	5540827136	5662163456	5550101504	6037228032
P12385	ERF1_YEAST Eukaryotic peptide chain release factor subunit 1 OS=Saccharomyces cerevisiae (strain ATCC 204508 / S288c) GN=SUP45 PE=1 SV=2	24971350016	24889315328	25199591424	22599614464	22877360128	25119418368	23577530368	21653141504	21205723136	15803682816	15578904576	19568803840	21609443328	16487053312	17379493888	25201954816	25285099520	23816990720	25415925760	24371230720	23663931392	23255889920	22413633536	23562321920	22276093952	17609299968	22358243328	19767177216	18387496960	19983671296	23105228800	23435253760	23117277184	24509210624	24039305216	21984593920	22874750976	23237218304	21622355968	22262845440	20892792832	22104045568	23217287168	20275193856	19333791744	17942919168	21330900992	25465974784
P53953	SFB2_YEAST SED5-binding protein 2 OS=Saccharomyces cerevisiae (strain ATCC 204508 / S288c) GN=SFB2 PE=1 SV=1	6910896128	8651238400	8066588672	14212121600	12083781632	16908495872	14786390016	16756985856	16180261888	9600456704	9423300608	8908260352	9088959488	9360037888	9755843584	12358077440	8764734464	9799783424	12794836992	10538520576	10393309184	12301353984	10934017024	11264404480	13183499264	14022970368	14225392640	15065378816	15553878016	14384193536	7836141568	6698804736	6697136128	16172211200	16447975424	11044108288	13979688960	14262019072	14046159872	9192338432	10008054784	10433465344	9916633088	8539890176	8983688192	12269873152	11720844288	11545477120
P47133	EMC2_YEAST ER membrane protein complex subunit 2 OS=Saccharomyces cerevisiae (strain ATCC 204508 / S288c) GN=EMC2 PE=1 SV=1	3416212224	3837682432	3726339584	2907243776	3282069248	3566026752	3560570368	3694353920	3632253952	2943303168	3033367296	3171406848	3404304384	2939427584	3396386560	3682482176	3396469504	3706679808	3612847104	3144600320	3512230400	3407425792	3098460672	3054076160	2961882368	2834131968	3250625792	2908655872	2871823360	2652871168	3546572800	3166701056	3193163520	3328114432	3920968704	3270052864	3041193984	3477172992	3239821312	3529475840	3609332480	3488188416	3257179648	3019932416	2927387136	3586946560	3423464960	3337998848
P47089	DENR_YEAST Translation machinery-associated protein 22 OS=Saccharomyces cerevisiae (strain ATCC 204508 / S288c) GN=TMA22 PE=1 SV=1	7240437248	7820232192	7342159360	6377798144	7155863552	6847037952	6622927872	6595279872	6604260864	6821670400	6513375744	6416263680	5875198464	6090721280	6178166272	7183729664	7001953792	6974816256	6484454400	6094424064	6003998720	5878519808	5723201536	5611550208	5688279552	5901220352	5763891712	5416695296	4560998912	4659501568	7422899712	7371573760	7425586688	7328225280	7323237376	7370273280	6446746624	6495318528	6534198784	6158074880	6630663168	6653211136	6445060608	6280612864	6390400512	6800618496	7261744128	7235535872
P32803	EMP24_YEAST Endosomal protein P24B OS=Saccharomyces cerevisiae (strain ATCC 204508 / S288c) GN=EMP24 PE=1 SV=1	10648717312	9762550784	10359223296	9685407744	10487853056	11434171392	10272116736	11789735936	9210640384	10212502528	9633384448	9913550848	10217613312	9801724928	9874041856	9860937728	9975390208	10041767936	9529246720	9413944320	9658287104	9084219392	9405487104	9051837440	9431627776	9214140416	9243619328	8213820416	8364092416	8472901632	9586633728	9976211456	9875391488	9736916992	10020383744	9765675008	9243747328	8967012352	9505742848	8794549248	9080126464	8983362560	8838084608	9030052864	9206541312	10658529280	10837507072	9153537024
Q07915	RLP24_YEAST Ribosome biogenesis protein RLP24 OS=Saccharomyces cerevisiae (strain ATCC 204508 / S288c) GN=RLP24 PE=1 SV=1	2018987264	2083418496	2171362304	2580820736	2252888576	2077151360	2007570176	2101864192	2105540352	1980966912	2023243264	1933095168	1838534528	1902058496	1960441728	1957442048	1922508928	2084855296	1935086976	2054996864	2150170624	1747864576	1909322624	1986112128	1767147264	1770375936	1805981696	1469955840	1627491712	1425610112	1855916160	1846264576	1804958976	1764605184	1752727296	1892881792	1858568320	1868885888	1843780096	1871608448	1666768640	1669348352	1684040832	1669819520	1677755392	1840129408	1853778944	1681518336
P53738	TR112_YEAST Multifunctional methyltransferase subunit TRM112 OS=Saccharomyces cerevisiae (strain ATCC 204508 / S288c) GN=TRM112 PE=1 SV=1	3464792320	3053800192	3284702976	3052120064	3583853056	3619840768	3538329856	3546744576	2880241408	3759561984	3436978432	3155966208	3139112192	3360923136	3082061568	2735459072	3328976384	2904205056	2804825600	3193146112	2788352512	2459280128	2565060608	2609840640	2541586688	2715968000	2300752896	2061236992	2028801664	2092315008	3410266112	3486032128	3287816448	3239339520	3063898112	3725080576	3204800512	3265209600	3320012032	3042651392	3067141376	3016301312	2990659840	3444156160	3243467008	3167490816	3167424256	3116151552
P39078	TCPD_YEAST T-complex protein 1 subunit delta OS=Saccharomyces cerevisiae (strain ATCC 204508 / S288c) GN=CCT4 PE=1 SV=2	12271494144	13271179264	13622400000	13549378560	12289446912	13484056576	12232562688	14410827776	12346560512	12792674304	12294637568	11497074688	12102567936	11777291264	11857793024	12670858240	11241787392	11827063808	11766275072	11459648512	11788058624	11019926528	10328709120	10896645120	10527277056	10769051648	10763937792	9801655296	10339900416	9412311040	11262551040	11373181952	11574011904	11691754496	11952346112	11277520896	11826019328	11823965184	11199372288	11615020032	10725907456	11681115136	10771272704	10220390400	10939424768	12665981952	11985542144	11046534144
P07284	SYSC_YEAST Serine--tRNA ligase, cytoplasmic OS=Saccharomyces cerevisiae (strain ATCC 204508 / S288c) GN=SES1 PE=1 SV=2	47656943616	47484764160	51255308288	45364895744	47343816704	48716783616	46761750528	52220174336	45147553792	43529633792	42501206016	44890775552	45397721088	42857537536	44746936320	47098286080	47829581824	48385605632	46414741504	45540528128	47613648896	46500925440	44961705984	45001654272	44841889792	44562571264	46153715712	39874555904	40448032768	40893276160	51023622144	50002219008	49432715264	49390911488	52486131712	50420543488	49202765824	51446317056	49762979840	49470955520	49796714496	49928806400	48844492800	47780536320	48776658944	50295910400	50373980160	49022685184
P38074	HMT1_YEAST Protein arginine N-methyltransferase 1 OS=Saccharomyces cerevisiae (strain ATCC 204508 / S288c) GN=HMT1 PE=1 SV=1	5420465664	6637841408	6009671168	5773148160	5335277568	5791576064	5939656192	5892333568	6149362176	4265503488	4101869824	4621629952	5122859520	4520729088	4918815744	6557136896	5472020992	6342695424	6397993984	5640801792	6447834624	5857241600	5307307520	5651904512	4556695040	4475351040	5287800320	5043764224	4181587712	4716244992	5836480512	5032492544	4939224064	5874626560	6113714688	4631727616	4809801728	5184725504	4830322176	5569436160	5937713152	5739545600	5662476288	4489614848	4201924864	6535229952	6529605632	5827788800
Q04067	EIF3G_YEAST Eukaryotic translation initiation factor 3 subunit G OS=Saccharomyces cerevisiae (strain ATCC 204508 / S288c) GN=TIF35 PE=1 SV=1	12149021696	12285964288	12050271232	13374206976	13312883712	10932145152	11355487232	11734611968	12109839360	13844202496	12855540736	10997740544	11974641664	11372649472	11163769856	12280530944	11397421056	11467463680	11975088128	11612844032	11617789952	11522176000	11474890752	10915964928	10582320128	10643168256	9770591232	10829001728	9310206976	9834576896	11718759424	11835678720	11782932480	10765723648	11116550144	10755210240	11433773056	10410644480	11450757120	10642965504	10569700352	10360009728	11113779200	10709061632	11160288256	11807585280	11082867712	11869793280
P16603	NCPR_YEAST NADPH--cytochrome P450 reductase OS=Saccharomyces cerevisiae (strain ATCC 204508 / S288c) GN=NCP1 PE=1 SV=3	9210842112	9775420416	9328083968	9786782720	8704610304	8644678656	8585496064	9103582208	9022703616	7835316224	7625859072	8200819200	8370999808	7780290048	8255346176	8534898176	7919617536	8177485824	7892355072	7560712704	7893037568	7350475264	7151468032	7600061440	7393748992	7070065152	7471715840	7105091584	7046095360	6744427008	8600250368	8931270656	8999905280	8737457152	9128407040	8362347008	8876093440	9011745792	8577113088	8353076224	8707937280	8564849152	8052823552	7953590272	7964117504	8500206592	8368061952	7615890432
P06634	DED1_YEAST ATP-dependent RNA helicase DED1 OS=Saccharomyces cerevisiae (strain ATCC 204508 / S288c) GN=DED1 PE=1 SV=2	54704119808	52548112384	54974697472	47087562752	58059124736	48132321280	47281647616	50243137536	46595379200	53193756672	49482313728	48990511104	51422437376	49127018496	49485680640	52418703360	53902909440	50931544064	51940593664	49181732864	54712152064	51317694464	49550639104	48988680192	47828361216	50375028736	46289100800	40581017600	43151060992	40479313920	44803878912	46416265216	43138740224	41238237184	42811604992	46632423424	42902618112	42929278976	44603727872	42012614656	39498645504	40113111040	41021329408	41217318912	43962064896	44877524992	44516806656	45192474624
P21524	RIR1_YEAST Ribonucleoside-diphosphate reductase large chain 1 OS=Saccharomyces cerevisiae (strain ATCC 204508 / S288c) GN=RNR1 PE=1 SV=2	9240610816	9061424128	8564478464	10645294080	8218916352	7098182656	7698473984	6543577600	8017155584	7256395264	6415457280	7470082048	6818100736	7189564416	6558563328	7460395520	7036334080	7273629184	6826715648	8206430720	7047689728	5607589888	6062604800	7206779904	6012777472	6242114560	5724209664	4800480256	4967511040	5450077184	7694604288	8279454720	8575445504	7900246016	7340583936	7386224128	7827596288	6572379136	6542657024	5950573056	6058508800	6496032768	6575390208	6860179456	6355828224	4613629952	6380413952	8168477696
P11484	HSP75_YEAST Heat shock protein SSB1 OS=Saccharomyces cerevisiae (strain ATCC 204508 / S288c) GN=SSB1 PE=1 SV=3	490470014976	505514000384	529817993216	516812013568	452886986752	490762010624	496827990016	523165990912	493778993152	460288000000	446500012032	492849004544	464832987136	462490009600	469577990144	495279013888	451620012032	480787988480	479740002304	515238002688	504277008384	472112005120	498564988928	515595010048	395984011264	416953008128	439166009344	327015006208	364086001664	334691008512	447590989824	434651004928	447858016256	469994995712	471801987072	468908998656	455687012352	446062002176	445163995136	461329989632	435582009344	464656990208	440381014016	419115991040	438936993792	461493993472	428298010624	460863995904
P39968	VAC8_YEAST Vacuolar protein 8 OS=Saccharomyces cerevisiae (strain ATCC 204508 / S288c) GN=VAC8 PE=1 SV=3	5705432064	4525891584	4698453504	5148937728	4710814720	4428248064	5065646080	4633480704	4801383936	4008625664	4500304896	4228531456	5095786496	3982751232	4358723072	4786279424	4837436928	4539186688	4438779392	5054108160	4548775936	4717841920	5122560000	4925513216	3771068928	3922597632	4173434368	3727840256	3714520832	3701765120	4538870784	4638563328	4716706816	4634820096	4731056128	5396045312	4849528320	4418028544	4891185664	4685120000	4498457088	5100638208	4823711744	5096382464	5157519360	3257602816	3492524032	4104920064
P27809	KRE2_YEAST Glycolipid 2-alpha-mannosyltransferase OS=Saccharomyces cerevisiae (strain ATCC 204508 / S288c) GN=KRE2 PE=1 SV=1	4584236544	3776745984	4247052544	2961594368	4033195008	4300164096	3746972416	4125657344	3416535552	3748116224	3274350848	3853230848	3484640000	3763252736	3815505408	3581795584	4420985856	4065194752	3550133504	3705700352	3704937216	3365353472	3391138560	3215369472	3381102592	3460573184	2836201728	2350867456	2907105280	2572637440	4074856960	4288340736	4103773952	3920446976	3810886912	4300232192	3751051264	3721483264	3736251904	3671180288	3634009600	3681025280	3834400000	3874243840	4139260928	4989649920	4140679424	3760104704
Q02204	RM13_YEAST 54S ribosomal protein L13, mitochondrial OS=Saccharomyces cerevisiae (strain ATCC 204508 / S288c) GN=MRPL13 PE=1 SV=2	1480570752	1517958912	1665853824	1666876416	1589943936	1419429120	1145587840	1338731776	1339752064	1272638976	1138697088	1265067904	1231020288	1259016704	1148583168	1213596928	1238121856	1287376256	1074574976	1063481856	1172685056	1097442432	1161241856	1119598080	1023855936	1113436672	875096960	843311040	869000064	969497024	1237145472	1173237632	1267216896	1104342784	1130135296	1169120896	1103171584	1087695360	1023813568	955869760	1012583936	921348544	1009463552	1012890368	1115970432	932218816	1090744320	963338176
P07278	KAPR_YEAST cAMP-dependent protein kinase regulatory subunit OS=Saccharomyces cerevisiae (strain ATCC 204508 / S288c) GN=BCY1 PE=1 SV=4	11292503040	13075756032	11723472896	8453346304	10201152512	11656095744	10210952192	13222141952	9922150400	8676861952	8109922304	10394758144	8705916928	9074491392	10404089856	11767054336	10568242176	10348827648	10623302656	9416087552	10520040448	8442107392	8024022016	10002055168	7448098816	8340127232	8515514880	8064340480	8074941952	6310143488	9570139136	9687949312	9560376320	9542835200	11020698624	11370031104	9955956736	11444481024	10232274944	10587355136	9162833920	10029502464	7663674880	8779322368	9107460096	10598935552	9441938432	8248696832
P25605	ILV6_YEAST Acetolactate synthase small subunit, mitochondrial OS=Saccharomyces cerevisiae (strain ATCC 204508 / S288c) GN=ILV6 PE=1 SV=2	36466626560	31740248064	32560320512	37538619392	37404512256	31709310976	36607885312	32572076032	45234352128	46813712384	50799071232	51385200640	41612083200	43144695808	52509351936	40927768576	41646309376	40137728000	37624483840	40092401664	38382698496	40609865728	48024240128	45369556992	52701577216	50455429120	45816688640	48459935744	51298447360	49467355136	31872595968	32984993792	34181738496	29843957760	25922322432	36561297408	35335286784	25526738944	41941815296	26586062848	23923666944	27630252032	37373210624	40092016640	28333090816	22154401792	24180553728	36640235520
Q00711	SDHA_YEAST Succinate dehydrogenase [ubiquinone] flavoprotein subunit, mitochondrial OS=Saccharomyces cerevisiae (strain ATCC 204508 / S288c) GN=SDH1 PE=1 SV=1	736536704	648933888	855145920	662562240	894870784	546324736	822397824	526036224	579476544	527731808	537846144	631204608	760189504	611657984	631917120	770030016	1162265856	971363264	947856640	1028729216	1002079744	914692160	969536256	801250560	781568960	749431232	678998528	518666624	556160512	667408896	613455424	644052032	734787328	569921152	610473088	623253632	501006816	567777728	645934144	481102752	482932160	533056608	530843584	625669312	445943072	527170304	490435904	788957312
P38828	LSM12_YEAST Protein LSM12 OS=Saccharomyces cerevisiae (strain ATCC 204508 / S288c) GN=LSM12 PE=1 SV=1	2902999552	2717732096	2872721664	2755405056	2690361600	2639017472	3114379520	2250632192	2619214080	2391090176	2411174144	2605814272	2740314624	2679100416	2730829568	2825078016	2673723136	2863572224	2611666944	2583528704	2593118976	2468602368	2468511744	2449451520	2356325120	2477226240	2370979840	2418034944	2367309568	2088603008	2522405888	2428534784	2787171584	2761782272	3030485504	2669648128	2672704256	2648259584	2664126976	2514492416	2647810560	2649475072	2663982336	2364138240	2703827712	2400556032	2721382400	2448549632
Q96VH5	MIC10_YEAST MICOS complex subunit MIC10 OS=Saccharomyces cerevisiae (strain ATCC 204508 / S288c) GN=MIC10 PE=1 SV=1	2859144448	2677532416	2906702080	3243695360	3010297856	2932477696	2998854656	3032385280	2683505152	2173601536	2058983808	2382237696	3048642304	2278981120	2340428288	2907878144	2517152512	2884773632	2715823872	2424521984	2321628672	2506178816	2145593216	2170604800	2391692032	2000328192	2218602240	1928187904	1855714432	1922995200	2403572480	2615234560	2737022976	2456986624	2550662912	2279361280	2318542848	2302266880	2392323840	2344003328	2560626432	2206442240	2147340416	2109911936	2205107968	1995186560	2751198464	2595289600
P04147	PABP_YEAST Polyadenylate-binding protein, cytoplasmic and nuclear OS=Saccharomyces cerevisiae (strain ATCC 204508 / S288c) GN=PAB1 PE=1 SV=4	63138840576	93060857856	69920342016	69993766912	61771931648	73399648256	58409553920	81223860224	66421084160	61768794112	58895032320	59441508352	57881186304	60604309504	61584396288	64197451776	60307951616	63431782400	66450444288	62669201408	62705381376	63056830464	59789758464	61319745536	56677834752	60788813824	59257110528	50780422144	52182917120	52324524032	61669355520	61063708672	57502060544	61028134912	60939939840	58455805952	62481027072	60247404544	55784714240	56642400256	58212847616	56974684160	58946863104	56699351040	52402712576	77698138112	71696850944	66573918208
Q04599	RM01_YEAST 54S ribosomal protein L1, mitochondrial OS=Saccharomyces cerevisiae (strain ATCC 204508 / S288c) GN=MRPL1 PE=1 SV=1	319364704	331819328	283620928	296513632	293847040	287028672	249052864	326455264	282306784	210948720	259560256	250371072	187940176	241626368	235918336	294701632	390691840	241434320	255209248	266688368	261718688	167136128	243486720	193388176	188277008	203373936	205100064	122457672	139481600	155607328	266708512	341974016	344528032	265395520	220971552	311404416	295358080	298988640	312474784	216558784	227558496	221727008	212552288	285014272	278025440	212135664	234929856	225621616
P0C0W1	RS22A_YEAST 40S ribosomal protein S22-A OS=Saccharomyces cerevisiae (strain ATCC 204508 / S288c) GN=RPS22A PE=1 SV=2	163188998144	154704003072	148474003456	164844994560	159994003456	100675002368	162978004992	85172412416	148343996416	148982005760	154542997504	149182005248	146264997888	153124995072	142812004352	149961998336	159379996672	153286000640	138124001280	156413001728	141994000384	133185003520	148298006528	142141997056	136763998208	138439000064	137667002368	123378999296	122069000192	127663996928	167108001792	164475994112	173144997888	172886999040	156242001920	155359002624	153379995648	155505000448	151959994368	146246991872	150420996096	154008993792	159107006464	163890003968	149259993088	157105995776	171284004864	168725004288
Q05911	PUR8_YEAST Adenylosuccinate lyase OS=Saccharomyces cerevisiae (strain ATCC 204508 / S288c) GN=ADE13 PE=1 SV=1	16629284864	15544536064	15601232896	18360444928	16907801600	16043134976	15308377088	16129938432	15681769472	16199929856	16197233664	15495284736	16663862272	15338506240	16045643776	15565756416	16327730176	16217606144	15994407936	16159608832	15721857024	16685240320	17049548800	16870575104	17611524096	17721378816	17357037568	16858400768	17541009408	17378504704	18303817728	19382943744	18165661696	17715499008	18753236992	18559838208	19344943104	18806372352	19054227456	18540324864	18631331840	18693474304	18130415616	18759073792	18858858496	18337927168	18093350912	16833698816
Q02753	RL21A_YEAST 60S ribosomal protein L21-A OS=Saccharomyces cerevisiae (strain ATCC 204508 / S288c) GN=RPL21A PE=1 SV=1	199242006528	208423993344	205682999296	254380998656	211460997120	203155996672	206201995264	213762998272	219885993984	207281995776	204893995008	204042993664	194654994432	200406007808	197384994816	212539998208	195170992128	220628992000	213738995712	216900993024	214488006656	199445004288	202589995008	205799997440	178896994304	194280996864	199840006144	183682007040	182162997248	174087995392	184319000576	191203000320	187996995584	186051002368	188245000192	188580003840	185856999424	188626993152	185219006464	192916996096	178519998464	183630004224	174136000512	176320004096	182881992704	182489006080	181149007872	184672993280
P54837	TMEDA_YEAST Endoplasmic reticulum vesicle protein 25 OS=Saccharomyces cerevisiae (strain ATCC 204508 / S288c) GN=ERV25 PE=1 SV=1	9117822976	9833686016	10136832000	12466828288	9769136128	8639757312	9495897088	8287700480	9206696960	9343309824	8118740480	8568405504	8877597696	8622766080	8369026048	9484735488	8100735488	9451979776	9112779776	8531127296	9298922496	9032891392	8548264960	8473820160	7175341568	7822075392	8077554688	7733498368	6578508288	7016742912	9164502016	8893917184	9257270272	9146180608	9133438976	8496749056	8128948224	8544637440	9079311360	8579332096	8978224128	8660623360	8514044416	7683544064	8634048512	7609137152	8165175296	8523042304
P17076	RL8A_YEAST 60S ribosomal protein L8-A OS=Saccharomyces cerevisiae (strain ATCC 204508 / S288c) GN=RPL8A PE=1 SV=4	298269016064	318369005568	318620991488	364800999424	292282007552	293644009472	293443010560	304566992896	321895989248	290622996480	290626011136	287322013696	284741992448	291594010624	287262015488	323294986240	298849992704	313398001664	331184013312	302943993856	306181996544	283501002752	301347995648	307967000576	260455006208	276329988096	288675004416	278483009536	247169007616	268515999744	281426984960	263280001024	268593004544	285956014080	276362002432	265260007424	257028997120	263070007296	255278006272	284847013888	263742996480	265047998464	261952995328	249349996544	242517000192	262242992128	265857007616	315154989056
P30605	ITR1_YEAST Myo-inositol transporter 1 OS=Saccharomyces cerevisiae (strain ATCC 204508 / S288c) GN=ITR1 PE=1 SV=2	353465024	409341280	564811456	446816992	449870400	413643072	360717472	389659520	354739072	287030880	283756800	252967088	315556416	239097088	262955360	288959776	247574064	273782400	320660672	241774800	298771264	253954992	252852112	243470048	153066272	187663472	192586640	193853600	201268240	183348496	389696256	259209968	317706304	280792480	309767008	205574944	266327472	243439856	241987552	227224896	253341776	238521152	211224528	183812064	196594640	242785856	322552032	356746912
P48439	OST3_YEAST Dolichyl-diphosphooligosaccharide--protein glycosyltransferase subunit 3 OS=Saccharomyces cerevisiae (strain ATCC 204508 / S288c) GN=OST3 PE=1 SV=1	4135000576	2900333056	3314534912	3493828352	3736365568	3469693440	3524288768	3825458176	3141765632	3689098752	3624658176	3793624832	3169312512	3916742400	3623433472	3146970624	3634185216	2994464768	2953732608	3098017536	3091065088	2687682048	2885038592	2797733376	2608850432	3045439232	2559629056	2328499200	2407487488	2174494720	2852721408	3234996480	3592264448	3219291392	3052962816	3588272640	3217155072	2842146816	3045481984	2758060032	2514189056	2635857408	2692925440	3193936384	3073244928	3292596480	3088266240	2764341504
P27476	NSR1_YEAST Nuclear localization sequence-binding protein OS=Saccharomyces cerevisiae (strain ATCC 204508 / S288c) GN=NSR1 PE=1 SV=1	47581663232	41969090560	46468186112	48854446080	49471754240	40884604928	44119248896	41536622592	41190150144	44740177920	42816774144	40679763968	37931819008	42941505536	41452236800	41971601408	43372945408	42246295552	39540334592	42803261440	39426162688	37202710528	38318505984	38171754496	36560224256	40497156096	34072889344	25286807552	26161319936	26285867008	41327271936	45171335168	46605635584	43919646720	42087239680	43182247936	39936720896	42115592192	40899833856	40870154240	37463969792	38253514752	38092730368	37778259968	40377233408	34856116224	40465526784	43027382272
P53981	YNB0_YEAST Uncharacterized phosphatase YNL010W OS=Saccharomyces cerevisiae (strain ATCC 204508 / S288c) GN=YNL010W PE=1 SV=1	20650194944	18836867072	19947255808	20340326400	22218469376	21723129856	20049905664	21200822272	18486530048	19989035008	19833133056	18315433984	19623432192	19187843072	19030874112	19979794432	19030857728	21281503232	17698066432	19199737856	18305648640	17601232896	16972051456	17196064768	17155022848	17153731584	16686844928	16724139008	16454510592	15414277120	22262046720	21423054848	22137896960	21885902848	22562813952	20742989824	19765741568	21479198720	22113282048	21388873728	21121359872	21069774848	19824416768	19083139072	22342639616	19502817280	21294872576	20701999104
P39939	RS26B_YEAST 40S ribosomal protein S26-B OS=Saccharomyces cerevisiae (strain ATCC 204508 / S288c) GN=RPS26B PE=1 SV=1	190179000320	179120996352	187508998144	204053004288	195661004800	194378006528	182613999616	201397993472	188041003008	186773995520	187753005056	179706003456	177590992896	178293997568	176230006784	176214999040	184325996544	184412995584	181925003264	180587003904	182854991872	159564005376	169876996096	183466000384	163210002432	171257004032	168220999680	144756998144	152354996224	155267006464	164703993856	165552996352	161001996288	163982000128	159254003712	170485006336	154938998784	161625997312	157982998528	180808007680	146364006400	154472005632	142602993664	149248999424	157304995840	162841001984	154164002816	168666005504
Q02046	MTD1_YEAST Methylenetetrahydrofolate dehydrogenase [NAD(+)] OS=Saccharomyces cerevisiae (strain ATCC 204508 / S288c) GN=MTD1 PE=1 SV=1	2091808128	2150854144	2328831744	3987681536	2084693888	2024622848	1825698304	1919030272	2130235648	1939327104	1872764416	2276517120	2426698496	1812912128	2017626496	2599109888	2493666560	2493495552	2527092480	2244695552	2351663616	2447245312	2370880768	2383877376	1812663168	2065761408	1842514304	2174383616	1969574656	1968310144	2858600448	2841271808	2944397568	2871407616	2910889472	2756665088	2765399040	2714878208	2836783360	2573842944	2881551616	2889001216	2825466112	2676210688	2710882816	3460655872	3397726720	3059965952
P40893	REE1_YEAST Regulation of enolase protein 1 OS=Saccharomyces cerevisiae (strain ATCC 204508 / S288c) GN=REE1 PE=1 SV=1	612755136	453277984	882638080	309791392	603400512	432784800	513876704	422133152	565427968	619993600	572506752	601909184	461205952	484070144	492833344	841627648	721777984	859456640	503129248	656804416	712153152	670644096	595640256	473004928	417172640	548637248	469334048	287319904	464982848	403949824	763640128	795395584	788621248	671232320	631010304	589402304	548712000	498980000	575906816	500835104	424248992	421343520	478510944	437621376	405987584	356064064	198840096	788075712
P0CX39	RS8A_YEAST 40S ribosomal protein S8-A OS=Saccharomyces cerevisiae (strain ATCC 204508 / S288c) GN=RPS8A PE=1 SV=1	367689990144	330551001088	349978001408	370628001792	359167000576	321008992256	356684988416	296021000192	342172008448	329005989888	332655001600	335655010304	333462011904	335499984896	337552015360	338913001472	368587014144	357055004672	325794004992	343107010560	340010008576	300126011392	322534014976	342222995456	310952001536	311746985984	320139001856	283128987648	307186008064	289967013888	319507005440	331849007104	354147008512	325736988672	309454995456	342236987392	327001014272	340300005376	323153985536	330442997760	295385989120	295483998208	286142988288	309112995840	304135995392	272497999872	289218002944	312588992512
P53163	MNP1_YEAST 54S ribosomal protein L12, mitochondrial OS=Saccharomyces cerevisiae (strain ATCC 204508 / S288c) GN=MNP1 PE=1 SV=1	3107149056	2423526400	2290395136	2660730880	2817740544	1988995840	2204914176	1963333888	2291593472	2602618112	2616648192	2602172672	2123238784	2330471680	2603163136	1986157568	2432419328	2092022528	1886148864	2156211456	1996286208	1720880896	1836893184	1960896384	1790428544	1833480960	1698079360	1257697280	1589477248	1460289152	2445241344	2485785856	2456983296	2336399360	2428517632	2755989248	2478797056	2428802816	2381279744	2170609408	2089339264	2218653440	2109647232	2541624320	2431813376	1277743744	1582373504	1864492288
P16649	TUP1_YEAST General transcriptional corepressor TUP1 OS=Saccharomyces cerevisiae (strain ATCC 204508 / S288c) GN=TUP1 PE=1 SV=2	5522926592	5789874176	5952413696	6433334272	5547988992	6134402560	5190481408	6239247360	5398033408	5143961088	5251209728	5352737792	5148912128	5327261696	5346575872	10881616896	10152193024	10301786112	9803885568	9604316160	8553188352	8424428544	8700061696	8761442304	8350646272	8122419200	7565104640	8349519360	8099324416	8070355456	4657497088	4720725504	4987557376	4812019200	4641280000	4645044736	4512291840	4332818432	4507332608	4198197248	4342974976	4488400384	4386998272	4588452352	4511775744	8468759040	8910163968	9215991808
P14907	NSP1_YEAST Nucleoporin NSP1 OS=Saccharomyces cerevisiae (strain ATCC 204508 / S288c) GN=NSP1 PE=1 SV=1	2753848576	2657562880	3263068928	1675586304	2865197312	2858386688	2625005824	2715337984	2634469632	2896644352	2387399936	2191837952	3069913600	2414433792	2168604416	2977852160	3076502528	3082411264	2723905024	2736296192	3015478528	3100794112	2659442944	2431927296	2589948416	2564091904	2426116864	2478969344	2281786624	2273349376	2591812352	2462228224	2540642816	2395133440	2460088576	2469214720	2262347776	2236837376	2507106816	2180805376	2261452800	2400555264	2343238656	2028378880	2336804352	2016641536	2589403648	2808443392
Q12159	YRA1_YEAST RNA annealing protein YRA1 OS=Saccharomyces cerevisiae (strain ATCC 204508 / S288c) GN=YRA1 PE=1 SV=2	26820673536	26950164480	25847588864	31188965376	26212964352	28520894464	25234972672	28910133248	25257302016	27604989952	27849207808	29386526720	23102533632	29284728832	30124257280	26550765568	25122893824	24818481152	25054078976	25091627008	23808761856	22195456000	22774972416	23048513536	22467774464	24525445120	21925271552	20313229312	19468339200	21167730688	26956800000	26763790336	26436507648	27434817536	26296293376	27275841536	24939018240	24605333504	24813023232	23546937344	24948934656	24593557504	23819345920	24410165248	23006914560	28722874368	28548573184	27484123136
P38720	6PGD1_YEAST 6-phosphogluconate dehydrogenase, decarboxylating 1 OS=Saccharomyces cerevisiae (strain ATCC 204508 / S288c) GN=GND1 PE=1 SV=1	130660999168	127987998720	125485998080	134371999744	128835002368	124497002496	124034998272	132861001728	120508997632	119266000896	119367999488	116027998208	121201000448	117550997504	118886998016	146983993344	152875008000	153094995968	140585992192	142768996352	143334998016	130781003776	134676996096	134445998080	138334994432	136966995968	137099001856	110165000192	113847001088	113736998912	122656997376	130642001920	127266996224	123281997824	125155000320	125986996224	121443999744	124385001472	123224997888	112358998016	114995003392	115275997184	111974998016	117746999296	117447000064	132224000000	134555000832	136187002880
P00360	G3P1_YEAST Glyceraldehyde-3-phosphate dehydrogenase 1 OS=Saccharomyces cerevisiae (strain ATCC 204508 / S288c) GN=TDH1 PE=1 SV=3	5464346112	5824238592	6408468480	3774907136	3343620608	1674277376	1922919040	1840073216	1964655104	1454899968	1426969600	1828652160	1188210560	1343456384	1678279296	3117870080	2980193280	2709065216	1926153856	1841144064	2064319488	1533779840	1676282880	1634423168	1364627456	1538723328	1235126656	1034941760	1551248512	1531442048	7476999168	7612724736	7724830208	5078164992	5361171456	5855875584	4064754944	3993324544	3880898560	2980484352	2983257600	2954436864	2732266240	3364102912	3051536896	1994107776	1846083712	2689021184
P38765	YHI9_YEAST Uncharacterized isomerase YHI9 OS=Saccharomyces cerevisiae (strain ATCC 204508 / S288c) GN=YHI9 PE=1 SV=1	2124714112	3625080064	3035681280	3915084800	2458362368	2949351168	2404893696	3282990848	3072675072	2349261312	2308098304	2621622016	2372436480	2553088512	2857200384	11622761472	9646465024	10710968320	10272947200	8657447936	8963266560	9482304512	8220257792	8350611968	6069073408	6681247744	6693255680	8208725504	7220199424	6799457792	3455441664	3020084992	3043010048	3761257472	3820371712	3047794944	3282432768	3112175360	3019361536	3417068288	3630634752	3788589824	3737840128	3206701824	3122659072	11039260672	11288255488	10925056000
P53879	RHO5_YEAST GTP-binding protein RHO5 OS=Saccharomyces cerevisiae (strain ATCC 204508 / S288c) GN=RHO5 PE=1 SV=2	975094144	894732416	947562432	496841056	1015843008	898205120	881083584	1074295424	764079872	647434560	684032768	710545600	716068224	678364736	620986624	1086592512	1260176512	1150402176	1010860736	962848384	904025600	805815040	940212032	866120384	924418048	918416704	857400704	549583104	559213376	532569440	989593856	1014446592	1046670080	921480768	836763072	996221632	819899968	686192256	793773952	687739392	653882944	655528128	734555456	740167808	622216832	1148054400	909753792	1015503616
Q12344	GYP5_YEAST GTPase-activating protein GYP5 OS=Saccharomyces cerevisiae (strain ATCC 204508 / S288c) GN=GYP5 PE=1 SV=1	4525718016	4993788928	4993871360	6080884224	4750554112	5332447744	4279013120	5724140544	4468510720	4206688512	3850359808	3984720128	4488119296	3924353024	4159726848	4808052736	4621217792	4744769536	5052332544	4400321024	4621433856	4710362624	4419078144	4481394688	4224001536	4108767232	4515615232	4035129856	4138726400	4090756352	4280578560	4413419520	4130063360	4136966656	4197260800	4089975552	4111098624	4037974272	3981057536	4010528256	4081273600	3985834240	3947572736	3591952384	3586311936	6202270720	4644783104	4785975296
P40017	YAT2_YEAST Carnitine O-acetyltransferase YAT2 OS=Saccharomyces cerevisiae (strain ATCC 204508 / S288c) GN=YAT2 PE=1 SV=1	35634768	39289532	25168908	166561312	34268232	114036344	52817304	76934384	74557760	59905556	51957496	92477504	123040360	53235160	87230608	205769280	71930720	115802408	513762208	362980288	469155232	1171260544	700996736	1103162496	853008640	711328448	1482219392	2675057664	1632231040	1568449536	38380468	61275540	30869624	72658896	44277976	33777868	99217008	75475096	99569112	171762672	222281280	185314640	149900320	116633432	78318184	296855360	207334560	118207712
P53899	CUZ1_YEAST CDC48-associated ubiquitin-like/zinc finger protein 1 OS=Saccharomyces cerevisiae (strain ATCC 204508 / S288c) GN=CUZ1 PE=1 SV=1	610389376	692396160	637257536	644742272	534885920	691286656	583347008	660018048	518186368	500259072	508616832	519850240	457945920	518406656	508017504	650157888	462248256	520642464	517624512	471955936	410286816	452871488	411188544	451235264	334575168	437223648	363243840	376301056	326662656	316207648	608259520	550146176	577166912	606768448	704376064	611019008	501768448	615118464	522207776	534577952	658486784	529489984	505371744	499249504	562482944	546584512	610891712	483173280
Q03761	TAF12_YEAST Transcription initiation factor TFIID subunit 12 OS=Saccharomyces cerevisiae (strain ATCC 204508 / S288c) GN=TAF12 PE=1 SV=1	493681600	471985792	625194432	534642240	576478528	655410112	598461312	587390336	595035712	460798336	362840608	488514176	529163328	563345152	521821504	504957952	593455488	600719104	526316832	512616352	542673024	502983936	516510848	505393760	479225824	498669376	504475840	364608192	376035328	406981568	580995136	571483456	533983744	544283008	540036864	565646464	501842976	583099712	563302080	556804032	535044928	546571712	499407072	553760064	633301696	505390944	589493056	529900384
P38701	RS20_YEAST 40S ribosomal protein S20 OS=Saccharomyces cerevisiae (strain ATCC 204508 / S288c) GN=RPS20 PE=1 SV=3	251047002112	228251992064	246563995648	256381992960	230342000640	264078999552	247009001472	275309985792	228727996416	229938003968	218174996480	224488996864	231590002688	213457993728	219733000192	252510994432	231850000384	251658993664	227170992128	229540003840	242145001472	230732005376	213402992640	227210002432	208594993152	211398000640	216814993408	209538007040	221083992064	196573003776	223486001152	226911993856	242154995712	230863994880	250067992576	221603004416	212454998016	223400001536	226089992192	230046007296	215535992832	222753996800	203291000832	198542000128	211602997248	235493998592	256493993984	214892003328
P48813	GNP1_YEAST High-affinity glutamine permease OS=Saccharomyces cerevisiae (strain ATCC 204508 / S288c) GN=GNP1 PE=1 SV=2	2741998848	2186432512	2527324928	1811886848	2673303040	2020584576	2407468288	1638829696	2252806400	3102948352	2953765888	2402841856	2381734144	2581796864	2415791616	2065721472	1996170112	2022045952	1940735872	1983231488	1992070912	1847492224	1764622976	1902887424	1743832960	1892271616	1792709888	1471215104	1653710336	1340069504	1968272896	1873625344	2180269824	1930439936	1854544640	1991518464	2136733952	1872096256	1855946624	1851054848	1700294272	1805557120	1667650304	1890217856	2195474176	1531592832	1698832768	1886845440
P21304	PWP1_YEAST Periodic tryptophan protein 1 OS=Saccharomyces cerevisiae (strain ATCC 204508 / S288c) GN=PWP1 PE=1 SV=1	4867407872	4664118784	4735690752	4480970752	4831654912	4836959744	4410855424	4952829952	4608301568	3855040000	3681168384	4066521600	4347414528	4209948160	3979259904	4736487936	4753891328	4518636032	4348363776	4214099200	4439218176	4593721344	4173990400	3930710528	4077966080	3797855488	3740081920	4081757696	3209202944	3436237312	4920564736	4867672576	4895336448	4878234624	4700019712	4419894784	4829560832	4602544128	4505059328	4264252672	4335594496	4613038080	4726652928	4557489152	4299940352	5012800512	5489519616	5162641408
P11154	PYC1_YEAST Pyruvate carboxylase 1 OS=Saccharomyces cerevisiae (strain ATCC 204508 / S288c) GN=PYC1 PE=1 SV=2	11695377408	10279149568	11334513664	10149151744	10174813184	12855031808	11668233216	12166877184	9329711104	11246254080	12013667328	10805994496	11100154880	11364575232	11252332544	12801713152	12146506752	12394255360	12097033216	11728312320	11642428416	11204908032	10878476288	10968814592	10630240256	11593965568	9636081664	9914850304	10477490176	8584491520	8478088192	8123637248	9194678272	8848807936	8985007104	9385437184	7905755648	7813689856	8398431744	8331339776	8098721792	8468260352	8337458688	8030939648	9026087936	10354691072	11382805504	10391495680
Q04773	YMW4_YEAST Uncharacterized protein YMR074C OS=Saccharomyces cerevisiae (strain ATCC 204508 / S288c) GN=YMR074C PE=1 SV=1	7089560576	5925419008	6981417984	7622462976	7715155968	5591047680	5830512128	5486516736	5580291584	6681810432	6007111168	5408962560	5994138624	5641439744	5016235520	6655804416	6819527680	7060578816	6095482880	6987387904	6640353792	6511303680	6424194560	5573551104	5481742336	5766589952	5048242176	5639580160	5285761536	5762590208	7985420288	8008475648	8556720640	6667960832	6423916544	6600150016	6418919936	6500676096	6868565504	6071879680	6034451968	6117710848	6756401152	6542450176	6905594880	5884667904	6714830848	7985908224
Q06389	NCS1_YEAST Calcium-binding protein NCS-1 OS=Saccharomyces cerevisiae (strain ATCC 204508 / S288c) GN=FRQ1 PE=1 SV=2	142815584	190270704	196594368	212265952	129630976	153688928	142067168	202871552	164451584	117313216	113620928	112049280	162779472	108965664	98862040	166818144	145937792	167526592	170048176	168609648	146670048	141084864	134046720	123340176	101810552	118119736	140596048	125105928	109535384	106602480	206175936	201542864	163064960	198022816	209584464	140836288	135832080	151782768	135932464	131801160	195178480	138693568	185028304	147295280	122614592	130729024	174962688	221090256
P50094	IMDH4_YEAST Inosine-5'-monophosphate dehydrogenase 4 OS=Saccharomyces cerevisiae (strain ATCC 204508 / S288c) GN=IMD4 PE=1 SV=1	6907727872	6019522048	6746778112	7309384704	7366894592	6859493888	6649806848	6946102784	5643031040	8405935104	7774157824	7239762944	5796407808	6672871936	6087986176	6050380288	6147297792	6603432448	5599731712	6781473280	5597968384	5309286400	5998351360	5917024256	5351692288	5786291712	4378633216	4025877760	4451993600	4459915264	6492733440	6523485184	7419072000	5819077120	5767621120	6372783104	5895636992	4190243072	6639301632	4454182400	4424529408	4551760384	5652089856	5783847424	4136038912	6141179392	5748596224	6637553152
Q03148	SNZ1_YEAST Pyridoxal 5'-phosphate synthase subunit SNZ1 OS=Saccharomyces cerevisiae (strain ATCC 204508 / S288c) GN=SNZ1 PE=1 SV=1	2581155584	3368037632	3130798080	2142790144	2900978432	2899411200	2373483776	3331769344	2421236224	2208848128	2016880000	2414255616	2722644992	2093002496	2599192064	4107727104	3754977024	3940685312	3729178624	2575826944	3679439104	3514643712	2964505600	2675157760	2620606464	2425648896	2657312512	2718425088	2347928064	2279980032	3310596352	3355428608	2577619968	2545412864	3231638784	3108369408	2824502528	3147522560	3096508928	3089796352	3178873344	2821894656	2777989632	2577516032	2675164416	5628893184	5236002304	5066299904
P47019	ALB1_YEAST Ribosome biogenesis protein ALB1 OS=Saccharomyces cerevisiae (strain ATCC 204508 / S288c) GN=ALB1 PE=1 SV=1	3268452352	3742275328	3389671424	3610586880	3384384768	3501104640	3121335040	3554956288	3643783680	2752547072	2616316672	2741873664	2981082880	2742059776	2791325184	3667446528	2908137984	3377645568	3649728256	2956187648	3217885696	3274330112	3153913600	3113564928	2764739328	2493569792	2877119488	2667058432	2416958720	2318990080	2979514624	2950834688	2752224256	3096786688	3121237248	2858498560	2846407424	3057486336	2979502592	3064207872	3105393664	2989793024	2804074752	2536498176	2670647552	3068631296	3176874752	2908053760
P33201	MRT4_YEAST Ribosome assembly factor MRT4 OS=Saccharomyces cerevisiae (strain ATCC 204508 / S288c) GN=MRT4 PE=1 SV=1	11914281984	10152039424	10647213056	10868267008	11401374720	12072532992	10716669952	12233068544	9619763200	10237757440	9159101440	10069409792	10393111552	10065848320	9779627008	10343080960	10419977216	9860078592	9495336960	9742150656	9878709248	9875748864	9645470720	9927331840	9038475264	9309140992	9766789120	8935048192	8617457664	8092157440	9552587776	10537924608	10758945792	10100934656	10858411008	11207331840	10271374336	11303127040	11015088128	10215801856	9482365952	9501622272	9099431936	9904952320	10734132224	9686287360	10383051776	9176713216
P0CX33	RS30A_YEAST 40S ribosomal protein S30-A OS=Saccharomyces cerevisiae (strain ATCC 204508 / S288c) GN=RPS30A PE=1 SV=1	117764997120	117826002944	120127995904	116557996032	117243002880	106038001664	114708996096	106985996288	114935996416	115698999296	120925003776	119591002112	107961999360	117313003520	118929997824	113442996224	120927002624	121460998144	120405000192	113480998912	121099001856	108118999040	110988001280	118499999744	103247003648	109492002816	112579002368	92937519104	104931999744	96694747136	108185001984	107593998336	105657999360	105076998144	96817848320	110946000896	106080002048	112967000064	105209004032	116070998016	100230995968	102278995968	96140468224	100485996544	100162002944	96593928192	99385450496	105486999552
Q08689	NAT5_YEAST N-terminal acetyltransferase A complex subunit NAT5 OS=Saccharomyces cerevisiae (strain ATCC 204508 / S288c) GN=NAT5 PE=1 SV=1	1469308672	1438500864	1604986880	1487732352	1522333952	1709683968	1473768960	1722030336	1508250496	1253205760	1159823488	1213075456	1488974336	1204314880	1150659712	1499758336	1357002880	1578200576	1430042112	1555206400	1313979520	1384823552	1390048128	1345765248	1202435456	1082103552	1239827712	1216702592	1184137088	1237350528	1594096768	1601757312	1651219072	1523484672	1483732608	1319861760	1432917120	1281618944	1482850048	1398098816	1418105984	1451942528	1584652032	1521707648	1205349120	1775728128	1453072512	1632760192
P27616	PUR7_YEAST Phosphoribosylaminoimidazole-succinocarboxamide synthase OS=Saccharomyces cerevisiae (strain ATCC 204508 / S288c) GN=ADE1 PE=1 SV=2	65956659200	62306152448	60923097088	69057314816	64967450624	65529606144	59183063040	65673093120	59814301696	62175801344	61966442496	59540148224	61828071424	61172383744	59426750464	65437712384	65638473728	61227765760	64168132608	62779858944	61395861504	60600754176	61316923392	59012083712	61382598656	58491461632	55378427904	58048393216	57097334784	56725250048	60797382656	66720649216	62221549568	59563925504	58785533952	63182827520	60634447872	58650464256	60020035584	54513471488	58032578560	57529630720	59809357824	61779697664	63169200128	69543141376	63951966208	61060792320
P20081	FKBP_YEAST FK506-binding protein 1 OS=Saccharomyces cerevisiae (strain ATCC 204508 / S288c) GN=FPR1 PE=1 SV=2	53797969920	62295728128	59276840960	52573249536	60119072768	63486939136	58261348352	61609742336	51136991232	63895314432	58654687232	54316699648	60321202176	63766286336	59214528512	58094833664	60142706688	60736073728	54755155968	61212389376	59719188480	63596183552	56684224512	65294704640	72533639168	71083474944	68124467200	68912783360	66999742464	78434754560	62648483840	64546566144	55171399680	62821572608	59362820096	68309323776	58054602752	56924893184	65356644352	62119604224	62884839424	66860650496	59763806208	62470488064	66351636480	70019760128	68861100032	65680683008
Q12265	KPR5_YEAST Ribose-phosphate pyrophosphokinase 5 OS=Saccharomyces cerevisiae (strain ATCC 204508 / S288c) GN=PRS5 PE=1 SV=1	5808120832	6380043776	6779589120	5978439168	6013744640	6334743552	5702148608	6962606080	5641803776	5771134464	5554098176	5474902528	5500440576	5396394496	5950943232	5723016704	5467785728	6045804032	6117537280	5220051456	5870696448	5677178368	5228727808	5066842624	5070640128	4808910848	5116401152	5011785728	4634866176	4323631616	5503163904	5207591936	5052368384	5615134720	5501370368	5476432384	5361195520	5289216512	4998045184	5374984704	5146771968	5105243648	5186330112	4801792000	4944847872	5177622016	4868405760	4964682752
Q06010	STE23_YEAST A-factor-processing enzyme OS=Saccharomyces cerevisiae (strain ATCC 204508 / S288c) GN=STE23 PE=1 SV=2	1458465152	1275636224	1465665152	1727274624	1572177792	1247146496	1556718464	1853499904	1677241088	1960847616	1956894080	1873694464	1715946624	1755062656	1929714816	1238801152	1418748288	1226995840	1282321664	1515801088	1337445760	1401799040	1561958912	1611883392	1777636608	1910426624	1717831424	1546982528	1920536704	1681716352	1374105216	1611207168	1477778304	1273703680	1263072384	1458712064	1510542848	1194527616	1663557760	1359626624	1245177856	1309563008	1465988096	1566850816	1378086144	1004714496	897634816	1302944000
O74700	TIM9_YEAST Mitochondrial import inner membrane translocase subunit TIM9 OS=Saccharomyces cerevisiae (strain ATCC 204508 / S288c) GN=TIM9 PE=1 SV=1	2519464192	1988263424	2318307584	2447017472	2681299200	2751596288	2497426176	2547478016	1911190400	2345486080	2051704576	2448559616	2375370496	2302848768	2307193344	2648202240	2645763328	2827692800	2281305600	2329017856	2437855232	2365779712	2416917760	2232067840	2106101120	2321812480	1938687488	2175977728	2124006272	1890856192	2726340864	2596098304	2629011456	2519510016	2633550336	2515281152	2182866176	2296160768	2524909056	2609669888	2389430528	2298837504	2290787072	2314894336	2537974784	2241822464	2573976320	2439547392
P32621	GDA1_YEAST Guanosine-diphosphatase OS=Saccharomyces cerevisiae (strain ATCC 204508 / S288c) GN=GDA1 PE=1 SV=1	13026520064	11045839872	12111030272	9617653760	10317427712	7321556992	8691492864	7669255680	9673398272	8173089280	7554928128	8179116032	9168658432	7503432192	8570045440	10190861312	9753556992	9518201856	10007022592	8670051328	10606438400	9697069056	8809708544	9663850496	7910341120	7369510912	8387875328	8575519232	7919503360	7276198400	11416137728	11440323584	10900077568	11109255168	11733784576	10539582464	11221772288	11558754304	10661287936	10976930816	10745852928	10545139712	9928818688	9042905088	9414306816	10404357120	9447881728	10819276800
P43577	GNA1_YEAST Glucosamine 6-phosphate N-acetyltransferase OS=Saccharomyces cerevisiae (strain ATCC 204508 / S288c) GN=GNA1 PE=1 SV=1	763486592	739380224	865688448	578205952	886306112	727661248	754802816	868636352	770794752	1272380928	1095790592	878860352	779391616	950525248	965622016	781881344	766150592	755384576	733837696	734051968	814782848	718161792	824773760	665087232	686245632	639036992	650835392	668206912	606659200	618172864	735870016	775567296	759876032	596523712	609542336	825222080	663791296	500410112	742381888	465415712	437891360	469865440	686361408	708224064	528388736	949665472	466715680	710133056
Q06892	POS5_YEAST NADH kinase POS5, mitochondrial OS=Saccharomyces cerevisiae (strain ATCC 204508 / S288c) GN=POS5 PE=1 SV=2	740761408	790757376	796202880	656945024	579198336	872433728	684466496	868598848	844542592	595940928	521213344	693562688	741067840	662565504	617956736	804775936	681733952	811472512	839276800	853085120	825842688	875051776	881445248	850962880	968960320	892771200	1189549568	1298467072	935876480	1171461248	526779520	507722432	567475392	593637248	530816992	482955840	633662848	487902848	513221664	560028224	709458432	631457472	693885056	481425504	426555328	648073472	677090368	735582656
P53072	TAN1_YEAST tRNA acetyltransferase TAN1 OS=Saccharomyces cerevisiae (strain ATCC 204508 / S288c) GN=TAN1 PE=1 SV=1	1269455232	1125969664	1030911488	961471296	1035757696	791123712	1204031616	581039296	1172806272	807092032	783092736	969745856	1029510784	1045856448	1069328064	1064929024	1134942848	1123989504	838540800	934368192	1076135424	989155712	935442176	980807552	797126656	781915328	826435328	897222208	766874816	789772416	1060196416	1072554688	1152447232	1124039040	1257202048	1105565440	1127106816	1197240320	1177747072	1163936384	1044167360	1091353472	965000064	1018960768	947136128	871449728	1045297600	1060828544
P14681	KSS1_YEAST Mitogen-activated protein kinase KSS1 OS=Saccharomyces cerevisiae (strain ATCC 204508 / S288c) GN=KSS1 PE=1 SV=1	334617504	471902048	445746592	615110784	319753376	487851328	331348960	504866880	474302624	389384448	358950592	315571296	374576000	315253856	305139296	557398912	357399008	400740896	495719328	337781824	264241184	424835584	280043072	280069504	277558912	198431056	202555264	178792912	208874496	221565040	461803360	390517568	399274112	447775488	490537408	483104064	359077952	349841568	386114528	424833856	520732480	486180672	515119008	370375904	368113408	488245568	478732704	545046848
P23644	TOM40_YEAST Mitochondrial import receptor subunit TOM40 OS=Saccharomyces cerevisiae (strain ATCC 204508 / S288c) GN=TOM40 PE=1 SV=1	9771827200	8046917120	9241796608	9600524288	8926938112	8615883776	9163950080	8645263360	8067329536	7978843648	7810049024	7948015616	8097022976	8030678016	7815059968	8809943040	8585067520	9419833344	7379031040	8213477888	7527143936	7650160640	7035485696	7049410560	7136986112	7353503232	7000541696	6494233088	6994917888	6284480512	9797623808	9050542080	9847952384	9910898688	9797053440	9134136320	8084752384	8200538624	8625678336	8650301440	8685481984	8684278784	7801383424	7589073408	8175425024	17436608512	10879711232	8365790208
P40040	THO1_YEAST Protein THO1 OS=Saccharomyces cerevisiae (strain ATCC 204508 / S288c) GN=THO1 PE=1 SV=1	2029051264	2173869568	2364322048	2437701120	2009544448	2322213376	1917548928	2240140544	2420515072	1840461184	1820058496	1621070976	1960026240	1539317248	1680855296	2083973248	1941761152	2086129792	2236851200	1970486784	2116777728	2271477504	1831686656	1911606272	1761996672	1607653120	1653984128	1757295232	1543279232	1648164992	2204530944	2122007424	2008110720	2327891456	2326407424	1904080640	1972279424	2017977728	2039485696	2144732032	2172077568	2137594368	2272297472	1871820928	1882984960	1970506240	1752265856	1991937920
P00127	QCR6_YEAST Cytochrome b-c1 complex subunit 6 OS=Saccharomyces cerevisiae (strain ATCC 204508 / S288c) GN=QCR6 PE=1 SV=2	1793625856	1445270144	1650913920	2116549248	1948872064	1684229632	1586533376	1537339392	1569698432	1579175424	1456814208	1577535872	1629192704	1509035008	1445611648	1935656448	1938194560	1887450752	2027737472	1929274240	2033916928	2022923392	1987556608	1835452672	1283527296	1588971776	1359507840	1376769408	1198140288	1696502784	1531156864	1499513600	1469401344	1271444224	1268461184	1280480384	1340160384	1335276544	1336646784	1189424640	1261761792	1275928064	1302789248	1160647808	1404511360	1385356160	1317725568	1600344960
Q12680	GLT1_YEAST Glutamate synthase [NADH] OS=Saccharomyces cerevisiae (strain ATCC 204508 / S288c) GN=GLT1 PE=1 SV=2	17957246976	15671747584	15570272256	18080354304	18831681536	15544156160	17628217344	15914701824	17274558464	16793100288	16530691072	17204457472	17854142464	16670859264	16731002880	14295058432	16559424512	16595063808	14028178432	14884006912	16445638656	14120071168	15747965952	15072438272	14149106688	13347277824	12727292928	12085956608	12604178432	13197875200	15562502144	15275353088	15953926144	14385873920	14611097600	13761266688	16607470592	16267119616	14684050432	15462925312	15198424064	14120786944	14645495808	14923287552	15479009280	17327771648	16043802624	15188148224
P46669	RPA43_YEAST DNA-directed RNA polymerase I subunit RPA43 OS=Saccharomyces cerevisiae (strain ATCC 204508 / S288c) GN=RPA43 PE=1 SV=2	3467266048	3694647808	3700385536	4105662720	3396114432	3765931264	3293781248	4088545024	3012563456	2990324992	3069305344	2976354560	3173510144	2919174144	3090478848	3531647744	3155385856	3402082304	3455663104	3188558336	3165566976	3266806272	2867659776	3080803840	2709147392	2958661120	2943888896	2886922240	2467108352	2210560000	3161973760	3103240960	3227696896	3252967168	3336168960	3075500800	2971309568	3084080896	3096488704	3410239744	3115269888	3135674880	2930457600	2629173760	2750787328	3855973888	3537331456	3099553280
P38624	PSB1_YEAST Proteasome subunit beta type-1 OS=Saccharomyces cerevisiae (strain ATCC 204508 / S288c) GN=PRE3 PE=1 SV=2	11018075136	11956533248	11434311680	14213136384	10467605504	12367204352	10168786944	12275257344	11523244032	8435492864	8728321024	8978444288	10803230720	7523701248	8780925952	11259828224	10882826240	9488971776	10794287104	10862812160	10017657856	9825229824	10919318528	9739057152	8905538560	7899899392	9668894720	8758809600	7074108928	7978341888	12168301568	12074269696	11502459904	10631822336	9855603712	10542484480	11223772160	7720961024	10687759360	7673190400	7930331136	7729093120	11452514304	10894267392	6402110464	5803100160	6905142272	11950953472
P40008	FMP52_YEAST Protein FMP52, mitochondrial OS=Saccharomyces cerevisiae (strain ATCC 204508 / S288c) GN=FMP52 PE=1 SV=1	2488187904	2354810880	2718022912	3243723776	2586150656	2584272640	2491268352	2277073152	2625495040	2751158784	2834464768	2463087104	2668857600	2736653056	2800596480	2182342400	2186256384	2356296192	2470961920	2326317056	2324328192	2440675328	2561121280	2315783168	2499824384	2454319872	2605266944	3246759424	2737933824	3179751936	2409339648	2329881344	2529908224	2542094080	2377329408	2194235136	2343694336	2328354816	2365671168	2439442944	2598975488	2472088576	2744699392	2406373888	2484673280	1633828224	1755782912	2133311616
P38805	RPF1_YEAST Ribosome production factor 1 OS=Saccharomyces cerevisiae (strain ATCC 204508 / S288c) GN=RPF1 PE=1 SV=1	2208204288	2234519296	2431493632	1896612864	1874556800	2241742336	1954984832	2286931456	2093234560	1521725056	1342723840	1730494848	1432330496	1595944192	1553567104	1843427200	1677572352	1778141824	2058955392	1653946112	1591684096	1543307648	1327112832	1492720384	1378166656	1490742400	1431442176	1368737024	1083874944	1098955776	2041970432	1837080448	2001812352	2098232192	2210617856	1798563456	1676660352	1758224512	1564966912	1748736896	1831127040	1766813184	1755792768	1456063488	1565078528	2065802496	1877766272	1982397440
P40202	CCS1_YEAST Superoxide dismutase 1 copper chaperone OS=Saccharomyces cerevisiae (strain ATCC 204508 / S288c) GN=CCS1 PE=1 SV=1	14141847552	13883250688	12229139456	14888593408	16126146560	11249701888	13923112960	10139932672	12764282880	16038668288	14187261952	13157481472	13782734848	13753607168	13707460608	15014586368	13966665728	13870609408	12991158272	12413352960	13417068544	12227163136	12880216064	11848639488	11922139136	12727843840	10700662784	11659821056	11528952832	10529968128	14707567616	14622279680	14111611904	14579194880	14156854272	14785986560	13095838720	13352697856	15116463104	13444086784	12270534656	13913679872	13236718592	12960467968	13897235456	13912011776	13894467584	15568431104
P33327	DHE2_YEAST NAD-specific glutamate dehydrogenase OS=Saccharomyces cerevisiae (strain ATCC 204508 / S288c) GN=GDH2 PE=1 SV=1	17319133184	15187497984	17511110656	9328796672	16973132800	23157188608	17197051904	21080311808	15300801536	15560133632	17724028928	16361088000	15672712192	16881956864	16251767808	15927156736	19304736768	16526269440	15446580224	16177617920	17136604160	15559233536	15991393280	14148699136	15501954048	13724759040	13539030016	13551631360	13848492032	13365443584	17489246208	17308162048	17424326656	15990440960	15814209536	18142502912	14918262784	16962615296	16747381760	16400983040	16062296064	17032775680	16987571200	17229099008	17502017536	13992509440	14686133248	15968221184
P0CX49	RL18A_YEAST 60S ribosomal protein L18-A OS=Saccharomyces cerevisiae (strain ATCC 204508 / S288c) GN=RPL18A PE=1 SV=1	283151990784	253612998656	281884000256	308608008192	292245012480	244157005824	269406994432	251439005696	259336994816	253894000640	253765992448	258601992192	260586995712	256967999488	248510005248	255767003136	285883990016	285626990592	255564005376	276306984960	263206993920	241709006848	257323008000	258269003776	264702001152	245536997376	238878998528	204022005760	221366992896	217576996864	262997999616	273827004416	273522999296	251023998976	235751997440	273953996800	258555002880	254041997312	248581996544	255380996096	225349992448	239725002752	234726998016	238772994048	243558006784	199621001216	221830004736	258234007552
P35178	RRP1_YEAST Ribosomal RNA-processing protein 1 OS=Saccharomyces cerevisiae (strain ATCC 204508 / S288c) GN=RRP1 PE=1 SV=2	3825597184	4050630912	4025562880	3551334912	3837984000	3768843520	3906093824	3554190592	3884977408	3396071936	3294661632	3697035264	3378476800	3510010112	3463240448	3602213120	3626051584	3672542976	3424473600	3418031360	3226899200	3184192512	2981611008	3262870272	3184545024	3359946496	3207405824	2709815296	2763796480	2614047744	3235399680	3524647168	3487719936	3605528576	3730985472	3488507904	3546459136	3537592576	3446684160	3413062912	3382745344	3597435648	3509932288	3119222272	3238057984	3106260224	3314483968	3407260416
P25369	LSB5_YEAST LAS seventeen-binding protein 5 OS=Saccharomyces cerevisiae (strain ATCC 204508 / S288c) GN=LSB5 PE=1 SV=3	1264941696	1309218816	1249586304	1222739968	1287257216	1308975232	1051246080	1492734848	963663936	1646468864	1673806080	1391619456	1169133696	1390688000	1355563648	1300999168	1164060544	1198291968	1202846848	1138215296	1060475904	1002537856	913080704	968531456	950336832	1051761984	879028864	984754304	783312960	751466560	1302100480	1337808768	1341786624	1368513920	1226418560	1224067072	1091076224	1187711616	1124178944	931163520	1217196288	1190704256	1232327680	1137542784	1171830144	1164985984	1231002880	1205646848
O14467	MBF1_YEAST Multiprotein-bridging factor 1 OS=Saccharomyces cerevisiae (strain ATCC 204508 / S288c) GN=MBF1 PE=1 SV=2	49552482304	37828116480	37749121024	54802399232	51608662016	53604028416	58069049344	60854255616	59663470592	60816928768	65574670336	62330482688	73173966848	63850991616	60891226112	37388029952	43341459456	37375078400	43952066560	55299907584	51747676160	52864872448	60109733888	59388952576	58035408896	53175705600	63404806144	64020365312	64964087808	67185106944	41290129408	45322629120	43751100416	40718815232	41174736896	48924475392	57144451072	51790266368	57081528320	52449546240	51362304000	50764361728	56322592768	56847417344	62706999296	41725190144	38237630464	38885302272
P33328	SNC2_YEAST Synaptobrevin homolog 2 OS=Saccharomyces cerevisiae (strain ATCC 204508 / S288c) GN=SNC2 PE=1 SV=2	4757088256	5147160576	5048536576	3932922624	4677464064	5862753792	4317619712	6197948416	4079311360	3413904640	3285886976	3301677056	3797404416	3352160000	3066461440	4752231424	4465245696	4887514624	4838554624	4307539456	4464730624	4615323648	4330375680	4222988800	3047208448	3382397696	3906257664	3742762240	2503131904	3637919232	4705906688	4528905216	4703393792	4599338496	4576074240	3595357440	3727057408	4010008832	4067762432	4185928704	4405715456	4041638912	3955116032	3009794304	3228916736	5573906432	5313469440	4332532736
P32467	HXT4_YEAST Low-affinity glucose transporter HXT4 OS=Saccharomyces cerevisiae (strain ATCC 204508 / S288c) GN=HXT4 PE=1 SV=1	186589760	128567624	218275696	65714880	167684832	158647664	97229296	133313560	71851920	81860160	60370888	52149984	144829328	37635524	50156432	170182800	256848784	168516528	213093680	230360240	321299840	202680784	206644800	168861280	109971112	141673824	120517736	17302102	29729624	20665010	31789910	53603604	87853256	13209694	23885452	41338992	17744398	10482157	6.36088e+06	703358	4974625	2.68599e+06	5.93468e+06	8191429	7.64154e+06	36256160	23302994	6.13243e+06
P11655	SEC12_YEAST Guanine nucleotide-exchange factor SEC12 OS=Saccharomyces cerevisiae (strain ATCC 204508 / S288c) GN=SEC12 PE=1 SV=1	348659488	528883104	511203072	412949856	522697120	638955968	513650656	514177728	461230496	295720704	332252160	414163488	420579040	388132736	397938144	704675520	627291136	594443200	683569600	628711872	531346656	565781888	534786048	490269312	411220320	461481056	434921920	546111104	406389824	437062432	490886432	448298304	481192800	498533472	535113248	325575584	417698240	416143008	467270144	446320320	556585920	527206080	532562144	274541312	300931200	554725632	633998400	586518080
P25555	GBP2_YEAST Single-strand telomeric DNA-binding protein GBP2 OS=Saccharomyces cerevisiae (strain ATCC 204508 / S288c) GN=GBP2 PE=1 SV=1	3714114304	3312643072	3473063680	3119204864	2973057280	3303809536	2730434816	3371431936	2934818304	2504543488	2260429056	2561304832	2706361344	2460522752	2387320320	3029241856	2675777280	2812033536	3082697472	2826476288	2728605696	2799482112	2610565376	2480358912	1956298880	1925895552	2127570816	2568081920	1816054144	2125239808	3072797696	2923127296	2917576192	2978417920	3192096512	2642218496	2646527232	2745490432	2567631872	2748744448	3033715200	2831477760	3029289472	2582108672	2486855168	2881573376	2906380800	2980582400
P38120	RT09_YEAST 37S ribosomal protein S9, mitochondrial OS=Saccharomyces cerevisiae (strain ATCC 204508 / S288c) GN=MRPS9 PE=1 SV=1	377071584	279946464	398818368	383760352	385206336	302032896	351790304	305016288	312967872	295741120	259131760	294338656	357164832	314251808	301512864	389808544	424901376	375619712	356817664	424522400	416463296	374727104	388549344	367733120	338280864	354567456	372128832	312930080	335618016	314259232	342044928	337491872	414431168	333818720	324908928	303193600	300701760	315067520	371154624	347190400	323376384	358215648	347649248	330642304	371222688	251522816	254633088	419374112
Q08972	NEW1_YEAST [NU+] prion formation protein 1 OS=Saccharomyces cerevisiae (strain ATCC 204508 / S288c) GN=NEW1 PE=1 SV=1	111021998080	96877060096	101875998720	104115003392	106563002368	87998783488	101049999360	95447924736	105660997632	82173059072	84600553472	86829654016	100807999488	84183138304	83813072896	87697948672	103163002880	93760413696	89081372672	100094001152	103617003520	83307692032	94614634496	96311058432	88873664512	73153413120	85283143680	68731297792	74555047936	68775215104	84802641920	93370589184	92757835776	82993045504	84666597376	91198775296	92138356736	94105985024	89745489920	81149796352	80022036480	79378481152	77271252992	77163544576	87032233984	77768720384	76068700160	82078040064
Q03124	RSC9_YEAST Chromatin structure-remodeling complex subunit RSC9 OS=Saccharomyces cerevisiae (strain ATCC 204508 / S288c) GN=RSC9 PE=1 SV=1	1053387328	910320384	828346368	823026240	886079808	773656640	906230400	983780224	810606016	246901888	247960240	613415360	794524544	508935808	566061888	865097344	969635648	903649728	717755136	882945408	840218432	824117824	866788032	861896576	766581056	754916352	736991104	684028096	731037888	687635008	793027456	871311744	843967936	822383040	948223808	875826304	945743232	866990400	940357632	771733824	792225472	802789376	799536640	769585600	713817984	767759936	726553408	978527360
Q02354	UTP6_YEAST U3 small nucleolar RNA-associated protein 6 OS=Saccharomyces cerevisiae (strain ATCC 204508 / S288c) GN=UTP6 PE=1 SV=2	1152415744	1276937600	1274577920	1151873920	1238088448	1183767552	1282560640	1111548416	1244384128	1205454208	1305344640	1189955456	1131969024	1152182912	1241353472	1241625856	1207790336	1247767040	1240937600	1071167552	1173995776	1272478336	1089224064	1140951424	931143104	1045628800	1134401920	884429888	1025131776	868575232	1059839872	1012040128	995856832	1105769600	1109479296	1038762112	1022230656	1091602304	973578176	1053432064	1033110784	1066588288	966589760	857375552	891936704	887360256	1034801856	1092191104
P38781	RSC30_YEAST Chromatin structure-remodeling complex protein RSC30 OS=Saccharomyces cerevisiae (strain ATCC 204508 / S288c) GN=RSC30 PE=1 SV=2	2590225408	1850545024	2167665152	2362406912	3068420352	1571792768	2042246016	1804372864	2222871040	4040924672	3608133120	3028638208	2777985280	2780072704	2827669248	2028646400	2573421056	2153801216	1971366656	2320556288	2800998912	2726374912	3180726784	2849801216	3681412864	3916488704	3043383296	3071955968	3232991232	4140030720	2169569280	2681133568	2408457216	1900595072	1883785088	2630430720	2471524608	2044698240	2920121856	1930793216	1730580096	1851643008	2427034368	2741842176	1809175552	1333317504	1017107264	2445847808
P42943	TCPH_YEAST T-complex protein 1 subunit eta OS=Saccharomyces cerevisiae (strain ATCC 204508 / S288c) GN=CCT7 PE=1 SV=1	9318849536	9727196160	10421540864	10835169280	10255564800	9984160768	9692958720	9113521152	9921852416	12177563648	11646695424	9924647936	9674769408	10573626368	10747237376	9256557568	9467961344	10401929216	9620644864	9234837504	9196385280	9152269312	9349000192	8906324992	8477964288	9475269632	8618115072	7368342528	7266167296	8024841216	10596981760	9591183360	10172320768	10229066752	10060829696	9217632256	9442975744	9475424256	9468782592	10041132032	9793525760	9611334656	9937827840	9006533632	8822258688	7951482880	8722859008	9975410688
Q12402	YOP1_YEAST Protein YOP1 OS=Saccharomyces cerevisiae (strain ATCC 204508 / S288c) GN=YOP1 PE=1 SV=3	42389569536	34365947904	38901338112	35118854144	39968530432	24991811584	35691765760	25317281792	38364520448	30969796608	33226684416	32494704640	35374919680	31663738880	31657426944	32602048512	40583913472	39403257856	34050707456	39395737600	37709131776	34140956672	31171680256	34672136192	24632895488	21672331264	27133454336	26915911680	29910247424	27187335168	30915633152	36824633344	37107322880	29585047552	30850705408	32900116480	33146820608	33044305920	34121480192	31332376576	31108634624	29074141184	29052182528	29251844096	29931390976	19986434048	20366352384	29646419968
P48836	VATG_YEAST V-type proton ATPase subunit G OS=Saccharomyces cerevisiae (strain ATCC 204508 / S288c) GN=VMA10 PE=1 SV=1	34385100800	35583528960	35558719488	38801473536	35052486656	32749187072	31888744448	34539425792	34038521856	37430923264	34983546880	34515091456	32110931968	32359139328	34833293312	35473182720	33354547200	34245969920	36198912000	33939290112	33645248512	33487710208	32087121920	32254949376	31427969024	32447168512	32822181888	29887344640	26684770304	27058116608	35055222784	34203725824	34362085376	33269983232	34780655616	33682612224	32096495616	32669589504	33496997888	32266117120	33521332224	32439316480	32599496704	31467513856	31301246976	33731991552	32582541312	34487427072
Q06631	BFR2_YEAST Protein BFR2 OS=Saccharomyces cerevisiae (strain ATCC 204508 / S288c) GN=BFR2 PE=1 SV=1	3048286976	3345200384	3509812480	3730761472	3072444160	2987733760	3042702592	3119490816	3094971904	2887553024	2647947008	2709090304	2883317248	2809065984	2906421760	3326072320	3090070528	3042930944	3116717312	2948902912	3130785024	2755036672	2841499648	3090155008	2704522240	2827759360	2964158208	2458573568	2510901504	2124948224	2528347136	2584289024	2684590848	2680868352	2705929472	2698513920	2817596160	2916665600	2719202816	2697145600	2467494400	2641105664	2604328704	2448715776	2644925440	2678487296	2582813440	2697708032
P02992	EFTU_YEAST Elongation factor Tu, mitochondrial OS=Saccharomyces cerevisiae (strain ATCC 204508 / S288c) GN=TUF1 PE=1 SV=1	11341405184	10890907648	10448057344	10303535104	10748024832	8240368640	9465203712	6785397248	9114415104	9431697408	9450970112	8811952128	8481725440	8663284736	8850575360	9072382976	10587175936	10346535936	8237328896	9508655104	9541523456	8495832064	9217547264	8670577664	8893461504	8310553600	8111273472	5686551552	6709608448	7101700608	9743141888	10488800256	10166753280	9122515968	8672922624	9463874560	9744237568	9074678784	9139149824	7944062464	7546628608	7575058944	7502415872	8782694400	8003306496	7262240768	8091472384	9472179200
Q12125	GET4_YEAST Golgi to ER traffic protein 4 OS=Saccharomyces cerevisiae (strain ATCC 204508 / S288c) GN=GET4 PE=1 SV=1	8421365248	7598903296	8485803520	7079315456	7951342592	6611112448	7791040512	6469243904	7644526080	7520574976	7023830528	8542926336	7641182720	8312532992	8795993088	7891971072	8557322752	7948834816	7203723776	7512530432	7942554624	6942680576	6992720384	7406316032	6699015680	7110065664	6755509248	6924612608	7026398208	6447813632	7849260544	9053330432	9448065024	7626140160	7998179840	9187863552	8858642432	8822289408	8755982336	7949389312	7560717312	7580638208	7232903168	8462540800	8191516672	6441178624	7057836544	7296933376
P34217	PIN4_YEAST RNA-binding protein PIN4 OS=Saccharomyces cerevisiae (strain ATCC 204508 / S288c) GN=PIN4 PE=1 SV=1	603002688	668445888	754050240	575606336	606759488	945348992	733448000	1023961088	756035968	978119360	1071488576	565147456	640315904	820478144	706807104	596644736	550793920	599898432	588851008	585006272	541497920	503366976	518113600	522767456	492552224	489852992	541516672	372504512	457506560	473675904	529539360	586848000	580954816	725808320	683857344	563350592	503197920	549363264	559666432	582655168	639954240	672384896	574472576	476322976	511929568	803489472	628486464	578531328
Q08960	TYW1_YEAST S-adenosyl-L-methionine-dependent tRNA 4-demethylwyosine synthase OS=Saccharomyces cerevisiae (strain ATCC 204508 / S288c) GN=TYW1 PE=1 SV=1	787858688	761474688	893507840	2221885696	683687168	610641216	651560640	739656576	745895808	772002112	703638336	819034496	680664896	738216320	798830464	579012480	638322112	634312512	619231808	585765056	589758720	499514496	546718528	629959296	503134880	568757376	505266432	494104640	507103296	457370784	572535232	561885568	633550336	549755648	607897088	588510784	566751360	535648416	495765664	529622016	478843872	490444736	394341184	470932160	555908544	452136768	495445536	505127008
P40362	UTP18_YEAST U3 small nucleolar RNA-associated protein 18 OS=Saccharomyces cerevisiae (strain ATCC 204508 / S288c) GN=UTP18 PE=1 SV=1	1571355904	1172249344	1498982144	1554681728	1673410560	1299901440	1362135552	1269824640	1176979200	1388758656	1361523328	1213402240	1372636672	1232266112	1111794432	1313124608	1370277504	1278924928	1217995904	1352794880	1164539264	1196085120	1143694976	1165749120	1228732416	1223823104	1073608768	950193024	879064064	918219776	1543412608	1610422528	1667675008	1448348544	1434763008	1664107776	1291294336	1360248064	1407469184	1228090752	1240323072	1131864832	1350524672	1347881856	1190856320	969644608	1173830272	1597481216
P05756	RS13_YEAST 40S ribosomal protein S13 OS=Saccharomyces cerevisiae (strain ATCC 204508 / S288c) GN=RPS13 PE=1 SV=3	285898997760	292523016192	296258011136	293524996096	275672006656	294071009280	276313014272	301452984320	276292009984	290157002752	267691999232	301017006080	269294993408	283599011840	296117010432	278920003584	281001984000	279691984896	288580993024	277301002240	267411996672	258893004800	252173991936	276105003008	244436992000	274926993408	252986998784	231939997696	247514005504	221912006656	257440006144	258991996928	267773001728	265850994688	274238996480	279461003264	261874008064	265879994368	253607002112	255408996352	251623997440	253325000704	237462994944	245569994752	252871999488	263026999296	263359004672	261351997440
P53318	COQ6_YEAST Ubiquinone biosynthesis monooxygenase COQ6, mitochondrial OS=Saccharomyces cerevisiae (strain ATCC 204508 / S288c) GN=COQ6 PE=1 SV=1	101362864	74969992	74274024	135625664	110486128	134468608	93342584	107745272	76214992	171724128	116977088	130042768	187950896	138386816	163163696	52047816	75491944	61891940	52787132	63702120	82651328	133259136	90339208	63449180	117327720	145275280	98278960	131042448	160108480	109478496	93903144	117037000	135970240	71952064	85979192	106844464	101660200	111952800	114488856	81244872	138784080	126224216	86412288	141121344	138481952	130166976	128136552	80301080
P14832	CYPH_YEAST Peptidyl-prolyl cis-trans isomerase OS=Saccharomyces cerevisiae (strain ATCC 204508 / S288c) GN=CPR1 PE=1 SV=3	318210998272	330724016128	314045988864	286667014144	313204998144	308148011008	348088991744	302775009280	344311988224	361180004352	353223999488	341596995584	361149005824	347029995520	361852993536	294564986880	294280986624	299983994880	298604003328	298188013568	306914983936	315517009920	302466007040	313861996544	347089010688	335114993664	368058007552	336778985472	330541006848	319762006016	330547003392	326783991808	312586010624	343820992512	352740999168	340837007360	354222997504	355314008064	354966994944	368790011904	368668999680	371107987456	354957983744	364084002816	365643988992	304866983936	300702990336	297043984384
P50623	UBC9_YEAST SUMO-conjugating enzyme UBC9 OS=Saccharomyces cerevisiae (strain ATCC 204508 / S288c) GN=UBC9 PE=1 SV=1	3577385728	3781684224	4144288000	1198514688	3717971968	3917152000	3551238656	3930616064	3399356928	3565920000	3023062272	3241910272	3451758080	3158749184	3132576768	4026327296	3938435584	3973619712	3828328192	3785237504	3634440192	3533207552	3255941120	2916116736	3266485248	3034139392	3118586624	3053344512	2579714304	3326213376	3922797056	4176900096	4122959360	3783718144	3810257152	3505699072	3705609728	3443320064	3770087424	3415962368	3577826560	3241214976	3386464000	3747666688	3565676032	4121083904	3641703424	4208487168
Q3E754	RS21B_YEAST 40S ribosomal protein S21-B OS=Saccharomyces cerevisiae (strain ATCC 204508 / S288c) GN=RPS21B PE=1 SV=1	223752994816	230212993024	231171997696	236738002944	269948993536	192621002752	209219993600	194029993984	193552007168	259519004672	203175002112	195577004032	215937007616	211672006656	217817006080	238142996480	262313000960	233861005312	214559997952	240270999552	236909002752	214673997824	200469004288	244003995648	214949003264	215966007296	169112993792	179040993280	187551006720	183710007296	236384993280	253569007616	241208999936	205855997952	193343995904	251584004096	194373992448	190645993472	261655003136	190110007296	177922998272	200178008064	205926006784	232279998464	216394006528	203418992640	196931993600	252567994368
Q04533	METX_YEAST Putative cystathionine gamma-synthase YML082W OS=Saccharomyces cerevisiae (strain ATCC 204508 / S288c) GN=YML082W PE=1 SV=1	260504128	390821024	426763968	316337920	267958224	288716768	288307424	280149536	362978272	172721504	181428208	185086032	291179104	178697584	227840960	302519584	334938048	409859424	324911968	302064736	346489472	342445664	276600224	314192704	218618096	196366624	309120352	251006624	216537344	189760960	238874832	175244912	182278320	229159440	187848624	157505392	190802320	168319072	178816912	178212112	190603024	205873584	231430560	140155648	145996720	160368832	160941024	258905168
P53960	YNE0_YEAST Putative alanyl-tRNA editing protein alaX OS=Saccharomyces cerevisiae (strain ATCC 204508 / S288c) GN=YNL040W PE=1 SV=1	1558821248	184319504	429227328	415670880	1204373632	177106112	767593088	188362720	355313760	1210745600	1245798400	1331358464	875905088	1435253632	1177712768	258738256	1080129024	492971328	247491936	950368000	842788608	955264896	1587686144	1387405440	2258469120	1704321024	1856860544	1785013504	3134411520	3179020032	383114944	1185474176	896686464	366885376	221057136	1535932928	841177536	765203776	916914752	507700096	249500176	382992544	348922656	1233169408	1076833664	191548032	272536320	348733920
P00431	CCPR_YEAST Cytochrome c peroxidase, mitochondrial OS=Saccharomyces cerevisiae (strain ATCC 204508 / S288c) GN=CCP1 PE=1 SV=2	6159507968	7428187136	7874975232	6400697856	6969925632	6485871616	6021838848	6213526528	6468767744	6042224640	5625936384	5643928576	5745182208	6049910272	5749795840	8481937920	8001215488	8862994432	8420128256	7098561536	7648480768	7899767296	6712595456	6701538304	7117933056	7341233664	6281986560	6609577984	5987278848	5917131264	6305991680	5865029120	6152868352	6187917312	6527128064	5944301056	5464296960	5670745600	5374191616	5690956288	5425763840	6026353664	5429564928	4964739072	5377586688	6793761280	6948926464	7963968000
P23639	PSA2_YEAST Proteasome subunit alpha type-2 OS=Saccharomyces cerevisiae (strain ATCC 204508 / S288c) GN=PRE8 PE=1 SV=1	9332277248	9051756544	9056536576	8906592256	9349409792	9341913088	9370974208	9580297216	8816408576	9177496576	8891316224	8795111424	9418144768	8902722560	8317704704	8509154816	8779223040	8579749888	8491257344	8757475328	8730843136	7829905920	8373575680	8285944320	7732723712	8107262976	8338161152	7420937216	7524734976	8067094016	9582454784	9464837120	9263572992	9233757184	8723363840	9282660352	8883803136	9229224960	9320029184	9164817408	9406900224	9319613440	9392641024	9133856768	9253305344	8348134400	8556925440	9396208640
P43613	ERJ5_YEAST ER-localized J domain-containing protein 5 OS=Saccharomyces cerevisiae (strain ATCC 204508 / S288c) GN=ERJ5 PE=1 SV=1	1047674624	786098112	1078609152	740616000	1189276160	1021315392	1017838528	1023777856	790361920	983958720	881043328	802875520	1051447424	808488256	842221888	913724544	1190199808	1015709824	844228864	854847744	1039779904	926726208	916067264	721669632	822128768	702412736	755265024	760728768	585920192	664752000	1026393536	1023962112	1063554944	840394816	964595264	1071813824	833485440	930415936	944311296	927407872	864897536	844852096	798511040	862081728	941003520	711067968	778587136	824940096
Q12024	YTM1_YEAST Ribosome biogenesis protein YTM1 OS=Saccharomyces cerevisiae (strain ATCC 204508 / S288c) GN=YTM1 PE=1 SV=1	3176606976	3217804800	3569293312	2811656448	3709700096	3454708992	3388117504	3383881216	3253096960	3258729728	3248742656	3205004288	3183318016	3244968448	3057604096	3103472896	3232475136	3405123328	3196893184	3341572096	3183240448	3141085952	3019211776	3039435264	3020048128	3123928832	3102293248	2632347136	2738902016	2649139968	3046160384	3056799232	3136018688	2989419008	3011284736	2997324800	2978296576	2933127168	2910379008	2937967616	2969294080	2858669824	2932759296	2778809344	2807603456	3041154304	3054577408	3105087488
Q02931	UTP17_YEAST NET1-associated nuclear protein 1 OS=Saccharomyces cerevisiae (strain ATCC 204508 / S288c) GN=NAN1 PE=1 SV=1	1937405568	2160375040	2456658688	3511942912	2070561792	2051958144	2030221952	2005836032	2177480960	2265554176	2255707648	1865860480	1913861760	1934787584	2029431168	1840108416	1640001280	1874062080	1814594176	1612691712	1615735552	1538065408	1430201472	1702585856	1418081280	1568976768	1429395840	1277800448	1507401856	1192817920	1703694080	1714976768	1758078848	1751577856	1880720896	1595856640	1586004224	1429035008	1536178816	1613126144	1512210048	1545413376	1596113152	1361093248	1460261376	1430429184	1426327040	1682729344
Q03862	ARX1_YEAST Probable metalloprotease ARX1 OS=Saccharomyces cerevisiae (strain ATCC 204508 / S288c) GN=ARX1 PE=1 SV=1	8785432576	9243839488	9262668800	9419748352	8117500416	9421618176	7635983872	9758961664	8592528384	7753061376	7644555264	7098190848	7171956736	7311141376	7545629184	8430570496	7398044672	8132842496	7519284736	7447511040	7126580224	7187529728	6562535424	7229745664	6839821824	6780299776	6858351616	5400901120	6751154176	5497202176	8116503552	8507159040	8220020736	7917714944	7742285312	8541000192	7781313536	7792468480	7556225536	7351726080	7299231232	6851988480	6801376768	7116027904	7094118400	8350109696	8394420224	8509959680
P32481	IF2G_YEAST Eukaryotic translation initiation factor 2 subunit gamma OS=Saccharomyces cerevisiae (strain ATCC 204508 / S288c) GN=GCD11 PE=1 SV=1	23940263936	23380525056	26230702080	25617180672	23770322944	25526697984	23681490944	26568589312	23282718720	22394193920	22696599552	23681423360	23518578688	22922067968	23575343104	23398846464	25128519680	24256067584	24482666496	24808228864	24619118592	22820347904	23314108416	25011425280	22888085504	23548317696	22702448640	20724463616	21246459904	19602952192	21496543232	21749837824	23531024384	23603937280	23388301312	22950895616	23377928192	22981074944	22261276672	22145247232	22078339072	22173214720	21564577792	21211531264	22442317824	23354195968	24362192896	24029573120
Q01976	ADPP_YEAST ADP-ribose pyrophosphatase OS=Saccharomyces cerevisiae (strain ATCC 204508 / S288c) GN=YSA1 PE=1 SV=2	6630523904	5365878784	6165037568	4930739200	6805250560	5048634880	5461606400	5178978816	5292179456	5630075392	5269146112	5377031168	6420343808	5311030272	5780281344	5017463808	5814934528	5408174592	4789767168	5268579328	5817702400	4917998080	4985326080	4791964672	4637757952	4791763456	4723676160	4498701312	4484744192	4467738112	5381187584	6052132352	5994766336	4882298368	5091342336	6255021056	5860983296	5846423552	6089479680	5067751936	4933479936	4957258752	4829949440	5928466944	5931059200	3628907264	3920686080	4134632704
P29055	TF2B_YEAST Transcription initiation factor IIB OS=Saccharomyces cerevisiae (strain ATCC 204508 / S288c) GN=SUA7 PE=1 SV=1	1202002688	1350574464	1802347520	1359290240	1445550208	1589280640	1382807424	1554203264	1378492672	1678045056	1598311040	1075463424	1089281536	1216147968	1334909824	1181131264	1148872064	1469597312	1172895488	1131281408	1483265536	1248960512	1216410496	1098488576	914528576	794300416	1023829504	910067072	970195968	699515584	1431413376	1359357440	1284389504	1370812672	1430968064	1158077312	1128554368	1267444096	1263391744	1401062272	1166881664	1213801472	1169899648	990591168	925648320	1381821824	1262051968	1384847872
P49095	GCSP_YEAST Glycine dehydrogenase (decarboxylating), mitochondrial OS=Saccharomyces cerevisiae (strain ATCC 204508 / S288c) GN=GCV2 PE=1 SV=1	2101477504	3284576768	3168846080	2793414144	1707623296	3443802112	1880755584	3378884608	2168918272	1309818752	1490842752	1760489088	1548352384	1602816128	1738791808	3943923456	2926563840	2881035008	3398202880	2310357504	2152646144	2783966464	1736719488	2064850944	1102259712	1157556864	1052435264	1796358400	1749074944	1156187392	2073879936	1868320256	2165822208	2113403520	2437710336	2115307008	1789374976	1722706816	1627430272	1760076160	2194239488	2480050944	2226932736	1764840064	1626699904	4011123456	3069058560	3467939328
P32911	SUI1_YEAST Eukaryotic translation initiation factor eIF-1 OS=Saccharomyces cerevisiae (strain ATCC 204508 / S288c) GN=SUI1 PE=1 SV=1	18605193216	18124781568	21544873984	18108637184	18864562176	20958443520	20369850368	20568385536	20673873920	19744897024	18306193408	19108847616	19490686976	18364268544	18917722112	17641525248	18559582208	19649728512	17738194944	19160219648	18235234304	17405677568	17632878592	17416730624	16902529024	17997307904	16147637248	15036607488	15686123520	16749221888	20860782592	19738992640	20860534784	22262972416	21470724096	20058519552	19922432000	19689519104	20009766912	20831010816	22252933120	21519011840	22011072512	20458244096	20319320064	21474801664	20626763776	20991385600
P0C5R9	YP17B_YEAST Uncharacterized protein YPR170W-B OS=Saccharomyces cerevisiae (strain ATCC 204508 / S288c) GN=YPR170W-B PE=3 SV=1	1854501504	1884273408	1868490368	1954760064	2121853312	1411925504	1738969088	1137756928	1766093184	2219527424	2053792256	1773378432	1747767424	1679395456	1809694720	1972221952	1794856832	2139450368	1809048704	1818081792	1547046272	1569712384	1591732608	1512975232	1661126400	1616561024	1555268480	1265081472	1401677312	1273697024	1787013376	1929107584	1838997504	1747621120	1537457152	1608601344	1629811328	1652372480	1839191424	1708908032	1736158464	1689741824	1612814080	1608128512	1957652864	1694008576	1855819776	1924017408
P36013	MAOM_YEAST NAD-dependent malic enzyme, mitochondrial OS=Saccharomyces cerevisiae (strain ATCC 204508 / S288c) GN=MAE1 PE=1 SV=1	6919631360	8793357312	8927475712	8302424576	6501948416	9346367488	6878508544	8240581632	7385954304	5905862656	5851901440	5956185088	6257828352	5908021760	5796854784	6960166400	6068770304	6850887168	6977504256	6913786368	6327805440	6534429696	5416691712	6318441472	4774894080	4828374016	5751089152	5544707072	5381715456	4925770752	6988271616	6085335040	6405368832	7700972544	7834369536	6036659712	5996669440	6036691456	5954657280	6685181440	7503117312	7488679424	6935346176	5400428032	5502511104	7088557056	7333971968	7051123200
P25560	RER1_YEAST Protein RER1 OS=Saccharomyces cerevisiae (strain ATCC 204508 / S288c) GN=RER1 PE=1 SV=2	4088383744	3616080896	4173836544	4240625408	3932116224	3362676992	3874360064	3479654912	3722513664	3135513344	3312416000	3337725952	3489326848	3254328832	3312317184	3268661248	3858930432	3774841856	3278395904	3550876160	3668828416	3096985856	3510254848	3741459968	3162369024	3062515456	3178796032	2517994496	2851966976	2924976384	3769147648	3625579776	3858589184	3579318784	3506824960	3578793984	3588796928	3699000064	3519853568	3458132224	3263725312	3414096896	3259589376	3384868352	3358365184	3269981952	3026480128	3101654784
P53330	RT102_YEAST Regulator of Ty1 transposition protein 102 OS=Saccharomyces cerevisiae (strain ATCC 204508 / S288c) GN=RTT102 PE=1 SV=2	1124530304	1277589120	1350448768	1425798272	1214174336	1495061760	1243193728	1566152448	1240105344	586101696	547594240	755698880	1206881280	665382272	690275584	1318493440	1183053568	1197311360	1231273472	1192563712	1325961472	1295218304	1150434560	1177233536	961205568	719593728	1003058176	944077632	812335872	994262208	1250671616	1203975808	1174019328	1174819840	1317206400	1035174848	1091048960	1186201216	1138999936	1238849536	1219771904	1275932288	1210599552	988456448	988950464	1516551552	1412370688	1179871104
P40477	NU159_YEAST Nucleoporin NUP159 OS=Saccharomyces cerevisiae (strain ATCC 204508 / S288c) GN=NUP159 PE=1 SV=1	1229133312	1165967744	1248174464	1308847232	1358349952	871868928	1153317888	825532544	1227073920	1241911424	1303092096	1269468544	1300602880	1268475776	1248847744	975325120	951973248	983426432	863156096	922516864	999699200	933645504	888873664	936734528	892388672	853943808	854455424	878352896	829228096	788977344	1019131968	1124572544	1157842304	1011659648	849825984	1024555648	1131735168	933438784	1092616064	961757568	814505920	910505408	1002476224	1015927168	788604160	571979456	487582240	835607488
P38063	KPR4_YEAST Ribose-phosphate pyrophosphokinase 4 OS=Saccharomyces cerevisiae (strain ATCC 204508 / S288c) GN=PRS4 PE=1 SV=3	5107869184	5633158656	5540573184	4668118016	5195363328	5674661376	5059847168	5727344640	5365446656	4246675968	4342263296	5122459136	4620666368	5013160448	5214773760	4866937344	4966197248	5055943168	5239487488	4791781376	4884612608	5383122944	5012458496	4674057728	4401158656	4661453312	4619074560	4312827904	4062060032	4058968832	5126516224	4998944768	5051500032	5354801664	5390400000	5129979392	4842001920	5120315392	5016522752	5047310848	5442476032	5104521728	4933069824	4909027840	4855830528	4589971968	5412447232	5146840064
P48567	PUS4_YEAST tRNA pseudouridine synthase 4 OS=Saccharomyces cerevisiae (strain ATCC 204508 / S288c) GN=PUS4 PE=1 SV=1	1382454272	1021858432	1429026688	1301160704	1547726336	1197969792	1405147392	1111975808	1152650880	1600095360	1431871872	1214436480	1270712320	1331161472	1234028416	1110308224	1150244352	1289208832	913727168	1145504128	1197312640	1031626304	1090715648	1120104192	958786688	1041244416	910034304	840328320	898700544	872339968	1458482816	1545968128	1627974400	1340386944	1320055936	1416676864	1216785536	1115026048	1448189696	1179995008	1031879360	1008907712	1215390208	1180771584	965999104	663695488	753600896	1296080000
P21182	DCAM_YEAST S-adenosylmethionine decarboxylase proenzyme OS=Saccharomyces cerevisiae (strain ATCC 204508 / S288c) GN=SPE2 PE=1 SV=1	1853157120	1790413184	2036605824	1677111168	1858243584	1953287168	1759845248	2014603264	1697043072	1982925312	1882750080	1795319424	1723373696	1707438976	1804715904	1619550848	1732648448	1731330560	1604033536	1646011648	1815962880	1639987584	1473038080	1676988416	1576425088	1544856576	1450543616	1303624064	1320459264	1490569216	1511430528	1593073536	1548077184	1523872896	1641508480	1597543040	1548796672	1664838144	1609014400	1492742528	1515363840	1448104320	1327823616	1396362752	1541621504	1622384640	1698590208	1403243520
Q02892	NOG1_YEAST Nucleolar GTP-binding protein 1 OS=Saccharomyces cerevisiae (strain ATCC 204508 / S288c) GN=NOG1 PE=1 SV=1	5966130176	6751412736	6225955328	6839946240	6131277824	8184970752	5558780416	8772895744	5778766848	5302626816	5025583104	4836984832	5218745344	4968352256	4858738176	6684812800	5543593472	5336899072	6352693248	5673626112	5233265152	4703839744	4818223104	5495754240	4719995392	4605769728	4741960704	4882761216	4171165440	3857974016	4570914816	4994776064	5274971136	4934332928	5025465856	4571582464	4586945536	4471714304	4771486720	3980614656	4194496768	4238253824	4332956160	3664256256	3879004160	8738074624	7904296448	6132838400
Q04728	ARGJ_YEAST Arginine biosynthesis bifunctional protein ArgJ, mitochondrial OS=Saccharomyces cerevisiae (strain ATCC 204508 / S288c) GN=ARG7 PE=1 SV=1	5336887808	4439471104	5219468800	4558587904	5002298880	6109953536	5079910400	6423976960	4828321280	5378499584	5636499968	5086372352	5108609536	5273689600	5135360512	6923904000	7458985472	7117410304	6258593280	6231347712	5737570304	5296197632	5511243264	5101886464	5631131136	5440803328	5645065728	5209992704	4897142784	4730297344	4716250624	4964203520	5247468032	4669714432	4569641984	4946560000	4893937664	5119984640	5291910144	4738892288	4731771904	4834487296	4700943872	5141049856	5143677952	10085609472	7683611648	5999265280
P32331	YMC1_YEAST Carrier protein YMC1, mitochondrial OS=Saccharomyces cerevisiae (strain ATCC 204508 / S288c) GN=YMC1 PE=3 SV=2	6203621376	6233214464	5757692928	6798657536	6622327808	5751512064	6331750912	5735572992	7031871488	7957792256	8175732736	8396476928	6991240704	8729987072	8834892800	6641351680	6950284288	6982155776	7083111936	6980773888	7192660992	7110032384	7286142976	7865958400	7432667648	8122828288	8188338688	7583529472	7983619072	7673758720	5592574976	5503904768	5579659264	5745742336	5291636224	5899315712	6489476096	6370385920	6238700032	6507630592	6511736832	6182862848	6446651904	6360043008	6252179456	6357496320	6160245760	6149357568
Q04304	YMY0_YEAST UPF0659 protein YMR090W OS=Saccharomyces cerevisiae (strain ATCC 204508 / S288c) GN=YMR090W PE=1 SV=1	290351168	303390496	399418176	317332480	250731168	253642448	249583344	249784752	200249440	188764384	189554816	138921776	202662176	164898992	154052256	272736192	198370368	203275792	186268960	185311856	178688320	171790032	132159776	151783520	124182504	130720272	125918728	142914688	131944400	149128912	343927520	302166368	279210944	319218656	269674848	285973920	221456912	235680080	271820640	256113824	227505744	235734784	214203536	172952576	259296976	279492896	253606480	220096784
Q05942	RSA3_YEAST Ribosome assembly protein 3 OS=Saccharomyces cerevisiae (strain ATCC 204508 / S288c) GN=RSA3 PE=1 SV=1	1980702464	1712266240	1881976192	1813598080	2013272960	1730214144	2000584704	1519183872	1799961344	2173645056	2006322688	2105772800	1838283904	2186051840	2204282880	1498687360	1823557760	1555756032	1353360768	1567740928	1595329280	1405906048	1341690240	1443234432	1272699264	1504325888	1298352384	904134400	1081231104	1165176064	1645018112	1817435392	1819928192	1829627648	1956842624	1921299200	1812015616	1968146304	1894308480	1588156032	1785964160	1844465792	1808220416	1820132992	1876072320	1161234432	1235493504	1603018880
Q05123	ARP9_YEAST Actin-like protein ARP9 OS=Saccharomyces cerevisiae (strain ATCC 204508 / S288c) GN=ARP9 PE=1 SV=1	1318156672	1168453248	1606016128	646894656	1339461120	1186344064	1189710848	1190808832	1181579776	1035550912	1037341056	1057491648	1107262720	1013385024	1061892352	1255957504	1383509760	1252019072	1157535360	1335961856	1231571328	1042644288	1103790464	1172840704	1154484608	1134416512	1018576192	710591040	924010048	939278720	1349979136	1329484544	1363265152	1389447680	1331578752	1280343808	1219782272	1119093248	1342103296	1174770688	1218259200	1191473024	1131184896	1095954688	1112568448	1297889152	1281969536	1384444544
P46992	YJR1_YEAST Cell wall protein YJL171C OS=Saccharomyces cerevisiae (strain ATCC 204508 / S288c) GN=YJL171C PE=1 SV=2	1904427392	1688401920	1522249088	2003630464	1852572800	2033597824	1691321216	1511149312	1585623296	2210391040	2129771520	2166413312	1669134208	2126379008	2273240064	1648798720	2012394496	1794642304	1874446080	1859331584	1809948416	1909664640	1842158592	1885036160	1976346368	2346484224	2051661056	2261021440	2066014080	2240324096	1448297856	1686659840	1669484288	1415111168	1582738304	1656301184	1733841536	1674259712	1557284864	1613373824	1680114432	1581501824	1695712000	1763479680	1818113280	2082387584	2307739904	1491329536
Q05948	YL225_YEAST Uncharacterized SVF1-like protein YLR225C OS=Saccharomyces cerevisiae (strain ATCC 204508 / S288c) GN=YLR225C PE=1 SV=1	1646272256	1634983424	1687472896	1811337984	1625188224	1759772544	1729160832	1708285568	1560160896	1438727168	1518993792	1684157184	1657748480	1527500928	1569429120	1472032128	1431542144	1389697792	1337783424	1478951680	1315343872	1446509568	1370953984	1433422976	1489460352	1550393344	1515863808	1616557952	1707522816	1627159296	1626147200	1664313216	1787092992	1637484800	1571788416	1677051648	1473889664	1460685056	1561325056	1534307200	1508411392	1516357632	1490929920	1602712192	1523809152	1388626560	1508881152	1472153600
P0CS90	HSP77_YEAST Heat shock protein SSC1, mitochondrial OS=Saccharomyces cerevisiae (strain ATCC 204508 / S288c) GN=SSC1 PE=1 SV=1	101319999488	126413996032	122470998016	128273997824	99186606080	161560002560	123317002240	170470998016	129684996096	122998996992	125836001280	128808001536	124810002432	130435997696	137229000704	106007003136	82359697408	92175351808	110081998848	96441040896	95254896640	102328999936	94206713856	110862999552	106894999552	110680997888	124214001664	133217001472	124726001664	117902000128	97091780608	86767017984	88576131072	111177998336	106195001344	97977802752	100834000896	101930999808	99028172800	112349003776	117100003328	120041996288	115275997184	105975996416	106717003776	100696997888	94866079744	84093239296
P29478	SEC65_YEAST Signal recognition particle subunit SEC65 OS=Saccharomyces cerevisiae (strain ATCC 204508 / S288c) GN=SEC65 PE=1 SV=1	1731921920	1756507520	1599049216	2114741632	1538862592	1663490688	1382661248	1666149504	1833723520	1672818048	1605521792	1326899072	1474176768	1314406784	1433324544	1599143808	1620030848	1460809728	1369971328	1271065600	1336238464	1369453824	1335379456	1235279360	1076271488	1372429056	1219474048	1223760896	912564992	1005029376	1756547456	1756391680	1603953024	1708465536	1856814080	1487264128	1468363904	1649418752	1577633408	1549598848	1729125888	1678447488	1561908480	1324497280	1339563520	1663676544	1716023936	1664407424
Q08954	YP199_YEAST Smr domain-containing protein YPL199C OS=Saccharomyces cerevisiae (strain ATCC 204508 / S288c) GN=YPL199C PE=1 SV=1	2668039168	2669971456	2444945920	2673628928	2039827840	2668252672	2109403520	2740468224	2535990784	2030682112	1879838464	2359374080	1997343616	2199404800	2334558720	2308091136	2394604800	2110061056	2363669504	2081974912	1845337088	1928127360	1859179264	1686280064	1926760064	1816385152	1726113024	1711153920	1639818624	1385787136	2314882816	2096663808	2428686848	2345449984	2273349888	2647605248	2171791872	1859503104	2224635648	1873888384	1963143296	2009418752	2263299328	2563195392	2017836032	2197663744	2143876992	2420823296
P21147	ACO1_YEAST Acyl-CoA desaturase 1 OS=Saccharomyces cerevisiae (strain ATCC 204508 / S288c) GN=OLE1 PE=1 SV=2	4935847424	4304561664	5558077952	5041691648	4639304192	4700327424	4607870976	4451346432	5125974016	4443658752	4143488512	4290567680	4198560256	4211161088	3924879360	3424262144	3267730688	3076309248	2928952320	3435180544	2867479296	2437931520	2428944384	3316652288	2325835776	2316030464	2377582336	2455273728	2525910528	2294480896	2954292480	2997507584	3477478400	3077393664	2835968512	3323769344	3536439296	2688334592	2732388864	2742379264	2622390016	2770063360	2731044608	2476926208	2797990144	3863040768	3859502592	3467545344
P47077	NOP9_YEAST Nucleolar protein 9 OS=Saccharomyces cerevisiae (strain ATCC 204508 / S288c) GN=NOP9 PE=1 SV=1	1566305920	1522066048	1825411584	1590997120	1674719488	1531702656	1491698688	1667047040	1692204416	1507953152	1599819264	1459740800	1566518528	1335394688	1409180032	1473626496	1588731008	1660660864	1675663744	1509486080	1696151168	1588468608	1454096768	1542999552	1464226048	1384806400	1390866688	1255773056	1426554112	1179521792	1429305088	1554996992	1588591616	1551874816	1540691712	1476447744	1545720320	1575573376	1485146368	1539694592	1444258176	1553650688	1483383936	1252472704	1357408384	1370700416	1517742848	1629251456
P49626	RL4B_YEAST 60S ribosomal protein L4-B OS=Saccharomyces cerevisiae (strain ATCC 204508 / S288c) GN=RPL4B PE=1 SV=2	356224991232	368804003840	365608009728	386484994048	340563001344	370800984064	359961985024	379299987456	353477001216	352717012992	360743993344	342821011456	330404003840	345107988480	345285001216	333621985280	342392012800	341511995392	333986988032	363910004736	330554015744	303480012800	323143991296	347555987456	299747999744	322471985152	320459997184	277714010112	300246007808	288568999936	319513001984	335168995328	341894004736	332950011904	316170993664	322076999680	336171008000	334969012224	329065005056	317105012736	304156999680	298378002432	302406991872	321058013184	309928001536	322903998464	327386988544	319159992320
P07170	KAD2_YEAST Adenylate kinase OS=Saccharomyces cerevisiae (strain ATCC 204508 / S288c) GN=ADK1 PE=1 SV=2	90341482496	85376524288	85373124608	76340387840	81566441472	83705020416	78819442688	81633386496	79223218176	91866693632	89861578752	87418986496	74152411136	86405406720	88928854016	82341847040	90369056768	84113219584	78248976384	84784119808	83194150912	72290484224	75370381312	76439027712	76275982336	80528605184	76841992192	66497167360	69104648192	67948314624	88220893184	90218078208	90421264384	84470439936	84427718656	97792819200	87518199808	88440455168	88262066176	80911761408	83951632384	83171901440	81237098496	88195874816	87603920896	79655321600	81839529984	88678440960
P15992	HSP26_YEAST Heat shock protein 26 OS=Saccharomyces cerevisiae (strain ATCC 204508 / S288c) GN=HSP26 PE=1 SV=3	1502780288	1781960576	2116946304	3761661696	1426370816	1710321024	1337609472	1639317760	1343511680	1673960832	1577855104	1479264000	1310615168	1606028160	1804342784	1024241408	925588992	940390592	1000693888	893092160	969878912	1326971904	1127889920	1002991808	958077504	1211851264	1217393280	1968020352	1867887232	1772928896	2135123200	2101446144	2308252672	2038909184	2022996224	2300214272	1831479936	1930147584	1954514304	1964133248	2097672832	1933652352	2047723008	2243474688	2238445568	939678144	896236800	866966528
P05750	RS3_YEAST 40S ribosomal protein S3 OS=Saccharomyces cerevisiae (strain ATCC 204508 / S288c) GN=RPS3 PE=1 SV=5	378248003584	376669011968	379335999488	401541005312	370606014464	381374988288	371549011968	397810008064	370655985664	410388987904	405745991680	383053004800	359460995072	380659007488	392576991232	349854007296	352153010176	363404984320	334911995904	342338994176	357621989376	333275004928	320828014592	355917987840	320204996608	350202986496	316574990336	293022990336	312824987648	289703002112	353401995264	331721998336	347410006016	344035000320	352310001664	364872990720	335472001024	360069005312	347761999872	348281012224	335319007232	342452011008	325004001280	330889003008	339647004672	327608008704	327946010624	327747010560
P32601	DSS4_YEAST Protein DSS4 OS=Saccharomyces cerevisiae (strain ATCC 204508 / S288c) GN=DSS4 PE=1 SV=2	609470848	431331296	523069312	441696928	552366784	417810816	649838400	403636128	587859840	651246144	605478144	667217280	746031552	640125568	636290880	447086816	561762304	630982656	508384832	559094848	686966208	697493248	628515456	666203968	685262464	879502720	732311872	734342912	915839296	769829760	352969632	367438304	371840960	319372512	422070304	405769632	477557408	494443904	455412448	450379648	413285024	456560800	410700352	480567488	560308480	81751824	158745792	312798368
Q12515	PAR32_YEAST Protein PAR32 OS=Saccharomyces cerevisiae (strain ATCC 204508 / S288c) GN=PAR32 PE=1 SV=1	65887113216	90797342720	82820554752	82962145280	62225297408	68060540928	63615758336	67817230336	81275871232	61492125696	60178870272	60953546752	61349965824	61870678016	61029609472	86228647936	64176340992	79337619456	81866260480	62011596800	63362891776	72429592576	60590575616	62813609984	54396121088	58056781824	59336572928	56130924544	52735348736	52389580800	76122710016	63940874240	64303120384	78004232192	77586972672	61632806912	61486915584	64730599424	61758844928	69354168320	74431569920	72790261760	70071148544	63300403200	61879820288	64281526272	64492101632	78528733184
P46982	MNN5_YEAST Alpha-1,2-mannosyltransferase MNN5 OS=Saccharomyces cerevisiae (strain ATCC 204508 / S288c) GN=MNN5 PE=1 SV=2	4378618880	3728756992	3683349760	2428271104	4111116032	2952372992	2872377600	2736658688	3119769600	3907387904	3276671744	3034942720	2646821888	3059349504	3038049024	2627934976	3433076992	3016987136	3159601920	3225361408	3175772928	3211575296	2968897280	2603460864	2773666560	2683458304	2225876224	1689101952	1580095872	2167280128	3174039296	3233651200	2895231744	2507483904	2579032832	3017103360	2657430528	3152080640	2683074048	2420219648	2377300992	2447719424	2834876160	2664036608	3396167168	2292886528	2125990016	3059697664
P00498	HIS1_YEAST ATP phosphoribosyltransferase OS=Saccharomyces cerevisiae (strain ATCC 204508 / S288c) GN=HIS1 PE=1 SV=1	11141770240	12611511296	10507432960	13225614336	12535450624	10434095104	11998956544	10478283776	11289766912	11325041664	11374386176	11026147328	12366545920	11223263232	11216385024	18348705792	16949419008	16752899072	17469982720	17404256256	17816690688	15898760192	18203416576	15981315072	14027126784	14283638784	15313982464	15633898496	13518462976	15571512320	15213487104	15969997824	14743600128	15073113088	14583104512	15415945216	14869601280	13758583808	15636082688	12937065472	13420731392	14539386880	14854603776	14833670144	12814056448	16423335936	16137460736	22117806080
P24280	SEC14_YEAST SEC14 cytosolic factor OS=Saccharomyces cerevisiae (strain ATCC 204508 / S288c) GN=SEC14 PE=1 SV=3	55999471616	62902525952	65752326144	56717680640	53778595840	69089837056	58305744896	73710936064	60001341440	51970068480	50100486144	52059668480	52484030464	50621853696	51106201600	65612582912	53413224448	61446074368	61597847552	54335860736	55448203264	55651299328	50323812352	53741486080	46883172352	48039223296	52266045440	51906375680	46724616192	47123099648	57664311296	51662938112	53763629056	59182419968	59191533568	50837491712	48543363072	51167719424	51003478016	57835626496	55095963648	55801053184	52359659520	45553278976	46858989568	68823506944	66169700352	58745569280
Q03532	HAS1_YEAST ATP-dependent RNA helicase HAS1 OS=Saccharomyces cerevisiae (strain ATCC 204508 / S288c) GN=HAS1 PE=1 SV=1	6921740288	6775316480	7333638144	7922506240	7133592064	6307318272	6833923072	6412889088	6898043904	6167347200	6201042944	6238987264	6432135680	6325828608	6205246976	6434798080	6494507520	6313686528	6232748544	6464969728	6226479616	5757081088	5740935680	6249782784	6128039936	6059835392	5791006208	4882320384	4939091968	4379297792	5774626816	5996006912	6459668992	6015985664	5762827776	6131657216	5939181056	5878625792	5840672256	5678872064	5444290560	5702244352	5652780032	5514472448	5601566208	6051146752	6097478144	6082681856
P43535	GCN20_YEAST Protein GCN20 OS=Saccharomyces cerevisiae (strain ATCC 204508 / S288c) GN=GCN20 PE=1 SV=1	24063356928	25255106560	26493990912	21157681152	27132547072	30902982656	29917179904	31739797504	31634456576	30114349056	28702429184	32471066624	41543471104	31679016960	35233079296	22372118528	24216520704	22778634240	29925185536	24173111296	29802670080	37010452480	32897734656	29430579200	31177648128	29724485632	36348760064	58775805952	36394303488	41286356992	22187603968	22318102528	21461350400	20825944064	22546298880	21830432768	26421440512	26441084928	27060412416	29023094784	30596421632	28211568640	30209480704	28230633472	27889080320	25983037440	21369638912	19079796736
P32794	AFG2_YEAST ATPase family gene 2 protein OS=Saccharomyces cerevisiae (strain ATCC 204508 / S288c) GN=AFG2 PE=1 SV=1	600028864	672301696	833992192	637847552	552270720	406833216	628277760	208482928	546708480	441032320	413468704	492390144	535313696	518219648	568064512	507040736	467976960	452152832	494559200	424119520	487882400	449677088	454455296	480226432	338781376	328059232	405095008	402579552	331384160	397596288	504098624	543336832	603627072	522150528	545223680	495213952	562097600	523841664	471307264	513141312	447373664	500718368	450325664	503995712	442197408	297465216	278218592	457199264
Q08235	BRX1_YEAST Ribosome biogenesis protein BRX1 OS=Saccharomyces cerevisiae (strain ATCC 204508 / S288c) GN=BRX1 PE=1 SV=2	2297956864	2141062144	2424027136	2875094528	2282790656	3043022080	2379787264	3126451200	1800306560	2679860224	2577560576	2312365568	2290116864	2388037376	2289220608	2236994816	2265498368	2200840192	2097778048	2409491200	2120686592	2009716992	1977921024	1975237120	1904286336	2203861248	2040917120	1760273280	1651715584	1631915520	1939101312	2215106048	2367752192	1957681024	2011108352	2234913536	1936932480	1984575232	2136383360	1830061056	1804755072	1608503424	1620362752	1888053760	2058827008	2323906304	2387101184	1823949952
P00817	IPYR_YEAST Inorganic pyrophosphatase OS=Saccharomyces cerevisiae (strain ATCC 204508 / S288c) GN=IPP1 PE=1 SV=4	179598999552	175291006976	170916003840	163758997504	172812992512	156357001216	170382000128	155128004608	175217999872	143607005184	138890002432	155789000704	175148007424	142745993216	150120005632	174096007168	178014994432	177894998016	172711002112	178865995776	176775004160	165438996480	153040994304	163218997248	164156997632	158976999424	176346005504	137601007616	142118993920	138775003136	162469003264	156047998976	159663996928	162982002688	166272008192	163365994496	165195005952	167315996672	164641996800	167401996288	169290006528	165044994048	159560007680	156876996608	157550002176	144914006016	141592002560	161522008064
P49367	LYS4_YEAST Homoaconitase, mitochondrial OS=Saccharomyces cerevisiae (strain ATCC 204508 / S288c) GN=LYS4 PE=1 SV=1	2565965824	2291670272	2296628224	2824408832	2423538176	2505769728	2482375168	2137513088	2278790144	2927659520	2849911296	2383817984	2349173504	2567153920	2480566784	14531529728	14033084416	14476462080	14273507328	14459742208	14645443584	13901867008	13178670080	14298647552	13175019520	13900819456	13138549760	12949166080	13744079872	12651103232	2476457472	2701075712	2579722496	2575436288	2467628800	2614061312	2382555648	2600991488	2417222144	2505646592	2514089984	2486880256	2329185792	2545021952	2451171072	14977471488	14984581120	14230831104
P33892	GCN1_YEAST Translational activator GCN1 OS=Saccharomyces cerevisiae (strain ATCC 204508 / S288c) GN=GCN1 PE=1 SV=1	45318504448	53892947968	54795460608	53850697728	43699458048	56676945920	43803193344	63621287936	51190833152	37514727424	35746922496	40063021056	41520517120	36889276416	39282577408	54000291840	45231439872	54218276864	54758690816	43808333824	48903897088	51393523712	42416164864	45812117504	38911672320	38467018752	41951576064	44716576768	36322201600	35650629632	43355860992	35617173504	36182986752	44598591488	44684496896	37371789312	35502518272	37360869376	35072262144	43589824512	41805242368	42299846656	41349259264	33395552256	34868019200	53356183552	50585911296	42826153984
P05743	RL26A_YEAST 60S ribosomal protein L26-A OS=Saccharomyces cerevisiae (strain ATCC 204508 / S288c) GN=RPL26A PE=1 SV=3	276941012992	279381999616	290427011072	321333002240	281335988224	311056007168	291861987328	324410998784	299678007296	289627013120	278672998400	283966013440	275857997824	279693000704	279609016320	280817991680	265959997440	296500985856	268456001536	284324003840	285560995840	269738000384	268844007424	274720997376	243357007872	278189998080	258164998144	253105995776	241362993152	232844001280	261538004992	256616005632	267178999808	262844006400	256909000704	257423998976	250716995584	263541997568	258874998784	270509998080	251079000064	248639995904	235070996480	236185993216	244298006528	273957994496	287073009664	267717001216
P06197	PIS_YEAST CDP-diacylglycerol--inositol 3-phosphatidyltransferase OS=Saccharomyces cerevisiae (strain ATCC 204508 / S288c) GN=PIS1 PE=1 SV=1	5984698368	5475006976	5763678720	5998630912	6349993472	4969427456	5963819520	5068969984	5644403712	10282799104	9963953152	6072144896	5704104448	6492935168	6245333504	31821006848	30277038080	31201536000	30681094144	30344421376	29936142336	28109993984	29051932672	29389748224	28359278592	25126033408	24841082880	23397328896	29703870464	25468977152	5153722880	5306992640	5495709696	5155956736	4610287104	5351315968	5362911744	4773544448	5286554624	4940296704	4715427328	4641302528	4791783936	5406697984	5722356736	30805725184	32024977408	32529448960
Q12080	NOP53_YEAST Ribosome biogenesis protein NOP53 OS=Saccharomyces cerevisiae (strain ATCC 204508 / S288c) GN=NOP53 PE=1 SV=1	503284320	584455744	552162304	400251424	430782368	515344256	497491968	477781280	613469056	511858592	510523648	459148704	397722144	463528416	478856064	485824096	479198496	529144736	546147200	472022464	388238464	413852160	419659744	488993408	408057216	441986592	404812896	264724784	329997792	322388320	506511840	443170752	476769824	564779584	507542464	452065856	465112640	412407488	386418592	560119488	479820608	508367616	493352000	430154816	367100128	391745952	456736032	636648384
Q06697	CDC73_YEAST Cell division control protein 73 OS=Saccharomyces cerevisiae (strain ATCC 204508 / S288c) GN=CDC73 PE=1 SV=1	2192494592	2484566272	2371085824	2303061504	2047114112	2707534848	2136331904	3078541824	2097992320	2262627840	2159535360	2083460864	2150309888	2144625664	2088849792	2249589760	2293293056	2178612224	2136512768	1987967232	2037104640	1892629248	1858832512	1990278784	1951482624	1989469824	1798782208	1888310656	1887006592	1737001856	2133986048	2230293760	2218633472	2262616064	2106905728	2262270464	2089955328	2147055104	2178221824	1976097024	2140229120	2112353024	2045012992	1980400640	2167311872	2117635072	2179762688	2009936256
P39940	RSP5_YEAST E3 ubiquitin-protein ligase RSP5 OS=Saccharomyces cerevisiae (strain ATCC 204508 / S288c) GN=RSP5 PE=1 SV=1	18564618240	19393538048	22850975744	17347332096	19536760832	17758525440	17529978880	17900099584	17836189696	15892151296	14584430592	15413716992	19928573952	15336229888	16072512512	21031084032	19640295424	19905550336	20616710144	18822787072	22293403648	20805629952	21207635968	17195708416	18709981184	17349640192	17805684736	15972408320	16995177472	15331866624	18529650688	17481271296	17863647232	17007964160	18457628672	16436486144	16680532992	16078133248	16725773312	17280319488	17038913536	17640968192	18876762112	16136688640	16681225216	17562370048	17184921600	20566579200
P39006	PSD1_YEAST Phosphatidylserine decarboxylase proenzyme 1, mitochondrial OS=Saccharomyces cerevisiae (strain ATCC 204508 / S288c) GN=PSD1 PE=1 SV=1	657369856	602821888	759035008	547584000	745856064	481308448	675544320	525330432	679608704	585616256	542739008	537754112	527217632	480060736	493293408	537344000	695790400	681202816	667439936	650428032	670919488	645960960	766437376	662365568	505427936	525169632	459221600	434344480	465604384	515104704	594659968	559823104	694845632	500889536	528302272	471586688	478623392	576238208	600504384	438989920	438173824	469395808	455464448	471998496	378678688	361713344	409061024	690717376
P53615	CAN_YEAST Carbonic anhydrase OS=Saccharomyces cerevisiae (strain ATCC 204508 / S288c) GN=NCE103 PE=1 SV=1	4924247552	4504173568	4859449856	4710818304	6414331392	3084201984	4944369664	2754969600	5240887296	5358395904	4590863360	4839460352	4548758016	4462647296	4826987520	6045588480	7718029824	6366739968	6261516288	6580988928	6764918784	6402520064	5951911936	5952568832	5631047680	5742204928	5730189312	3134339840	2365893120	2624952320	4254110976	4956455936	5783933440	4068396288	4437681152	4287849472	4084289792	3034741760	4012461568	2676564480	2788678912	2739495936	4026543360	3947846656	2463391744	3019598336	2592945920	4918777856
P14306	CPYI_YEAST Carboxypeptidase Y inhibitor OS=Saccharomyces cerevisiae (strain ATCC 204508 / S288c) GN=TFS1 PE=1 SV=2	275645024	215079712	305164224	26007274	226060112	175096672	160398480	236620912	110833480	98391936	81155680	145043712	115829408	101097544	147195488	178290384	184622912	182787248	58205396	160268880	109342080	62403176	146382416	113119928	73653400	81698528	91207760	29011824	41697196	52028264	261396880	254946048	254169792	163705376	188829984	174540976	158057440	152211440	197724288	87476032	84530504	104818968	102714576	115554568	123485320	34615188	56242460	47773176
P36010	NDK_YEAST Nucleoside diphosphate kinase OS=Saccharomyces cerevisiae (strain ATCC 204508 / S288c) GN=YNK1 PE=1 SV=1	20573239296	19385505792	22222311424	20992481280	19478476800	16573964288	16233791488	16817127424	18103472128	16165646336	16382478336	15584246784	15188517888	15304608768	15875184640	15977094144	18374647808	18758252544	15771812864	15188439040	16730234880	17487032320	14970350592	15855492096	13691734016	14119516160	14784569344	14817655808	14213159936	13876454400	20076638208	19538593792	19157815296	19406026752	19357274112	18859595776	18372077568	19353122816	18549946368	19059662848	18256164864	18092466176	17381754880	16804251648	17548949504	13609639936	13452095488	16443625472
P53551	H1_YEAST Histone H1 OS=Saccharomyces cerevisiae (strain ATCC 204508 / S288c) GN=HHO1 PE=1 SV=1	3043013888	2135277824	2405567232	2692585984	3021059840	1952353152	2635346944	1676651776	2151697152	3090070528	2803271936	2648355072	2335241472	2480429824	2244943360	2533951744	2567786496	2945006592	2255958528	2547299328	2648929280	2308436992	2566735360	2559688960	2049145216	2662469888	2129814656	1795588736	1895476992	1556925056	2718711296	2608822784	2910849792	2472020224	2614375424	2643206656	1901499008	1617620096	3176082176	1750086784	1294963200	1534560640	1920361728	2020047232	1248298880	816987584	809447872	2399565056
P32477	GSH1_YEAST Glutamate--cysteine ligase OS=Saccharomyces cerevisiae (strain ATCC 204508 / S288c) GN=GSH1 PE=1 SV=1	1307247616	1365959296	1419564928	1445144960	1280937344	1602579328	1418326272	1704423680	1383834624	1415075200	1459600896	1368255744	1356571776	1444186112	1518443648	1315089152	1133133696	1288558464	1264096896	1259599744	1229370496	1097212288	1136270336	1182653312	980187520	1164823424	1104537472	1018461696	1117442944	985542080	1365696512	1368793472	1500830208	1512619776	1433749376	1394436352	1481785472	1449584256	1398208256	1481418496	1378309504	1505898624	1353192960	1283278336	1313114112	1653917184	1639514240	1445965056
P38930	CSK2C_YEAST Casein kinase II subunit beta' OS=Saccharomyces cerevisiae (strain ATCC 204508 / S288c) GN=CKB2 PE=1 SV=1	2368305920	1929831552	2096871680	1856613504	2115809408	1786148224	2202454784	1569139712	2150784000	2222810112	2010829696	2126244352	2122227328	2264812800	2203070720	1759542656	2050792064	2041961600	1793608832	1859598080	1703278592	1621466496	1684771328	1606899584	1744309504	1782796672	1552884224	1286392832	1480181504	1261147136	1963259136	2034041472	2005931392	1945533568	1948386304	2312660992	2031000192	2050180352	2074858240	1912923904	1952816256	1989094400	1837174656	2067292416	2196299776	1568255232	1707746816	1783701376
P05373	HEM2_YEAST Delta-aminolevulinic acid dehydratase OS=Saccharomyces cerevisiae (strain ATCC 204508 / S288c) GN=HEM2 PE=1 SV=2	6120091136	6467160576	6293103616	5239370240	7096872448	6915805184	5966320640	7033360384	6351244800	5871583232	5997927936	5752957440	6678298112	5550875136	5840412160	6289917440	6265600512	6351861760	6273500160	6040285696	6434600448	6421584384	6690412544	5768133120	5461548032	4915769344	5094537216	5721946624	5117373952	5488946688	6913935360	7549564928	6946118656	6307961344	6675074560	6453684224	6715347456	6456262144	7127570944	6149826048	6469121536	6297176064	6879006720	6402210304	5995223552	6676167680	6753455616	6578121216
P08432	DCOR_YEAST Ornithine decarboxylase OS=Saccharomyces cerevisiae (strain ATCC 204508 / S288c) GN=SPE1 PE=1 SV=1	2452915968	1987336960	1906743296	1586326656	2069137664	1025894848	1480503680	1145212800	1554512512	1050089088	949595520	1238276864	1152321920	828323840	975575744	1427658496	1897111296	1863122688	1295269248	1661626240	1590579712	1416374016	1562999168	1270768000	1552736896	1332692480	1058599936	369008672	437848800	344917344	1731099648	2057893248	1923412992	1429659392	1377355264	1507906816	1475473152	1237000320	1157604736	920009536	957316736	1059925184	1048478208	1130461824	1073927168	1172128000	979464640	1236344192
P01119	RAS1_YEAST Ras-like protein 1 OS=Saccharomyces cerevisiae (strain ATCC 204508 / S288c) GN=RAS1 PE=1 SV=2	1083709696	924150208	1183224320	963176576	1128050560	1008312064	1006585600	1026894272	945110784	808434944	721747968	888014848	952401984	754434112	740097088	1096470144	1254085888	1153970432	1169853184	1286009600	1124526720	1237794048	1112939648	1158458624	1020009152	1028700800	893156736	889053184	959748608	1057154880	1033986752	1087112320	1151501184	979890496	1010000064	1038495168	980599104	925548480	1073564288	996855104	1025788096	1024198144	1022634368	988621120	1028821824	1074080768	1180883200	1251710464
P14747	PP2B2_YEAST Serine/threonine-protein phosphatase 2B catalytic subunit A2 OS=Saccharomyces cerevisiae (strain ATCC 204508 / S288c) GN=CMP2 PE=1 SV=2	945396224	1309601920	1771071360	1750098048	1075253376	1443078400	1229434368	1334089472	1301664128	1085550976	1189581952	810267776	1085960192	955850368	930373504	1375491456	1044187904	1481809024	1295086720	1109011072	1184061824	1231505280	1044883904	1024470720	786436352	792238080	1060413376	915183552	738871040	993012672	1367562240	1305054208	1287124608	1439546752	1389812224	869529152	1135073280	1117654144	1029715904	1266265088	1306981888	1242283776	1266891904	839984320	864561088	1106501632	1246320768	1388494208
P33331	NTF2_YEAST Nuclear transport factor 2 OS=Saccharomyces cerevisiae (strain ATCC 204508 / S288c) GN=NTF2 PE=1 SV=2	20837066752	21486313472	25401974784	19159883776	23149840384	25729624064	24067381248	25207220224	18851780608	24433094656	18911332352	19948259328	20937777152	21645826048	22247684096	20781219840	21973872640	22301196288	19717373952	21040484352	21780766720	17801259008	16923037696	20922691584	18059636736	21074085888	15416431616	14081392640	16728897536	15519182848	24889593856	22344658944	22410620928	25453672448	25926668288	25013749760	19509612544	21612617728	25084829696	23969828864	23885692928	26757527552	23663880192	22510555136	24168636416	20756662272	21580214272	21786040320
P38288	TOS1_YEAST Protein TOS1 OS=Saccharomyces cerevisiae (strain ATCC 204508 / S288c) GN=TOS1 PE=1 SV=1	3621608960	3294885632	3394979840	4026291200	3403636224	3552484096	3116623616	3605390592	3120994304	3547871488	3321259264	3017356800	2876315648	3044835072	3079635968	3755942912	3442766592	3235999488	3335290112	3282814208	3291076352	3244752384	3007161600	3073356800	3135735808	3397746432	2553794560	2710540032	2652035584	2465109504	3471321856	3345437696	3670887168	3409889792	3571685120	3729196544	3105502976	3002970624	3192205312	2980337920	3262163968	3425028864	3225427200	3003293184	3466177024	3810105088	4001439744	3723068416
P0CX84	RL35A_YEAST 60S ribosomal protein L35-A OS=Saccharomyces cerevisiae (strain ATCC 204508 / S288c) GN=RPL35A PE=1 SV=1	295043006464	286857003008	314516996096	319198003200	310132015104	296776990720	306699993088	296034992128	301129007104	313933004800	302783987712	304048013312	300333989888	285906010112	307692994560	289001996288	305080008704	306114985984	293296013312	303208988672	300903006208	289569013760	299834998784	304537010176	271821996032	293466013696	291488989184	239987998720	261476007936	262373998592	294046007296	282969014272	285767008256	287432998912	292643012608	281590988800	270662991872	278114009088	279186997248	292100997120	269970997248	277589000192	269161005056	257472004096	263383007232	257477001216	267169005568	280251990016
Q12271	INP53_YEAST Polyphosphatidylinositol phosphatase INP53 OS=Saccharomyces cerevisiae (strain ATCC 204508 / S288c) GN=INP53 PE=1 SV=1	599028992	799658240	854004480	936926144	773684800	763621184	669235328	779706368	877516608	323621952	380993568	327611264	594640064	369009568	333823648	579693760	474287104	540324608	575850880	551562432	508235136	582249088	424555744	405288032	342381056	290375712	396575712	427986752	229778944	361696864	655746304	560235392	563095616	655662336	626450624	304245600	528622784	480299264	401994816	527029408	577701760	641248256	682379392	357520640	285418240	396617504	574639104	513550208
P38999	LYS9_YEAST Saccharopine dehydrogenase [NADP(+), L-glutamate-forming] OS=Saccharomyces cerevisiae (strain ATCC 204508 / S288c) GN=LYS9 PE=1 SV=1	6509645312	6810682880	6257060352	5574379520	6035484672	7394791424	6202335232	6909763584	6566734336	8230783488	7866101248	7042948096	6305613824	7277358592	7642240000	122159996928	103599996928	109841997824	118710001664	106853998592	104772001792	105299001344	94754496512	96278994944	80158547968	79118131200	89890750464	100392001536	86255919104	87110754304	6353965056	5809564672	5901705728	6870387712	6143870464	6001814528	5974493696	6006853632	5848853504	6372070912	6376216064	6636091904	6494500864	6187948544	6064737280	129670995968	126358003712	126412996608
P53912	YNN4_YEAST Uncharacterized protein YNL134C OS=Saccharomyces cerevisiae (strain ATCC 204508 / S288c) GN=YNL134C PE=1 SV=1	63007748096	81392631808	77919969280	79839289344	64639336448	69945286656	58670411776	84837376000	76076777472	47165820928	47643033600	49307619328	56252153856	46866694144	43368951808	69607874560	52372271104	66210603008	61762580480	55103500288	55474167808	55609552896	43069952000	44255649792	45568786432	38739226624	49285939200	47160221696	32372975616	41741492224	102554001408	79886270464	84302749696	106364002304	98363064320	73170354176	78484029440	75565137920	76754010112	90412457984	94947319808	91220983808	92015386624	69018689536	70290800640	101829001216	97744461824	88071299072
P21538	REB1_YEAST DNA-binding protein REB1 OS=Saccharomyces cerevisiae (strain ATCC 204508 / S288c) GN=REB1 PE=1 SV=2	718649600	1292500352	1100668928	1057135744	861997888	968861760	707955904	986134656	1147169792	818380224	774544896	705748032	835411776	730113024	729021056	815459456	754902976	730120960	806423872	849542784	892726336	814420224	813947008	722083968	614980608	568289600	637030464	619011072	517478080	710889664	886253952	872500160	750508096	929790080	930086080	616978752	933821568	785337664	624758592	820812800	833683648	997095552	1054426112	665199168	629642560	726085568	830231680	1044977536
P08536	MET3_YEAST Sulfate adenylyltransferase OS=Saccharomyces cerevisiae (strain ATCC 204508 / S288c) GN=MET3 PE=1 SV=2	550859520	771950016	401530272	945715008	535445696	691418496	814415168	714408960	914068416	570389184	592782144	717043648	990155072	653278336	582546688	622728512	483078240	503192768	476331456	520417248	433672448	615383616	536017888	607716736	1325654016	1152077312	1433964672	845376704	786186176	873648704	524436608	441731264	355100832	565944000	563102912	438428864	640637632	550587072	715322624	758521088	779155904	833210752	805997952	667075008	734337792	328878208	374926080	401130752
P40107	GMT1_YEAST GDP-mannose transporter 1 OS=Saccharomyces cerevisiae (strain ATCC 204508 / S288c) GN=VRG4 PE=1 SV=1	340677504	301971392	447451328	129118288	420009888	552748352	449589952	614123776	292177376	427991904	456295712	351938240	289530144	318944512	357144160	210575376	274042784	248181008	232380864	217558992	244099296	138618912	223491648	158495168	153626880	235072432	154589168	89060784	109968152	60098580	341934016	363723104	355871968	324143200	345924672	334291488	228412928	301299360	316285152	236053312	340090880	277520032	317383456	275480320	228640176	590103872	446801184	213182864
P36008	EF1G2_YEAST Elongation factor 1-gamma 2 OS=Saccharomyces cerevisiae (strain ATCC 204508 / S288c) GN=TEF4 PE=1 SV=1	117408997376	123010998272	133260001280	78123638784	116409999360	110775001088	114118000640	109187997696	113694998528	103040999424	99885334528	104076001280	113805000704	106212999168	107437998080	121966002176	116249001984	115879002112	113468997632	108614000640	115996000256	108761997312	105203998720	114491998208	104532000768	106638000128	116020002816	100307001344	101245001728	93554614272	124743000064	128109002752	132698996736	130702000128	130932998144	126756003840	131069001728	132567998464	125649002496	125349003264	125331996672	131783999488	124462997504	121245999104	116805001216	106301997056	104840003584	121230000128
P42941	SERB_YEAST Phosphoserine phosphatase OS=Saccharomyces cerevisiae (strain ATCC 204508 / S288c) GN=SER2 PE=1 SV=1	3168236800	2819159808	2713609984	5013413376	3124516608	4651032064	2863056640	6711757824	3020546304	3133779712	2892921600	2771401472	3079152896	2843012608	2772866048	3966491648	3592557568	3232980992	3152857856	3111605760	3144614656	3093189120	3174658560	2872103680	2988913920	3044585216	3294427904	2405215488	2435632128	2469623552	3425765120	3248497920	3230014464	3019431680	3231655936	3562935040	3113840128	3321057536	3392083200	3248464384	3409509376	3355563264	3363986688	3255436288	3263562496	12274180096	6610719232	3384981248
Q12019	MDN1_YEAST Midasin OS=Saccharomyces cerevisiae (strain ATCC 204508 / S288c) GN=MDN1 PE=1 SV=1	2030343680	1941485312	1943631360	1589812992	1953968768	1951598592	2124129408	2317664000	2260140800	1514524032	1595665152	2001876096	2115421312	1792163456	1732030208	2423365120	2370865920	2078241920	2390740736	2779543040	2518683904	2450907904	2741575424	2795227136	1731269760	1493420544	2074384128	1722758400	1550745472	1573301120	2206485504	2155099392	2181175808	2146082560	2175693056	2423524864	2420882176	2283032576	2408171776	2230990592	2151207680	2415670016	2644137728	2475658240	2607291648	2715021056	2745212416	2734669056
P32899	IMP3_YEAST U3 small nucleolar ribonucleoprotein protein IMP3 OS=Saccharomyces cerevisiae (strain ATCC 204508 / S288c) GN=IMP3 PE=1 SV=1	3491252224	3733881344	2951690240	3161826560	2995747584	3430543616	2810146048	3795404288	2806046464	2424606720	2508537088	2791887616	2498059008	2351832832	2416901888	2405682688	2295432960	2457572096	2125980288	2344167936	2397126144	1984275712	2145265920	2236286720	2155691264	2222791680	2183899648	1673973888	1866353024	1678739840	2353450496	2634851840	2384155136	2433084160	2370358784	2568340480	2274894080	2483887104	2297303552	2192483584	2275709184	2204021760	2011846144	2261196032	2291871232	2197240576	2267366656	1956695424
P32898	CYM1_YEAST Mitochondrial presequence protease OS=Saccharomyces cerevisiae (strain ATCC 204508 / S288c) GN=CYM1 PE=1 SV=2	1133561472	1072771072	954097280	1014665408	1061980672	827172864	839384960	869469248	947652224	817574656	856894720	986632384	973204544	819834176	955688192	774460992	852337728	768913024	682599808	729732288	780596096	718587008	736123136	710500096	636949888	717233088	619907776	653410624	702083456	620196032	934287680	939225792	822368256	920565952	905552704	925126784	891687296	922257344	839668224	880474048	911372288	889023616	847869376	758753728	790003200	604980288	704347072	668268352
Q08742	RDL2_YEAST Thiosulfate sulfurtransferase RDL2, mitochondrial OS=Saccharomyces cerevisiae (strain ATCC 204508 / S288c) GN=RDL2 PE=1 SV=1	1846914944	2378463232	2320584448	2464942592	1759468672	2191240960	1559425792	3440653824	2079165312	1739793920	1912624512	1853416192	1585634432	1305204864	1696525696	2456859648	1889821696	1817665024	2022657664	1763638272	1818656256	1703651840	1627013120	1862774400	1540751616	1589031808	1667054720	1487775232	1662132864	1423409920	1747968512	1746642176	1502750720	1576421504	1475486208	1679976320	1336388864	1215213056	1517702144	1258553344	1270061568	1425182976	1541468800	1541148800	1076555136	3908519680	2297765632	1781957376
P32451	BIOB_YEAST Biotin synthase, mitochondrial OS=Saccharomyces cerevisiae (strain ATCC 204508 / S288c) GN=BIO2 PE=1 SV=2	342434208	369402368	457203296	258061568	328849920	329858560	314643488	316071360	362603040	396556608	457142400	308530752	305351872	384769696	371075808	414066016	420773888	358260128	348539904	337173536	346394720	354972448	324389568	339381568	329256000	377139520	307971904	214539760	204616240	177016640	376715136	386680416	413459232	358312032	306135040	449519744	315061664	314424768	314924192	300799456	278701984	305367168	274264672	288707936	295790912	470764128	461242240	494065184
P39676	FHP_YEAST Flavohemoprotein OS=Saccharomyces cerevisiae (strain ATCC 204508 / S288c) GN=YHB1 PE=1 SV=2	194604007424	236856999936	241713004544	147381993472	197671993344	211917996032	181718007808	213725003776	163083993088	147786006528	145708007424	155125006336	196782997504	144907993088	161121992704	254102994944	213333000192	229014994944	253791993856	205466992640	233803005952	224852000768	212705001472	197593006080	173012992000	172102991872	202410000384	195454992384	183343005696	189045997568	268988006400	247477993472	232960999424	238470004736	277619015680	231219003392	221480992768	236565004288	230966001664	245008007168	261317001216	253405003776	248213995520	213940994048	216703991808	278282993664	264131002368	256531005440
P53073	EMC4_YEAST ER membrane protein complex subunit 4 OS=Saccharomyces cerevisiae (strain ATCC 204508 / S288c) GN=EMC4 PE=1 SV=1	1053832064	1009487232	1122956032	1138358784	1036773184	1093561344	1037783488	1111165440	1068158016	1029191424	1033140416	1068924736	1036393600	1033760576	1046079616	1169340288	1055503488	1103745024	1058469824	1048386688	1038572608	1017326400	956436032	1006650816	936522368	905203136	980011968	896565056	1047987456	865722432	1105152000	965110976	998107136	1023397824	1045693504	1112903808	953164160	945024064	1029516608	987407296	986521280	1039087168	1003825664	950698048	918939648	982375168	1091652224	1103943296
P35182	PP2C1_YEAST Protein phosphatase 2C homolog 1 OS=Saccharomyces cerevisiae (strain ATCC 204508 / S288c) GN=PTC1 PE=1 SV=1	195887728	214351296	244090416	422777120	284868480	95699760	189952272	87166448	209617296	213152288	262127968	227953456	196185552	229185968	187215280	201882880	198387072	190998784	123437392	122865848	126974368	92989976	90414440	75807088	90907424	75876688	67197816	9347468	56242452	58924216	195541760	262969376	272712992	269792608	158600192	238868304	207547152	206912832	181865520	192916016	195131760	209498528	183419120	188853920	212784800	9672077	124043896	169907008
Q3E705	EFG1P_YEAST rRNA-processing protein EFG1 OS=Saccharomyces cerevisiae (strain ATCC 204508 / S288c) GN=EFG1 PE=1 SV=2	2330250752	2253097728	2206473728	2192390656	2400780800	2191689216	1907146368	2255824384	2011541120	2368183808	1974470272	2312461056	1832232832	2269485568	2280314880	1861487232	2096484096	2074817792	1914194304	1709473408	1972631040	1899979264	1827530112	1664610944	1789040640	1916702848	1487009664	1442968576	1185497728	1436324992	2072030464	2082395008	2140200192	2048523136	2107424128	2212398848	1864362112	2027196416	1929313152	2003143552	1862793600	1862957824	1805329792	1930867584	2049989120	2054369792	2048327680	1913101952
P07806	SYV_YEAST Valine--tRNA ligase, mitochondrial OS=Saccharomyces cerevisiae (strain ATCC 204508 / S288c) GN=VAS1 PE=1 SV=2	45104697344	50356781056	46543052800	53355106304	46897807360	41834668032	41295847424	44757295104	43834589184	35118792704	33823975424	35148390400	45697597440	34981216256	34894733312	52214489088	45089349632	47182123008	49575329792	45567860736	49940094976	47456415744	46446690304	42846482432	41330679808	37954699264	43419951104	43856138240	40096620544	40817795072	37103038464	38265110528	38221225984	34504818688	37009743872	36356898816	37073420288	38102257664	35813052416	36399755264	34972835840	33885118464	33238972416	31339118592	33372055552	44278931456	40915349504	38388748288
P22203	VATE_YEAST V-type proton ATPase subunit E OS=Saccharomyces cerevisiae (strain ATCC 204508 / S288c) GN=VMA4 PE=1 SV=4	57749180416	61327060992	62411575296	63957458944	55425314816	60768702464	53775257600	64614486016	55835090944	55979319296	53232148480	54483849216	53528514560	51960508416	54054047744	59945410560	55530262528	57702379520	56265433088	54826012672	56916881408	55041687552	51738140672	54941519872	53248954368	54912180224	56156188672	50074214400	49700716544	49018667008	54408536064	53455187968	52580274176	55403208704	57244848128	53901348864	51485810688	52049235968	51293294592	54988042240	51501506560	54335488000	53417545728	49001881600	49357582336	60274307072	57379524608	54634668032
P26785	RL16B_YEAST 60S ribosomal protein L16-B OS=Saccharomyces cerevisiae (strain ATCC 204508 / S288c) GN=RPL16B PE=1 SV=3	111668002816	94270922752	96762118144	108929998848	110662000640	88550662144	98403074048	87142039552	96925122560	95185559552	89677463552	92402786304	103097999360	87767678976	87430782976	94491631616	111026003968	104667996160	97562460160	102689996800	106665000960	98766331904	99247710208	95417860096	101884002304	90068017152	90557685760	84286701568	90331701248	86850035712	98326355968	102473998336	106434002944	92653101056	94473404416	93854474240	102020997120	99747422208	98915041280	95095103488	92204605440	90145472512	92363096064	98920923136	101235998720	92093882368	98015174656	98198470656
Q07807	PUF3_YEAST mRNA-binding protein PUF3 OS=Saccharomyces cerevisiae (strain ATCC 204508 / S288c) GN=PUF3 PE=1 SV=1	492540576	387097696	531738048	301881280	421407520	381576768	449545440	423478848	454531680	293062816	382544544	183358016	442687904	183284368	291184320	380888608	261087744	298026432	265361920	237547104	247167072	225402880	202904336	241596560	179365472	94361360	192057920	185879920	169741168	160220448	262763312	306936256	259977104	288780576	236262416	209134336	246508480	196876672	235614416	217021520	218795712	257737088	246023712	171624736	183355536	160998224	167583264	255402144
P07991	OAT_YEAST Ornithine aminotransferase OS=Saccharomyces cerevisiae (strain ATCC 204508 / S288c) GN=CAR2 PE=1 SV=2	8129712640	8611732480	9953733632	7815564800	7730297344	8386590208	7197728768	8692823040	6840400384	5995924480	6074701824	6153550336	6329711616	5615485440	5953949696	2703099136	2182077440	2248903680	2358340864	1920296832	2167162368	1787515520	1631948544	1940372480	1590266880	1623806592	2033548544	1700296192	1696601088	1529360768	6400683520	6781041664	7979636224	6417628160	6410660352	6606296064	5469899776	5370868736	5432050176	5115500544	5590810112	5515201536	4946689536	5009318400	5015242240	3038596864	2410039040	1626960384
P43593	UBP6_YEAST Ubiquitin carboxyl-terminal hydrolase 6 OS=Saccharomyces cerevisiae (strain ATCC 204508 / S288c) GN=UBP6 PE=1 SV=1	3390655488	3262904576	3735883776	4667955712	3363301120	3750921472	3617548032	3596483840	3504930048	2973186816	2939881472	3266362112	3789696000	3171679744	3186642944	3309245184	3485512960	3224292096	3194881536	3510291456	3606407936	3180844800	3264171008	3182265088	3016882432	3236200192	3254185472	2795549440	2966853632	2789755904	3310604032	3353137664	3491373056	3248371456	3459078400	3371818240	3127241728	3242698496	3249207808	3357601792	3425733632	3427276800	3382219264	3192130816	3102341888	3009042432	3059692544	3182008832
P07703	RPAC1_YEAST DNA-directed RNA polymerases I and III subunit RPAC1 OS=Saccharomyces cerevisiae (strain ATCC 204508 / S288c) GN=RPC40 PE=1 SV=1	9307241472	9001344000	9419045888	8726091776	8973978624	8622135296	9164475392	8445115392	8556534784	8538296832	8428113920	8467609088	9422581760	8753394688	8693388288	9265485824	9244037120	9477411840	8803862528	8694404096	9004909568	8924552192	8944809984	8919108608	7509320704	7334415872	7204509696	8093696000	8291745792	8290003968	8706409472	8381045760	8626555904	9156902912	9153477632	8132718080	8353740288	8442982912	8633657344	8944654336	9272135680	8889444352	9277318144	8489869824	8781993984	8116226560	8701937664	8863886336
P40563	AIM21_YEAST Altered inheritance of mitochondria protein 21 OS=Saccharomyces cerevisiae (strain ATCC 204508 / S288c) GN=AIM21 PE=1 SV=1	798633984	759422208	654804672	707219712	765967680	624559488	619341312	639822144	808330048	902034112	847605440	742883776	641665216	717233920	820176448	560044416	660480960	510312288	567736896	554999104	493046880	522027328	374156160	488072000	407188032	393847104	273205056	392882112	433049920	323521920	547761216	698093824	649106752	516669184	554623744	545631744	700754880	445674784	601776640	362712864	457342432	531868416	556512192	591861504	477019808	285710176	324673056	478427328
P0C0X0	RS28B_YEAST 40S ribosomal protein S28-B OS=Saccharomyces cerevisiae (strain ATCC 204508 / S288c) GN=RPS28B PE=1 SV=1	199254999040	183794008064	179014991872	183910006784	187035992064	156659007488	181051998208	148332003328	175527002112	173084999680	175787999232	176508993536	181068005376	176159997952	182351003648	186634993664	196968005632	184609996800	170705993728	186422001664	190048993280	176476995584	186592002048	174912995328	179622002688	167739998208	174107000832	151572004864	170417995776	163858006016	186982006784	189445996544	189493002240	180776992768	188739993600	188723003392	195314008064	188700000256	187187003392	180451000320	168470003712	168700002304	170820993024	181092007936	178758991872	168865005568	181171994624	187510996992
P38333	ENP1_YEAST Essential nuclear protein 1 OS=Saccharomyces cerevisiae (strain ATCC 204508 / S288c) GN=ENP1 PE=1 SV=1	2506041088	2852258048	2824588288	2678258176	2521762816	3270383104	2911566080	2861254400	2544649984	2232054272	2095151360	2603429120	2459800576	2340396800	2545027584	2602091776	2513863680	2501938432	2375040512	2577850624	2527242240	2170090240	2505692928	2635628800	2239904000	2208258304	2547142912	2007160832	2032907264	1980087936	2393675264	2557085696	2658749952	2655181056	2338181632	2594636032	2582394112	2635418880	2629376256	2387309312	2340176384	2505689856	2266059520	2263020288	2208209408	2543558912	2582658816	2434072064
P32352	ERG2_YEAST C-8 sterol isomerase OS=Saccharomyces cerevisiae (strain ATCC 204508 / S288c) GN=ERG2 PE=1 SV=1	5584990208	6008785920	6432516096	6431740416	5851141632	7034609664	6376534016	6821852672	6104501760	6616633344	6375323136	6630532608	7368610816	6509110272	6602618880	5916205568	5700257792	5659727872	6049910272	6295153664	6227297280	6186566144	6653500928	6474311168	6630123008	7025004032	7257866240	7079592960	6259728896	6663940608	6651001856	6760350720	6906021888	6970250240	6704475136	6881213440	6990709248	7379089920	7168824832	7740106752	7060649984	7449231360	7144834560	7445042176	7269012992	8035868672	7627828224	6954509312
P05738	RL9A_YEAST 60S ribosomal protein L9-A OS=Saccharomyces cerevisiae (strain ATCC 204508 / S288c) GN=RPL9A PE=1 SV=2	253417996288	245715992576	252731998208	200943992832	250337001472	213428994048	255370002432	185347997696	247160995840	248294998016	243736002560	250419003392	235949998080	254513004544	259769008128	237590003712	260863000576	251990999040	232584003584	234284007424	258362998784	227918004224	231045005312	248401002496	228428005376	230630998016	232148992000	187808006144	218858995712	199273005056	214518005760	216336007168	224341999616	214725001216	220315992064	231360004096	219710996480	229945999360	216407998464	221958995968	208838000640	216856002560	205839007744	214197993472	217312002048	198063996928	199302004736	210718998528
P05453	ERF3_YEAST Eukaryotic peptide chain release factor GTP-binding subunit OS=Saccharomyces cerevisiae (strain ATCC 204508 / S288c) GN=SUP35 PE=1 SV=1	12339940352	11351884800	13514812416	11394220032	11890993152	11923462144	11067125760	12199863296	11518597120	10073658368	10572276736	11203266560	11036655616	10819364864	10836637696	10013403136	10272707584	9985129472	9519092736	9126653952	9930283008	8795588608	8342273536	9511349248	9177675776	9418040320	9000823808	7672333824	8102156288	7035458560	9480499200	9584353280	10615660544	9429055488	9320921088	9037209600	9364942848	8948994048	8591450112	8598478848	8349507072	8675522560	8496414208	7637391360	8685073408	8103740928	8783129600	8541394944
P40986	CDC1_YEAST Cell division control protein 1 OS=Saccharomyces cerevisiae (strain ATCC 204508 / S288c) GN=CDC1 PE=1 SV=2	919679936	899497664	1149290752	765622272	940250304	875525184	921475264	892754112	759715968	798327168	776833024	813826944	781030336	681142080	814083904	727055424	791993792	820745792	781341504	735611392	775393088	774865792	721714624	671782720	731731008	632184384	682392384	658470272	476902144	583574656	830438400	797395520	796578944	698538880	811364416	701071744	703613312	727177984	653718400	744460160	702275584	752673024	766952128	638440064	663038144	481800960	576917504	653655552
P16140	VATB_YEAST V-type proton ATPase subunit B OS=Saccharomyces cerevisiae (strain ATCC 204508 / S288c) GN=VMA2 PE=1 SV=2	112420003840	117662998528	127124996096	96647561216	109228998656	101649997824	101483003904	105887997952	113725997056	97579974656	87684694016	97867497472	107269996544	94622621696	98981257216	121287999488	114612002816	122567000064	118320996352	107927003136	117888999424	119585996800	107009998848	105742000128	108288999424	103792001024	115965001728	99396534272	100183998464	99911294976	118058999808	110821998592	110408998912	114332000256	123487002624	108741001216	111839002624	113569996800	110241996800	120600002560	116854996992	113371996160	113095999488	100764000256	105117999104	103187996672	107671003136	114509996032
P32563	VPH1_YEAST V-type proton ATPase subunit a, vacuolar isoform OS=Saccharomyces cerevisiae (strain ATCC 204508 / S288c) GN=VPH1 PE=1 SV=3	8961831936	8853585920	10492813312	7315455488	8788031488	8472536576	8786770944	8259403264	8922505216	8158209024	8022073344	8416118784	8676717568	8114886144	7970201600	8102563328	7613945344	8139139072	7472773120	7283911168	7339748864	6830781952	6599116288	7317740032	6775331328	7483850240	7303787008	6156791808	6434718720	5903856640	7511198208	7250555904	7930752512	7858945024	7731849216	7637050880	7675109888	7611257856	6894527488	7029062144	7024310784	7284986880	6976545280	6500605952	6825622016	6813617664	7018565120	7967614464
P53066	YGZ2_YEAST Ankyrin repeat-containing protein YGL242C OS=Saccharomyces cerevisiae (strain ATCC 204508 / S288c) GN=YGL242C PE=1 SV=1	5536885248	5833505792	6263445504	5332904448	5708216832	6804356608	5567928320	5689238016	5217771008	6768070656	6470142976	5958119424	5135992832	6614510080	5859809792	3368863744	3191151616	3238280704	3210735616	2985795584	2991598592	2968959232	2686473984	2921159424	2750899712	3191953920	2572087808	2650866688	2176959232	2585542144	5614590464	5971463168	5724577280	5487757312	5272148992	5410022400	5327675392	5638787584	5722582528	5331432448	5275203584	5381300736	5255445504	5387382784	5518219264	3336193536	3584049408	2854032384
Q12009	TRMB_YEAST tRNA (guanine-N(7)-)-methyltransferase OS=Saccharomyces cerevisiae (strain ATCC 204508 / S288c) GN=TRM8 PE=1 SV=1	3034447104	3088272128	3050088960	3567349504	3097884928	3498354688	3278843392	3501250560	2822533376	3001059840	2800857600	2952222208	3000639744	2931766528	2969548288	2641659392	2698934528	2763238144	2764154112	2716837632	2751852800	2597614848	2604540672	2652873984	2620919040	2718747904	2465022976	2532332544	2397630208	2417601536	3066780672	3059479808	3074076672	3193884672	3158359296	3129737472	2888285952	3006719232	2910968320	3014107648	2877512192	2841290240	2936714240	2911813888	2922299136	3394930944	3098233600	2989393408
P35176	CYPD_YEAST Peptidyl-prolyl cis-trans isomerase D OS=Saccharomyces cerevisiae (strain ATCC 204508 / S288c) GN=CPR5 PE=2 SV=1	9939424256	10988241920	10019430400	11027246080	9730617344	9190235136	9895430144	8376139264	11005874176	9307634688	9718901760	9558044672	9420138496	9867594752	10073083904	10164526080	10410138624	10300675072	10458038272	9512778752	9314871296	9437879296	9596076032	9046680576	9826198528	9480665088	9387177984	8441297408	8657454080	8598867968	9122417664	8960784384	8629293056	9749195776	9153648640	8547189760	8735255552	9001432064	8456386048	9330607104	9478696960	9725124608	10347121664	9246734336	9090999296	8568720384	8672802816	8935881728
P41930	SSU1_YEAST Sulfite efflux pump SSU1 OS=Saccharomyces cerevisiae (strain ATCC 204508 / S288c) GN=SSU1 PE=1 SV=5	112472688	229269968	211887760	210448304	157799888	54273116	192986064	40584452	204116464	223372704	230832848	163174048	160681856	221960256	194111136	312042752	280921024	284848224	229675200	199202656	257850928	204850912	196612144	208967888	96407064	177260864	233545312	151665312	143805664	165426000	260096432	246979488	229537168	153887728	208262624	179722896	275167072	202620784	162670096	232058080	143560624	148609984	178953184	130263024	117843032	389636864	437359552	432298176
P35844	KES1_YEAST Protein KES1 OS=Saccharomyces cerevisiae (strain ATCC 204508 / S288c) GN=KES1 PE=1 SV=1	11230907392	11711700992	12119881728	9063641088	11275128832	12542362624	11460293632	12375891968	10745645056	10539506688	10530506752	10613660672	11153266688	10078525440	10733453312	11198263296	11660945408	11613310976	10746425344	11117206528	11933324288	11051169792	10530493440	11770021888	10309364736	10454636544	11484409856	9302695936	9038960640	9887737856	11509407744	11095069696	11263935488	11145035776	10986052608	11640853504	11089026048	11019816960	11162349568	10600705024	10838982656	10617873408	10514981888	10472225792	10465533952	10635737088	10956232704	10665892864
Q12250	RPN5_YEAST 26S proteasome regulatory subunit RPN5 OS=Saccharomyces cerevisiae (strain ATCC 204508 / S288c) GN=RPN5 PE=1 SV=3	6421307392	6246431744	6261801472	6588254208	6500027904	6104694272	6326662144	6181855232	6239249408	5747593216	5543473664	5931446272	6013967360	5788948992	6362351616	5625105408	6317805056	5969980928	5423221760	5941525504	6115009024	5065676800	5736154624	5748480512	5220929024	5223775744	5513982976	4888560640	5319818240	5050287104	5840140288	6239628800	6251579392	5809782272	5965404672	5543071232	5994326528	5973665792	5678494208	5665712640	5715732480	5667463680	5319406080	5274511360	5403855360	5476116480	5434410496	5450387456
P39010	AKR1_YEAST Palmitoyltransferase AKR1 OS=Saccharomyces cerevisiae (strain ATCC 204508 / S288c) GN=AKR1 PE=1 SV=1	1349098496	1396815104	1457613696	1164407296	1508808064	1519177600	1275164416	1279093632	1355291264	986721856	767284544	935100800	1520616192	971040896	998753152	1264296704	1275271808	1184521728	1244586880	1195453568	1180856064	1190155136	1238358272	1198017408	1043769600	916190400	1221335040	1103545472	905360256	969625984	1262770944	1354377216	1402921472	1256715392	1327228672	1059202944	1428768768	1389795200	1300582784	1295305344	1364937344	1246486272	1294652544	1152348416	1225448960	1032205248	1041709632	1118207616
Q12692	H2AZ_YEAST Histone H2A.Z OS=Saccharomyces cerevisiae (strain ATCC 204508 / S288c) GN=HTZ1 PE=1 SV=3	6581800448	5970128896	6407737344	6268025344	6390620672	6140014080	6485453312	6447359488	6165688832	5420717568	5495766016	6051449344	6287753216	5561859584	5790553600	5761673216	6070560768	5486377472	5665316864	6309831168	5802656768	4756602368	6193340928	6300463616	4944652800	5223920640	5424809984	4299950080	4441375744	4400032768	6158594560	6580343296	6925775872	6402916864	6234739712	6279935488	6043784192	6286630400	6041160704	5759805440	6085092352	5857715712	5762904064	5871232000	5405565440	5774055936	5450591232	5609639424
P53920	NM111_YEAST Pro-apoptotic serine protease NMA111 OS=Saccharomyces cerevisiae (strain ATCC 204508 / S288c) GN=NMA111 PE=1 SV=1	6849038848	6267608576	6998377472	7184456704	7681420800	5908932096	6242838528	5706270720	6517960704	6386506752	6032425984	6120815616	6430022656	6249145344	6379929600	6516590080	6627587072	6665666560	6183533568	6151347712	6869710336	6911209472	6912112128	6480446976	5403794944	5272718336	4936628736	5241464320	5854970368	5686828032	6180477440	6540829184	6415760896	5737214976	5873068544	6222969856	6311718400	6292452864	6981635072	6276678656	6063172096	6021412864	5824883712	5742857728	6485086208	5744673280	5671017984	5876996096
P54003	SUR7_YEAST Protein SUR7 OS=Saccharomyces cerevisiae (strain ATCC 204508 / S288c) GN=SUR7 PE=1 SV=1	437282688	333848352	474184608	488576352	340105920	306288448	357152448	265567056	354422112	323552000	406953696	312004928	272704032	260177104	282946912	377347072	347487648	391869056	323116256	350837344	321464128	249044928	268682912	339654976	281147424	291795072	260016864	245159200	276580320	280053888	412512096	362084704	405478272	430752896	296301792	365428640	341034112	330237024	321060320	286218912	302089376	343803360	341311712	322338816	282604864	283980544	309540128	378788256
P38088	SYG_YEAST Glycine--tRNA ligase 1, mitochondrial OS=Saccharomyces cerevisiae (strain ATCC 204508 / S288c) GN=GRS1 PE=1 SV=3	122373996544	105011003392	107691999232	125473996800	120564998144	93865803776	101931999232	98248368128	100143996928	109345996800	104318001152	106879000576	102822002688	96398868480	99254190080	104226996224	119027998720	114991996928	100897996800	114684002304	112593002496	105421996032	114440003584	109516996608	103111999488	105894002688	95314190336	80377757696	94282539008	93929848832	123013996544	133366996992	130563997696	113962999808	116380000256	126364000256	124766003200	118658998272	129203003392	112201998336	110375002112	111508996096	110025998336	118257000448	119164002304	99344867328	103983996928	121134997504
P23291	KC11_YEAST Casein kinase I homolog 1 OS=Saccharomyces cerevisiae (strain ATCC 204508 / S288c) GN=YCK1 PE=1 SV=1	862904576	611109120	857344640	726687488	853029824	819445376	840817664	798745472	709770368	809517824	767203648	732232832	831389696	730255104	722773824	794594304	937161728	808560832	786125824	905064128	799163904	726473216	760664448	733891008	774472704	791304960	689752128	695106368	643745664	650163648	740001472	764336128	774090240	676231552	650296832	695901120	676104768	547429568	805125504	534194304	524154240	562858816	679706496	635645312	571331200	523068896	490331328	706181824
P36036	YRA2_YEAST RNA annealing protein YRA2 OS=Saccharomyces cerevisiae (strain ATCC 204508 / S288c) GN=YRA2 PE=1 SV=1	1003127552	1044406144	1063615616	1008717568	1010312704	1137009664	974651456	1185633664	984344832	776639360	868704704	843951488	978240192	890116096	776688064	996795328	1002044160	1033938432	985476736	1005727040	970416640	966835584	916787712	823240640	696774272	677024576	748456192	935124736	719910528	818056768	1033990912	995436032	1015590528	970954048	1050646592	1007932864	923523264	1028600256	895895552	888544896	975780992	988715072	943885888	910455424	858690496	983841536	1060460864	1090422272
P22138	RPA2_YEAST DNA-directed RNA polymerase I subunit RPA135 OS=Saccharomyces cerevisiae (strain ATCC 204508 / S288c) GN=RPA135 PE=1 SV=1	5308411392	4957678080	5658518528	5547904000	5052389888	5404369408	5304027648	5465867776	5236909056	5371732992	5437131264	5631957504	5234344960	5684983808	5410287616	4014747392	3910806528	3656955904	3917246720	3853818112	4067898112	3471933184	3667217664	4037234176	3547462656	3719593728	3333285888	3322975232	3321918976	2786182144	4150962944	4108195840	4420267520	4254144768	4256887552	4344560640	4240287488	4108988160	4022763008	3898509568	3944289536	4074852864	4000389120	3989468416	4279688192	3694541824	3796994816	3852911104
P53721	RCF2_YEAST Respiratory supercomplex factor 2, mitochondrial OS=Saccharomyces cerevisiae (strain ATCC 204508 / S288c) GN=RCF2 PE=1 SV=1	1277436288	1271541376	1504208896	1238304000	1217074944	1107316992	1092526720	1167877120	1029346432	1006966528	1039400320	939777472	933104896	1004127296	858310592	1370733568	1285606144	1334311680	1061620480	1198015872	1231664640	921035648	1058079232	1070486144	1198394624	1118541568	1004278720	776807104	909423296	838685184	1091719424	1086715392	1194770304	1057343680	1031894080	1000146240	860280960	934845568	847416448	839471232	788406400	809749184	780003584	774995904	802188672	964771264	1014035904	1051929984
Q04869	YM94_YEAST Uncharacterized protein YMR315W OS=Saccharomyces cerevisiae (strain ATCC 204508 / S288c) GN=YMR315W PE=1 SV=1	11754855424	9502737408	10317278208	10319676416	10783789056	9127308288	10086297600	8903170048	9497384960	10724186112	10986870784	10724534272	9704838144	10504821760	10614156288	10204130304	11074315264	10160018432	8446054400	10086492160	9346833408	8188147200	8941766656	8919545856	8574686720	8883752960	7841922048	7228374016	8099664384	8731400192	9672426496	10010418176	9825403904	9436595200	9152581632	10477915136	9403736064	9382046720	9427844096	8938854400	9333481472	8690800640	8831733760	9988339712	9846326272	7406222336	8342073344	8888483840
P53095	DSD1_YEAST D-serine dehydratase OS=Saccharomyces cerevisiae (strain ATCC 204508 / S288c) GN=DSD1 PE=1 SV=2	299895520	908404864	325299456	408907680	279480800	376583168	293237216	380532960	353528992	256438016	245971856	239644160	245169840	241181488	257817760	254904224	258880992	244395120	243512448	232405792	246343856	226468560	254960144	240592784	129946096	152325520	192387296	226209264	164970768	156793792	263213936	261803552	247178448	284738688	332274048	251208064	251561296	288409728	214776992	258612240	279516064	256333488	213474720	231096608	239663024	524896448	444164704	302084288
Q06218	DBP9_YEAST ATP-dependent RNA helicase DBP9 OS=Saccharomyces cerevisiae (strain ATCC 204508 / S288c) GN=DBP9 PE=1 SV=1	1784370816	1504799872	1927951232	2074880384	1625280640	1783421696	1636478208	2128935936	1655378304	1653752704	1594131200	1612976896	1546453632	1525984000	1798782976	1600258432	1630590080	1644064000	1531600768	1597241088	1592980352	1348837120	1386825984	1542668800	1422249472	1663458432	1385065088	1179417088	1144815744	1247417600	1499414400	1548633984	1539451520	1592875776	1408221824	1529835264	1406468352	1501097728	1366113920	1355870592	1306526848	1309726592	1443575296	1288950272	1447434112	2755186944	1745044608	1526779136
Q06338	BCP1_YEAST Protein BCP1 OS=Saccharomyces cerevisiae (strain ATCC 204508 / S288c) GN=BCP1 PE=1 SV=1	6823176192	6704297984	4324610560	6696034816	6542296576	5021025792	5712668672	5556476928	6931506688	4181646848	4367705600	5378506240	6027806720	5312479232	5594753536	6086703616	6638759424	6474733568	5131954688	5099308544	6104992256	6112870400	5444105216	5247138816	5707353600	4585103872	5272225280	4438827008	4850380800	4470172160	5771887104	5436950528	5654389760	5726856704	5588290048	5188788224	6044224512	6179386880	5588970496	5955271680	5431919104	5726861312	5584682496	5237680640	5299933184	5755681280	5718658048	5041129984
P10662	RT01_YEAST 37S ribosomal protein MRP1, mitochondrial OS=Saccharomyces cerevisiae (strain ATCC 204508 / S288c) GN=MRP1 PE=1 SV=2	1045680320	893925696	1009451008	778120320	911467520	836555072	788828160	911332224	669361792	944106368	907048320	903339200	606765248	841098432	925504256	752124288	884693504	823705664	597816256	670841216	601952960	645178880	614875840	581007040	580192704	698280384	629609472	365055392	416792704	490053856	786610560	870115264	794147712	878917440	866983040	962404480	699756416	739433216	752715520	639541824	698822720	560947136	661914944	725234880	714630976	556467840	640946624	658781760
P32521	PAN1_YEAST Actin cytoskeleton-regulatory complex protein PAN1 OS=Saccharomyces cerevisiae (strain ATCC 204508 / S288c) GN=PAN1 PE=1 SV=2	2054345472	1685008640	1815939968	1928985984	2217023744	1777546112	1998828416	1854485120	1807962112	1756350080	1624198656	1856480512	1986220800	1777005312	1732092160	1284734464	1292167680	1083564544	1026874176	1125358464	1142893952	804965568	965181056	990738432	899991360	1064395840	763149696	910116928	846965568	704618624	1516513664	1757313536	1894288640	1550159744	1540647808	1711613312	1734026368	1454254592	1709288960	1120793088	1245684352	1311650816	1403436672	1502911616	1287200256	685175488	830500096	1008386176
Q03434	YM12B_YEAST Transposon Ty1-ML2 Gag-Pol polyprotein OS=Saccharomyces cerevisiae (strain ATCC 204508 / S288c) GN=TY1B-ML2 PE=3 SV=2	216755994624	280054005760	313846005760	102587998208	198276005888	308272988160	248138006528	276679000064	246608003072	187096006656	197016993792	209238999040	233192996864	198351994880	208467001344	293318983680	219546992640	251251998720	291905994752	239274999808	263526006784	257801994240	223761006592	216039997440	201828007936	178706006016	226885992448	216599003136	182686007296	184610996224	331368005632	268003000320	294869008384	341370994688	336913006592	276219985920	265301000192	273874993152	266536992768	302962999296	327040008192	327104004096	322092007424	265541992448	250294992896	295257997312	315453014016	306423988224
P53927	NOP15_YEAST Ribosome biogenesis protein 15 OS=Saccharomyces cerevisiae (strain ATCC 204508 / S288c) GN=NOP15 PE=1 SV=1	3764360192	3591771392	3664414976	3434882048	4236514816	3078239488	3946898432	2972540160	3492823808	3851689472	3606108160	3602041856	3546512896	3238361856	3678871808	3253478144	3815311104	3693949440	3157587968	3555588096	3532948480	3379404288	3236324096	3298454272	3150290176	3486133504	3307684608	2647106560	2720660480	2592297984	3930254848	3826421504	3860301056	3808241920	3705493760	3844946688	3527749888	3527520000	3693123072	3568225024	3286384384	3301516288	3426351104	3418400512	3345893376	2902318848	2832156928	3537950464
Q12154	GET3_YEAST ATPase GET3 OS=Saccharomyces cerevisiae (strain ATCC 204508 / S288c) GN=GET3 PE=1 SV=1	25797439488	27844114432	29264261120	28320253952	26562549760	27755991040	26000822272	28334905344	27116386304	24042436608	23750174720	24617082880	26319134720	23993561088	24721999872	27711479808	25759301632	27990427648	26779113472	25199462400	26224769024	26091761664	25091682304	24785907712	25271504896	24047450112	26429569024	24314587136	23021297664	23659372544	25315467264	24887025664	25118902272	25717862400	25585035264	24618870784	23929094144	24771301376	23962238976	25748652032	25658343424	25550034944	25162457088	22275645440	23270258688	22441412608	23327971328	24968681472
P41819	DIM1_YEAST Dimethyladenosine transferase OS=Saccharomyces cerevisiae (strain ATCC 204508 / S288c) GN=DIM1 PE=3 SV=1	4399424512	4385466880	4907032576	4981249024	4365857280	4931537920	4527758336	4848546304	4642841600	4518701056	4685624832	4217728768	4042041088	4195024640	4273919488	4059968000	3935874304	4044185088	4196356864	4249984256	4038534912	3543806976	3609414400	3963304192	3787047936	3869499392	3835755520	3300996864	3432686336	3138913536	3990471680	3773513728	4074472448	4129442816	4278832896	4072153856	3779192320	3905411840	3740005376	4101569536	3676951040	3912007168	4096843776	3589956608	3780601856	4243659776	3811699456	3865356288
P32465	HXT1_YEAST Low-affinity glucose transporter HXT1 OS=Saccharomyces cerevisiae (strain ATCC 204508 / S288c) GN=HXT1 PE=1 SV=1	657684032	943554368	1075314944	421109152	785388992	891897664	754619392	772147456	758916480	208919936	196719456	454953120	724282560	384769408	436726432	1129704576	925098368	984822080	1104815232	851314944	1171642112	986329280	912521088	806071936	478855296	422746464	600636992	890702144	514338720	602538432	692229696	566132736	578359232	673063872	838061760	486530560	615422912	699056960	601475072	720335680	717636800	714850496	630291968	393281856	481101888	890955136	1086917760	923018816
Q12458	YPR1_YEAST Putative reductase 1 OS=Saccharomyces cerevisiae (strain ATCC 204508 / S288c) GN=YPR1 PE=1 SV=1	8489414144	9362641920	8967868416	8349776384	7803012608	9421326336	8328084480	9612587008	8595173376	7595972608	7458975744	8228793344	8363536896	7937876992	8396320768	9100791808	8450434048	8858569728	8328073216	7879758848	8284992000	7804246016	7489509376	8194475520	7725125120	7560564224	8342315008	7531156480	7361967104	7442528768	8975427584	8723255296	8304616448	9537451008	9291451392	8988118016	8820187136	9175552000	8743928832	8995267584	9002104832	9560664064	8771872768	8369346048	8419292160	9560302592	8936918016	8985340928
Q01080	RPA49_YEAST DNA-directed RNA polymerase I subunit RPA49 OS=Saccharomyces cerevisiae (strain ATCC 204508 / S288c) GN=RPA49 PE=1 SV=2	14038713344	16607457280	16555685888	16094454784	17015139328	13965990912	13062687744	14992349184	14686471168	10438750208	9532749824	12185811968	15856846848	11137512448	12563646464	17273401344	14890176512	15979258880	18081226752	13579022336	17860098048	17406857216	16375199744	15025231872	12980262912	12096994304	14217207808	13039401984	12247251968	12914460672	16219210752	15446312960	14202320896	14444906496	16646152192	14524593152	15175112704	16003105792	14667918336	15150362624	14624609280	12905524224	13477152768	12688837632	13750462464	21124460544	17794506752	16476268544
P32790	SLA1_YEAST Actin cytoskeleton-regulatory complex protein SLA1 OS=Saccharomyces cerevisiae (strain ATCC 204508 / S288c) GN=SLA1 PE=1 SV=1	50693836800	46405799936	47307681792	55345258496	53439434752	50031996928	49539850240	50552209408	48323153920	55982911488	54823444480	50983211008	48726515712	51295944704	49809199104	47190355968	48544817152	47714668544	46284468224	50073317376	45960794112	44872953856	47118872576	46348423168	46256963584	46496555008	42548928512	41108119552	44492095488	42688114688	47044927488	47144599552	49267572736	44688211968	43794325504	45208563712	45277782016	44709060608	45901844480	42664591360	43120279552	43988537344	43800666112	43328937984	48038830080	42363310080	45930934272	46522044416
P53172	SDS23_YEAST Protein SDS23 OS=Saccharomyces cerevisiae (strain ATCC 204508 / S288c) GN=SDS23 PE=1 SV=2	1249430656	1431557632	1572899584	1196311424	1449898752	1514360832	1532812416	1551441408	1318764800	1336520320	1284947584	1404577280	1440906752	1190362752	1295085312	1839160192	1685847680	1912331392	1607291264	1704217216	1661756416	1557313920	1655926272	1460820352	1538241024	1675771648	1596862080	1355585792	1489440896	1381628288	1529937920	1341650048	1419688064	1456765952	1414913536	1338012800	1353942528	1124059008	1306038272	1306214400	1296483584	1384180096	1609254144	1197878016	1174774016	1811791232	1653611648	1631603840
P00359	G3P3_YEAST Glyceraldehyde-3-phosphate dehydrogenase 3 OS=Saccharomyces cerevisiae (strain ATCC 204508 / S288c) GN=TDH3 PE=1 SV=3	3123029999616	3186360057856	3001080086528	3352450039808	2828099911680	2462070079488	2796859949056	2409849946112	2944659881984	2856609906688	2824969912320	2894759985152	2734080131072	2842599882752	3013649891328	3085050052608	2939630125056	3099750039552	2773640019968	2794009919488	2980559978496	2875459895296	2766430011392	2953580118016	2740420083712	2810490126336	2775769939968	2647979982848	2766569996288	2733340098560	3096260116480	3085250068480	2947759996928	3023210020864	3216370040832	3039740035072	2983759970304	2995689881600	2969609961472	3067729936384	2967550033920	3077809897472	2800770088960	2845880090624	2898979979264	2917559959552	3071319998464	2944480051200
P53200	EFM5_YEAST Protein-lysine N-methyltransferase EFM5 OS=Saccharomyces cerevisiae (strain ATCC 204508 / S288c) GN=EFM5 PE=1 SV=2	4430456832	4214481408	3635075072	4139345152	3754037248	4164634368	4235835392	4343964672	4039997696	3654907136	3589304320	3706631680	3705115392	3939311616	4011982080	4280863744	4516440576	4425476608	3454617600	3713803264	3967185152	3724979968	4018416640	3758576896	3040990208	2740367104	2961228544	3346795520	3653956096	3221429248	3867263744	4171485440	4283846656	4065966080	4200078848	3772467968	3976745216	4110507264	4021132544	4124861952	3899522048	4115432192	3901747200	3697773568	3763153920	4566602752	4670317056	4014554624
P46948	RRP41_YEAST Exosome complex component SKI6 OS=Saccharomyces cerevisiae (strain ATCC 204508 / S288c) GN=SKI6 PE=1 SV=1	1959629952	1631689088	1504520704	2263253504	1723626880	1756238208	1718435200	1568961920	1776940672	1772079744	1821142528	2042719104	1852719488	1952610688	2088831872	1637887616	1688762112	1638486528	1382004864	1522456960	1566304512	1566845696	1650087936	1785422848	2121756928	2081153920	1907163008	1769575936	2262532352	1881981952	1670556288	1584120704	1677754752	1708304000	1785798784	1666505088	1742625536	1765152256	1653643392	1910084352	1736517504	1755969280	1701545472	1730838016	1761859968	1610257024	1673762432	1594380288
P02994	EF1A_YEAST Elongation factor 1-alpha OS=Saccharomyces cerevisiae (strain ATCC 204508 / S288c) GN=TEF1 PE=1 SV=1	2436830068736	2362670055424	2576629891072	2398060019712	2324309999616	2484540014592	2319889989632	2577969971200	2373750095872	2459869904896	2474909892608	2502220054528	2326200057856	2472529887232	2483959889920	2353869881344	2410939940864	2399929892864	2374920044544	2346969989120	2376839987200	2235220099072	2232139907072	2328860033024	2287430008832	2405520113664	2264059871232	1970619940864	2087819935744	2015409995776	2292549943296	2197859991552	2296540037120	2282279927808	2276670046208	2284579979264	2268910059520	2280389869568	2224309927936	2293410037760	2234950090752	2215690108928	2146180005888	2200569905152	2255850045440	2301910056960	2291570049024	2295510073344
Q03705	CG121_YEAST EKC/KEOPS complex subunit CGI121 OS=Saccharomyces cerevisiae (strain ATCC 204508 / S288c) GN=CGI121 PE=1 SV=1	1375018368	1235283328	1360995584	904403904	1610987136	1183378944	1443941376	1201838464	1188605440	1073958784	1002057472	1498562816	1319753344	1190117120	1237558400	1038824512	1142796928	1052789120	999645888	1172297472	1112661120	1012193920	1097760512	1035315392	834135424	928467648	939823424	929388160	585675712	833285312	1158427392	1227790592	1400574848	1259167232	975268224	1076838144	1250145664	1232583680	1162192128	1062420800	1061746304	1022757888	1131031552	1202093568	1145912704	1466874752	1642357888	1160973184
P36015	YKT6_YEAST Synaptobrevin homolog YKT6 OS=Saccharomyces cerevisiae (strain ATCC 204508 / S288c) GN=YKT6 PE=1 SV=1	22080917504	19703461888	21937987584	17754636288	21308135424	19729852416	22285377536	18690099200	19705886720	21605306368	20686958592	20884015104	21031215104	20667561984	20943075328	19458785280	20806807552	20919484416	19280588800	19813646336	20059324416	18827470848	19623936000	19396763648	19516682240	19391967232	19750373376	17861187584	17549332480	16923628544	21195782144	21286045696	22083567616	21105448960	20891561984	21557215232	19823706112	20604588032	20878258176	19891109888	20646633472	20428322816	20720859136	20359993344	20563875840	16068199424	19642638336	20578699264
P16550	APA1_YEAST Protein APA1 OS=Saccharomyces cerevisiae (strain ATCC 204508 / S288c) GN=APA1 PE=1 SV=4	36278009856	39256940544	32095856640	38529687552	35965747200	31697780736	38188687360	26662168576	46622851072	33193109504	35437502464	39358238720	44017889280	39619497984	41246326784	36352528384	34280222720	34080253952	36116381696	37246300160	37416538112	36386512896	36341661696	36789911552	37437005824	35556687872	40355741696	47470862336	44099411968	40322347008	29167605760	28573073408	29967290368	31111014400	31043373056	27091052544	31739293696	29859629056	30418040832	33715216384	38063366144	33485008896	33831706624	33767874560	32888315904	32419090432	29598253056	25487341568
P38199	HEK2_YEAST Heterogeneous nuclear rnp K-like protein 2 OS=Saccharomyces cerevisiae (strain ATCC 204508 / S288c) GN=HEK2 PE=1 SV=1	4329626624	4096094976	4078202368	3873270272	4324153344	3789732352	3704416512	3857821952	3913073920	4294244352	4256606464	3748831488	3740066304	3797332736	3750627072	3949353984	4379549184	3977410304	3801296640	4030307072	4057099008	3949439232	3994484992	3714991616	3965750016	3976621312	3612388608	3042487040	3226535168	3386947072	3895840768	4142058752	3963064832	3594363904	3636485376	3824346112	3830802688	3773723136	4160997632	3589309952	3614537472	3586625024	3888765184	3864910592	3642594816	3060258304	3117467392	4085703424
Q04223	YM14_YEAST Uncharacterized protein YMR130W OS=Saccharomyces cerevisiae (strain ATCC 204508 / S288c) GN=YMR130W PE=3 SV=1	1066651840	1181241856	1346402048	985531456	1163531392	926283392	1142138112	781829056	1299969664	1089479168	984311360	1050685568	1027160576	1206596480	1243508736	1002754880	1071936512	1105181568	998989632	1113077504	1097295232	890116672	1017215872	1103451264	763151488	891140736	898655360	898403264	811959488	951772736	1119320704	1141187200	1142068480	1280836480	1056467712	1106993792	1032752704	1159481088	1041611456	1133142912	1253566720	1129107456	1183306112	986972160	998239552	884563200	954204992	1111833472
P47912	LCF4_YEAST Long-chain-fatty-acid--CoA ligase 4 OS=Saccharomyces cerevisiae (strain ATCC 204508 / S288c) GN=FAA4 PE=1 SV=1	8462457856	9834857472	9878092800	10135468032	8777354240	9417926656	9333557248	9930626048	9691488256	9643977728	9234038784	9850083328	9115771904	9738582016	10582999040	9190638592	8206445568	8710976512	9299997696	8243165184	8899853312	9472863232	8682399744	9042946048	9406520320	10166687744	10213857280	10187227136	10657301504	9149743104	7206255104	6477130752	7173258752	7541412864	7649969664	7310730752	7052480512	7728104960	7277893632	7757792768	7568288256	7814769152	7062261248	7146375168	7245479936	8935118848	8343122944	7885114368
P40350	ALG5_YEAST Dolichyl-phosphate beta-glucosyltransferase OS=Saccharomyces cerevisiae (strain ATCC 204508 / S288c) GN=ALG5 PE=1 SV=1	422144512	586420608	637213120	443395616	446982336	497632896	484011744	451215712	561257664	250645440	259938336	286407936	435346944	323903232	363948384	516416512	420966496	533082496	473175488	464378976	487266688	457916128	494217984	407446112	384419520	332136896	411110560	366812160	430224512	379052928	518549088	426383328	498762656	526365248	520573216	424410912	387648768	448661248	489897632	491761824	543515200	531366976	498840672	311730048	427423360	452678880	478150112	464903648
P30624	LCF1_YEAST Long-chain-fatty-acid--CoA ligase 1 OS=Saccharomyces cerevisiae (strain ATCC 204508 / S288c) GN=FAA1 PE=1 SV=1	11871289344	12847352832	13073951744	12289824768	11231845376	13311105024	10809272320	13824408576	11875341312	9224668160	9897139200	10658905088	9760067584	9719278592	10419139584	11446361088	10480224256	10321802240	11146871808	10718088192	10791714816	9930422272	9812537344	10688234496	7603084800	7687671296	9176719360	9689981952	9023036416	8867014656	8933164032	8829254656	9822107648	9746804736	9822504960	8553504256	8819935232	9028457472	8763568128	9115067392	9630867456	9598833664	9340181504	8182341632	8005878784	9433508864	8770553856	7980188160
P42846	KRI1_YEAST Protein KRI1 OS=Saccharomyces cerevisiae (strain ATCC 204508 / S288c) GN=KRI1 PE=1 SV=1	2605234432	2638719232	2656848128	2817706496	2267961856	2593089536	2075984128	2737888256	2547973120	2211447296	2157830400	2350458368	2137863168	2239847936	2144790656	1940856704	2040943616	1756124416	2039654016	1642002816	1659079552	1806912896	1540750976	1579368576	1676672640	1669591936	1288206080	1528049152	1340795520	1125910400	1758360320	1527075968	1728238720	1816100992	1893419136	1661868928	1649880576	1461163904	1366055936	1450221312	1644642304	1719312768	1787338496	1295962496	1491699840	1880674560	2070368384	2224297472
P38764	RPN1_YEAST 26S proteasome regulatory subunit RPN1 OS=Saccharomyces cerevisiae (strain ATCC 204508 / S288c) GN=RPN1 PE=1 SV=3	17427886080	14564765696	15731144704	10346350592	17501519872	14532040704	17513205760	13643791360	15515936768	17741103104	17788692480	18523750400	17688895488	18770421760	19578566656	13751383040	16933201920	15516062720	14452524032	15702067200	16489012224	17944473600	17163244544	16843700224	17128706048	17691652096	18339090432	23579545600	17325850624	20245395456	16103753728	17642934272	17488515072	16785389568	15792231424	18244743168	17600995328	18027661312	16966518784	16779791360	16305526784	16959880192	16314798080	18247251968	18281711616	12821981184	12457186304	14088552448
Q12055	KAD6_YEAST Adenylate kinase isoenzyme 6 homolog FAP7 OS=Saccharomyces cerevisiae (strain ATCC 204508 / S288c) GN=FAP7 PE=1 SV=1	1460247168	1462851712	1647840000	793994048	1674440448	1812912384	1663732864	1682621696	1444628096	999818752	1049147136	1052219200	1533086080	1104241280	1077968384	1528936576	1514935424	1526836480	1415821056	1504759296	1448200320	1339776000	1465945984	1387159424	1334378880	1106661248	1450510336	1251894656	1233952128	1337792896	1714037504	1838056448	1659550464	1452096640	1550135168	1474352256	1511343744	1506979968	1582677632	1432208512	1466072704	1503529856	1555105920	1480147072	1302031104	1641960704	1565091200	1530959744
Q05022	RRP5_YEAST rRNA biogenesis protein RRP5 OS=Saccharomyces cerevisiae (strain ATCC 204508 / S288c) GN=RRP5 PE=1 SV=1	11656313856	11544989696	12853797888	13010322432	13667427328	11787940864	12316173312	10845447168	11604117504	12547880960	10406119424	11586573312	11789577216	11350213632	11615232000	10628960256	9883648000	10999359488	10091584512	9001134080	11185604608	11031747584	9707533312	9700011008	9091420160	9510591488	8517472768	8941466624	8892575744	8135773696	10768979968	10432236544	10990234624	9947300864	10336848896	9791458304	9927156736	11582961664	10450711552	11286702080	11374722048	11309654016	9829387264	8657243136	11447647232	10362658816	10037739520	9983338496
P49435	APT1_YEAST Adenine phosphoribosyltransferase 1 OS=Saccharomyces cerevisiae (strain ATCC 204508 / S288c) GN=APT1 PE=1 SV=3	38365093888	39588999168	42123042816	36860133376	36669448192	33285597184	43241562112	37090443264	45697392640	27089510400	25878767616	29208027136	39945285632	27240884224	27561465856	47913955328	42192998400	50773934080	47236190208	50543226880	48664723456	47032487936	42903130112	48470069248	39288479744	30793873408	45603688448	33044361216	37630369792	38541905920	46549848064	41932705792	42337742848	48671358976	43857874944	33240496128	43093983232	42335354880	40867086336	44162523136	42033201152	41731530752	42736881664	37466841088	34191663104	38072090624	39695593472	50342477824
P26784	RL16A_YEAST 60S ribosomal protein L16-A OS=Saccharomyces cerevisiae (strain ATCC 204508 / S288c) GN=RPL16A PE=1 SV=3	225202995200	209926995968	208611999744	187422998528	215648993280	204816007168	209920999424	207067004928	214202007552	204846006272	200899002368	211200000000	205539999744	210063998976	207834005504	213573992448	228905992192	212553007104	210555994112	208687005696	207626993664	193969995776	194852995072	211682000896	213904998400	195138994176	186916995072	172631998464	197180997632	169110994944	201324003328	199094992896	196655005696	209353998336	203357995008	213767995392	197848006656	196258004992	196188995584	192546996224	202513006592	203763007488	202406002688	198265995264	207282995200	185376997376	193043005440	203854004224
Q08818	MSC6_YEAST Meiotic sister-chromatid recombination protein 6, mitochondrial OS=Saccharomyces cerevisiae (strain ATCC 204508 / S288c) GN=MSC6 PE=1 SV=1	133673248	94805240	168795920	56195824	168299552	149576928	130183144	190359200	23545780	111749584	106468832	104552808	49158388	98839000	100286472	115917192	157529616	157611040	146552816	112047800	115105352	148254448	71793544	110385624	115199072	65807660	92319416	46910844	72435552	83644752	139987216	168401360	163620080	126885896	103621664	122799376	105303504	119516176	123482840	79984240	99124584	128757928	58681160	118721808	134316992	248198480	102448648	105841136
P40157	VID27_YEAST Vacuolar import and degradation protein 27 OS=Saccharomyces cerevisiae (strain ATCC 204508 / S288c) GN=VID27 PE=1 SV=1	387881792	331306080	445646592	302529504	369728256	316690624	453954848	314866112	405094464	463457344	459133856	338282976	396290688	380722976	332678048	290453248	331062400	334900640	273194560	331806560	291915328	252223440	290406848	325737920	261771744	265498320	283276896	211072352	264174240	196563584	371141824	376343328	438505216	350902016	350104928	331302400	361118912	287909440	323836416	305698112	303050656	305764288	286558336	283302464	281570656	245806448	208254512	343611520
Q05636	RRP45_YEAST Exosome complex component RRP45 OS=Saccharomyces cerevisiae (strain ATCC 204508 / S288c) GN=RRP45 PE=1 SV=1	969267328	826424896	1125536000	810634304	1053319744	945367360	891595200	934941184	826597120	1096431488	1117508480	919262144	986275136	1110796288	1042414912	850917184	822380416	838565952	870649280	830579712	903427840	883111040	798682880	722925312	751340800	876077696	697875456	655301120	685325888	624750592	1064303680	1151092480	1171684864	993052992	1038939008	1108092032	1062612288	1014251328	898136640	945697728	983031104	953688512	1013530880	905794048	903627776	916979008	847587456	906179968
Q02642	NACB1_YEAST Nascent polypeptide-associated complex subunit beta-1 OS=Saccharomyces cerevisiae (strain ATCC 204508 / S288c) GN=EGD1 PE=1 SV=2	31315066880	29987375104	34587242496	28852926464	30988654592	30693201920	30911733760	31172913152	29374371840	28587642880	26752552960	29491156992	28646533120	28218439680	26983528448	33893492736	33318791168	31383824384	32518344704	31459065856	32778653696	32160972800	29017114624	30427836416	32245415936	31218728960	29907314688	27469901824	25746561024	28286986240	31264679936	31731394560	30208956416	30690811904	30603843584	33037664256	29609787392	30174119936	29531658240	29229565952	29374664704	27875581952	28329785344	28660959232	28368058368	29822556160	32150544384	31310616576
P46990	RL17B_YEAST 60S ribosomal protein L17-B OS=Saccharomyces cerevisiae (strain ATCC 204508 / S288c) GN=RPL17B PE=1 SV=2	358712999936	388590010368	387174989824	350965006336	356748001280	369517985792	362874994688	369996988416	389378015232	354773991424	355623993344	363848007680	362807001088	357576998912	357420990464	384678985728	368062988288	367225995264	409675988992	381654990848	377539985408	357629001728	369126014976	372291993600	350971002880	355577004032	358367002624	351094013952	354244001792	327838007296	344796004352	333690994688	338377015296	344056004608	338814992384	336501014528	322529001472	330294984704	317440000000	344367005696	323299999744	317787013120	323796992000	317955014656	315706998784	334467989504	345545015296	354514010112
P38861	NMD3_YEAST 60S ribosomal export protein NMD3 OS=Saccharomyces cerevisiae (strain ATCC 204508 / S288c) GN=NMD3 PE=1 SV=3	4708976640	4406819328	4867187200	5441707008	4611077120	3626604544	4439975936	3643171072	4960510976	4325271552	4586198016	5073214464	4236707328	4835770880	4288539392	4195418368	4213869056	4720663552	3873560832	4079512576	3960463104	3565429248	3750401792	3732205824	4001345536	4113510656	3326392832	2899921920	3474323712	2902818816	4186775552	3963239680	3958393344	4078289920	4157786112	4373496832	3993882880	3945766656	3776161792	3950287872	3700948736	3911698944	3882527488	3564650496	3913086208	3636649984	3558671872	4141475840
P38085	TAT1_YEAST Valine/tyrosine/tryptophan amino-acid permease 1 OS=Saccharomyces cerevisiae (strain ATCC 204508 / S288c) GN=TAT1 PE=1 SV=1	89881000	167694240	199270432	143110096	97367192	132900824	124867392	156751744	226585776	103293688	87988760	129733776	117396928	116168880	120966752	221029424	85518336	115743608	189813552	115674528	131784736	108891704	65477916	151553920	50031932	46032616	70322856	43945728	97244096	37142260	77956552	52885412	64104928	128189576	132987384	66032980	60762776	88463936	60377100	101209904	102483624	98307208	70968360	42373536	58779648	118377128	85099816	104493016
Q04344	HNT1_YEAST Hit family protein 1 OS=Saccharomyces cerevisiae (strain ATCC 204508 / S288c) GN=HNT1 PE=1 SV=2	14032537600	14445549568	15337976832	6921081856	15507315712	16591056896	15506622464	19427811328	15536707584	14741409792	15991949312	15583537152	17603495936	16434714624	16677302272	16468198400	16470047744	15128459264	16586356736	16414435328	16403155968	16637577216	17124702208	15520099328	19252656128	19713167360	20017485824	18062737408	17591537664	17949454336	13999777792	14629826560	14404125696	13510530048	14784037888	15287115776	15205754880	15412236288	16131604480	15286778880	16569882624	15337401344	16381058048	16320955392	16935503872	17640656896	13911411712	15344348160
P53890	BNI5_YEAST Bud neck protein 5 OS=Saccharomyces cerevisiae (strain ATCC 204508 / S288c) GN=BNI5 PE=1 SV=1	1354244224	1261300352	1456650240	1220830720	1479650432	1363053056	1308164864	1473242240	1388069888	784246528	574650496	1038242752	1252453504	954504000	745170240	1285377920	1277090048	1457317632	1235298944	1344745728	1455894272	1426399744	1158787072	1279662336	1272165888	1125245184	1161547776	1052382976	1006389952	1173600256	1458854912	1492240512	1665163648	1520498688	1411309440	1293236224	1522397440	1517830400	1436503936	1375392640	1531874688	1300472576	1346227328	1362213632	1471025920	1825009920	1813580160	1443503616
P32795	YME1_YEAST Mitochondrial inner membrane i-AAA protease supercomplex subunit YME1 OS=Saccharomyces cerevisiae (strain ATCC 204508 / S288c) GN=YME1 PE=1 SV=1	1036027456	1207211264	1267850880	1359005312	1163305856	1120264576	1156365056	1161698304	1193297408	873615744	903169024	1021682048	1167649920	1107989888	973722560	1152406144	1071112256	1139577600	1049167552	1069086016	1150970624	1057732288	988783424	1092528640	1025109184	1099136000	990696768	781312256	960281920	815058688	1120960384	896568832	966976512	1148453376	1061329216	909374464	1001907328	1033240000	936160512	1128611840	1122884992	1072400704	1170986368	1046051584	884601856	996667648	969496704	1185681408
P38756	TCD1_YEAST tRNA threonylcarbamoyladenosine dehydratase 1 OS=Saccharomyces cerevisiae (strain ATCC 204508 / S288c) GN=TCD1 PE=1 SV=1	774027264	792886976	859878592	356012864	736012480	490458912	609176512	400479072	836732992	1093561344	1018309824	768269056	614367808	774824832	886160640	525747072	751411584	818541184	656979136	752432064	694702784	609113088	648161408	613980480	564182144	539485696	598714304	404066144	558139200	481943584	869146368	781949312	783890560	719497984	711938240	908546176	808005120	718750784	724800064	789461248	692026368	735083392	688886720	701677440	716231680	440835264	550488448	722755328
P06208	LEU1_YEAST 2-isopropylmalate synthase OS=Saccharomyces cerevisiae (strain ATCC 204508 / S288c) GN=LEU4 PE=1 SV=1	16992693248	17943240704	17778837504	16863338496	16666657792	21556705280	16440740864	22989172736	16263394304	18071076864	17690937344	17185890304	16780000256	17380134912	18357866496	20729618432	18910681088	19274561536	19601842176	17726703616	16739424256	16138621952	15419966464	16106586112	15359589376	15584113664	16130582528	17053272064	15733377024	14449960960	15619782656	16325250048	16745837568	16448865280	17641396224	17896957952	17115015168	17521686528	16954056704	17100832768	17707606016	17048501248	17213136896	18016432128	17837744128	24073787392	20513554432	17388310528
P38682	GLO3_YEAST ADP-ribosylation factor GTPase-activating protein GLO3 OS=Saccharomyces cerevisiae (strain ATCC 204508 / S288c) GN=GLO3 PE=1 SV=1	3622521600	4202907392	4701346304	4610610176	4050748672	4888581632	3691451904	5230618624	3970269184	3123545856	2985944320	3234728960	3932353792	3159064320	3276525312	4011056384	3832897280	4035884544	4378017792	3732632064	4076556032	4229780736	3886604032	3427470848	3544968704	3367829760	3556026112	3628065536	3010270976	3356961024	3706967296	3420353536	3593104128	3601852928	3817444352	3150348032	3131579904	3354602496	3219393536	3597121536	3579776512	3693114368	3791066368	3071844864	2998221568	4140411136	3871031808	3823914752
P10659	METK1_YEAST S-adenosylmethionine synthase 1 OS=Saccharomyces cerevisiae (strain ATCC 204508 / S288c) GN=SAM1 PE=1 SV=2	181341995008	148950007808	156708995072	161576992768	168281997312	162578006016	164913004544	157500997632	162399993856	168533999616	169778003968	164681007104	163363995648	169403006976	164473995264	142893006848	164870995968	148405993472	148263993344	167910998016	159091998720	149812002816	154607992832	154708000768	139812995072	149954002944	145330995200	123737997312	130001002496	130409996288	156112994304	164124000256	164365991936	154312998912	150736994304	174091993088	166589005824	162428993536	166766002176	155468005376	156359000064	156926001152	162288992256	179664994304	177565007872	135638999040	138625007616	144640000000
P33442	RS3A1_YEAST 40S ribosomal protein S1-A OS=Saccharomyces cerevisiae (strain ATCC 204508 / S288c) GN=RPS1A PE=1 SV=2	81495957504	69444206592	82297946112	88995561472	83857235968	88367661056	81239171072	93453041664	82117738496	79596740608	80329572352	74360201216	75471757312	72734195712	73939427328	78684094464	81528119296	83548348416	76723929088	82313404416	84203675648	72596963328	79440642048	82242330624	73839894528	71994654720	77738549248	75670683648	72873959424	68599009280	76833890304	77025476608	73357213696	73471868928	72519606272	74788110336	72495398912	75266555904	74463051776	75739308032	68629463040	70118948864	66965614592	68276867072	68949417984	74803814400	74248192000	72975548416
P11745	RNA1_YEAST Ran GTPase-activating protein 1 OS=Saccharomyces cerevisiae (strain ATCC 204508 / S288c) GN=RNA1 PE=1 SV=2	27091757056	38449979392	31943444480	36674306048	31552696320	31906105344	26140512256	32095602688	30316343296	22257182720	21344307200	22311481344	27333158912	21258678272	22570043392	33675780096	27340908544	31221590016	33063804928	27985809408	32186994688	33701234688	29300000768	27749017600	23392589824	21750831104	26812932096	26619555840	23235203072	24954234880	31519311872	29098297344	27054807040	32055052288	33345906688	25669408768	28884168704	27892162560	28325568512	30351226880	32621381632	30703855616	30831378432	25924216832	25473384448	37349548032	34745040896	32976517120
P41811	COPB2_YEAST Coatomer subunit beta' OS=Saccharomyces cerevisiae (strain ATCC 204508 / S288c) GN=SEC27 PE=1 SV=1	11741097984	11426511872	12220015616	10251466752	11909912576	10983206912	12316719104	11015480320	11818525696	11187801088	10825432064	10748404736	11482758144	10514632704	10625234944	11380480000	11308171264	11559500800	10417913856	10786719744	10854236160	10168292352	10536334336	10259705856	10783785984	10497175552	10417026048	9635319808	10360530944	9654224896	10524226560	11055185920	10957192192	10757649408	10511176704	10334775296	10513049600	11148740608	10621301760	11203187712	11043175424	11029097472	10808508416	9612776448	10255368192	10695581696	10451190784	10139735040
P05317	RLA0_YEAST 60S acidic ribosomal protein P0 OS=Saccharomyces cerevisiae (strain ATCC 204508 / S288c) GN=RPP0 PE=1 SV=2	529560993792	627801980928	554432987136	484771987456	509774004224	608739000320	555889000448	682657972224	593951981568	365753991168	371980992512	455378010112	536581013504	398933000192	411566997504	596926988288	535362011136	594606030848	609265975296	566205022208	567044997120	579409018880	534620995584	546951004160	507104002048	420697014272	530358992896	501636988928	481826996224	509246996480	545280000000	514351988736	523117002752	578649980928	545013989376	471996989440	506016006144	484411015168	484728012800	516497997824	520763015168	514701000704	535938990080	483901997056	455741997056	597641986048	515392995328	544205012992
P32588	PUB1_YEAST Nuclear and cytoplasmic polyadenylated RNA-binding protein PUB1 OS=Saccharomyces cerevisiae (strain ATCC 204508 / S288c) GN=PUB1 PE=1 SV=4	22411722752	23113930752	21463349248	22834917376	21060833280	21886109696	22016401408	22903476224	20976482304	21326190592	21103681536	21504937984	20750010368	21341059072	22099677184	22238177280	20646365184	21285883904	20659894272	20479528960	20511162368	19196219392	19588073472	21316646912	19144259584	20100593664	20536453120	18607667200	19382192128	17537910784	20019263488	20639277056	20577955840	20980701184	21127327744	21154179072	20109924352	21377501184	21092792320	20424894464	20019814400	20309231616	18988572672	18975160320	20354414592	20351088640	20123172864	19101423616
P34087	RPB7_YEAST DNA-directed RNA polymerase II subunit RPB7 OS=Saccharomyces cerevisiae (strain ATCC 204508 / S288c) GN=RPB7 PE=1 SV=1	2007417600	2276511488	2676379648	2525608192	2064484352	1553724160	2109937408	1227462144	2361980160	2196721920	2148418048	2153829376	1920079744	2039514624	2148863744	2055044864	2042819456	2209591552	2333680896	1974352768	2094647808	2052921216	1770476800	1883378816	1905954176	2070211456	1886116992	1557042432	1730605312	1526557952	2388135680	1996289024	2105921664	2397359360	2478200064	2116425984	1913318528	2066613632	1945945216	2163230208	2338287360	2297462016	2261534976	1967736192	2009547008	1073129280	1171383808	2359624448
P38250	IST2_YEAST Increased sodium tolerance protein 2 OS=Saccharomyces cerevisiae (strain ATCC 204508 / S288c) GN=IST2 PE=1 SV=2	1422437888	1098858752	1475391232	1382729216	1548385152	1222413312	1278895488	1197325312	1220334720	1624945280	1561553152	1402522496	1329150080	1387210496	1408635520	750350016	838961984	714130624	639429696	820095296	796172800	607068672	634814976	638819520	578573056	754713792	517123584	493630432	625177792	451899840	805976000	867911040	1017082496	776032576	646803712	859214528	879033280	759770048	737904512	621822528	573543104	742739264	749206848	690928000	770319616	457410432	558665088	647262528
P38205	NCL1_YEAST Multisite-specific tRNA:(cytosine-C(5))-methyltransferase OS=Saccharomyces cerevisiae (strain ATCC 204508 / S288c) GN=NCL1 PE=1 SV=1	7647131648	7754913280	8701950976	7906832896	8254143488	8300998656	7933209600	8045859840	8182950400	9095201792	8964502528	8050510336	8113648640	8398016000	8198436352	7727174656	7849176064	8121447424	7941814784	7920913920	8111413248	7800217600	7711862272	7663896064	7307056128	8241208832	7459173888	6994947072	6949079040	7099489792	7336913920	7274150912	7186861568	8009155072	7841469440	7213434368	7287938048	7111769600	7206024704	7341260800	7397129216	7329798144	7397029888	6724736512	6885342720	7300787712	7135878656	8049152000
P00410	COX2_YEAST Cytochrome c oxidase subunit 2 OS=Saccharomyces cerevisiae (strain ATCC 204508 / S288c) GN=COX2 PE=1 SV=1	368711104	451853728	559049792	411453920	459938720	406390464	562782592	360267360	478868896	355285504	415552352	373210080	470517600	383135392	278608704	845867776	835213440	893898688	767320192	870368576	778377728	641979840	665570944	669233280	791084480	705097856	771528128	545968064	597647808	496274496	165279568	175534592	222951088	193613296	149515952	151006320	196155280	244996880	232211152	207601296	155510560	199059472	215155744	208911456	190114512	601656768	628518528	551620928
[truncated: 1,518 more rows]
[truncated: 143 more columns]
