# Supplementary material for: Principles of cellular resource allocation revealed by condition-dependent proteome profiling
Source: eLife. 2017 Aug 31;6:e28034. doi: 10.7554/eLife.28034 (PMC5578734; doi:10.7554/eLife.28034)
Supplement: Supplementary file 2. [file elife-28034-supp2.xlsx]

## Sheet: Sheet1
Alternative nitrogene source
'GAT1'
'YGR125W'
'DUR3'
'DAL2'
'DAL7'
'CPS1'
'DAL5'
'GAP1'
'PUT1'
'ASP3-2'
'VBA1'
'MEP2'
Protein Synthesis
'EFB1'
'RPS8A'
'RPL23A'
'RPL32'
'GRS1'
'RPS9B'
'RPL21A'
'RPS29B'
'RPL31A'
'RPP1A'
'RPL13A'
'RPL35A'
'SES1'
'RPS11A'
'RPS13'
'RPP2B'
'RPS18A'
'GUK1'
'RPL37B'
'SNU13'
'RPL12A'
'RPS24A'
'RPS26B'
'RPL30'
'RPL24A'
'RPL7A'
'RPL28'
'RPS2'
'RPL9A'
'RPS25A'
'RPL11B'
'RPS23A'
'RPL24B'
'RPS20'
'RPL8A'
'RPL27A'
'SSZ1'
'GAR1'
'EGD2'
'RPL34B'
'RPL16A'
'RPL40A'
'RPS21B'
'RPL17B'
'RPS22A'
'RPS14B'
'RPS5'
'RPS4A'
'RPL14A'
'MRT4'
'TMA19'
'RPS27A'
'PRS1'
'TIF1'
'RPL8B'
'RPL15A'
'RPS0B'
'RPL22A'
'RPL10'
'STM1'
'RPS31'
'CBF5'
'RPL37A'
'NOP56'
'YEF3'
'RPS28B'
'RPL38'
'RPP0'
'RPL26A'
'SUR4'
'RPS29A'
'RPS1A'
'RPL6B'
'APT1'
'RPS17A'
'RPS1B'
'RPL6A'
'URA5'
'ASC1'
'RPL36A'
'GUA1'
'RPL20A'
'RPL9B'
'RPL16B'
'RPS7B'
'RPL42A'
'RPS3'
'SSB2'
'RPA49'
'RPP2A'
'RPS15'
'WRS1'
'RPL18A'
'RPS19A'
'RPL25'
'CDC33'
'RPL3'
'RPS7A'
'RPB8'
'RPL33B'
'CAF20'
'RPS10A'
'NOP58'
'RPS12'
'EGD1'
'RPS6A'
'RPL5'
'RPL1A'
'SUI3'
'RPC40'
'RPL19A'
'RPL2A'
Stress
'RFA1'
'PIM1'
'HEK2'
'PIN4'
'UGA2'
'HSP26'
'UBC4'
'IST2'
'RFC5'
'POL30'
'PHO5'
'TPS1'
'GPX2'
'GBP2'
'GRX1'
'RVS161'
'TRX3'
'GPD1'
'GET3'
'DUN1'
'FAP7'
'UFD2'
'NOP6'
'YPD1'
'NTH1'
'SNQ2'
'KCS1'
'TPS2'
'UBC13'
'MSH6'
'GRX3'
'SAC6'
'HSP42'
'CDC1'
'AHA1'
'HSP78'
'DPL1'
'RVS167'
'SNF1'
'GRX2'
'RAD23'
'PRB1'
'PRE1'
'MXR1'
'HOR2'
'PTC2'
'SSA4'
'GLC7'
'WWM1'
'HSP12'
'ACT1'
'CKB1'
'MMS2'
'INO80'
'PIL1'
'TRX2'
'YHB1'
'PUP2'
'DOG2'
'LRP1'
'GRE3'
'BZZ1'
'BCY1'
'CKA1'
'RHR2'
'HYR1'
'PRE3'
'KAR2'
'ASF1'
'RFA3'
'GON7'
'POL31'
'CPR7'
'RFC2'
'HAM1'
'MGM101'
'DEF1'
'LHS1'
'CAB3'
'RAD27'
'APN1'
'MYO3'
'MCR1'
'DOA1'
'CCP1'
'SIS2'
'HSP104'
'TRX1'
'HOG1'
'STM1'
'ASP3-2'
'ORM2'
'TRM9'
'UNG1'
'TSA1'
'DAK1'
'ALO1'
'TSL1'
'AIP1'
'MYO5'
'SIP5'
'DDR48'
'HSC82'
'SCJ1'
'TPS3'
'NCE103'
'RPS3'
'RAP1'
'HCH1'
'RFC3'
'MCK1'
'RFA2'
'AIF1'
'MET22'
'MSH2'
'RFC4'
'ZEO1'
'GRE2'
'CKB2'
'CKA2'
'GCY1'
'PFY1'
'RFC1'
'LSP1'
'GRX5'
'GLR1'
'PEP4'
'POS5'
'HRR25'
'HSP82'
PHO genes
'PHO84'
'PHM3'
'SPL2'
'PHM2'
'PHM4'
'PHO8'
'PHO12'
'PHO89'
'PHM8'
'PHM6'
'PHO5'
'PHO11'
'PHM1'
'PHM5'
'KCS1'
'PHO81'
'PHO86'
'DDP1'
'VIP1'
'PHO80'
'PHO80'
Oxidative phosphorylation
'ACP1'
'NDI1'
'NDE1'
'SDH1'
'SDH2'
'RIP1'
'CYT1'
'COR1'
'QCR2'
'QCR6'
'QCR7'
'COX5A'
'COX6'
'COX4'
'COX13'
'COX12'
'COX9'
'ATP15'
'ATP16'
'ATP2'
'ATP3'
'ATP1'
'ATP5'
'ATP4'
'ATP7'
'ATP17'
'ATP20'
'VMA6'
'VMA7'
'VMA5'
'VMA1'
'VMA2'
'VMA4'
'STV1'
'VPH1'
'VMA8'
'VMA13'
'PMA1'
'IPP1'
