# Supplementary material for: Principles of cellular resource allocation revealed by condition-dependent proteome profiling
Source: eLife. 2017 Aug 31;6:e28034. doi: 10.7554/eLife.28034 (PMC5578734; doi:10.7554/eLife.28034)
Supplement: Supplementary file 3. [file elife-28034-supp3.xlsx]

## Sheet: NB_Yeast_mCherry_GD_Report_0308
Accession	Annotation	Uniprot Gene Name	# peptides	Intensity: mcherry_fused_r1	Intensity: mcherry_fused_r2	Intensity: mcherry_fused_r3	Intensity: 1 copy of mCherry_r1	Intensity: 1 copy of mCherry_r2	Intensity: 1 copy of mCherry_r3	GO annotation: Biological process	GO annotation: Molecular function	GO annotation: Cellular compartment	KEGG pathway	# proteins with shared peptides	Protein MW	iBAQ_mcherry_fused_r1	iBAQ_mcherry_fused_r2	iBAQ_mcherry_fused_r3	iBAQ_ 1 copy of mCherry_r1	iBAQ_ 1 copy of mCherry_r2	iBAQ_ 1 copy of mCherry_r3	Peptide ID score	Peptide sequences	Proteins with shared peptides	Peptide masses	Quan peptides	Uniprot url	Protein Sequence Coverage
P19414	ACON_YEAST Aconitate hydratase, mitochondrial OS=Saccharomyces cerevisiae (strain ATCC 204508 / S288c) GN=ACO1 PE=1 SV=2	ACO1	24	81315968	80819696	83167312	93549600	93590176	93731312	acetyl-CoA catabolic process;acetyl-CoA metabolic process;catabolic process;cellular catabolic process;cellular component organization;cellular component organization at cellular level;cellular component organization or biogenesis;cellular component organization or biogenesis at cellular level;cellular metabolic process;cellular process;coenzyme catabolic process;coenzyme metabolic process;cofact…	4 iron, 4 sulfur cluster binding;aconitate hydratase activity;binding;carbon-oxygen lyase activity;catalytic activity;cation binding;DNA binding;double-stranded DNA binding;hydro-lyase activity;ion binding;iron-sulfur cluster binding;lyase activity;metal cluster binding;metal ion binding;nucleic acid binding;single-stranded DNA binding;structure-specific DNA binding	cell part;cytoplasmic part;cytosol;intracellular non-membrane-bounded organelle;intracellular organelle;intracellular organelle lumen;intracellular organelle part;intracellular part;membrane-enclosed lumen;mitochondrial intermembrane space;mitochondrial matrix;mitochondrial nucleoid;mitochondrial part;non-membrane-bounded organelle;nucleoid;organelle;organelle envelope lumen;organelle lumen;organ…	Carbon fixation pathways in prokaryotes;Citrate cycle (TCA cycle);Glyoxylate and dicarboxylate metabolism	1	85367.2	8.06689e+06	7.22687e+06	7560726	7.61868e+06	7.48047e+06	7.71107e+06	99.7,99.0,99.7,99.0,99.7,99.7,99.7,99.7,99.7,99.7,99.0,99.7,99.7,99.0,99.0,99.0,99.7,99.7,99.7,99.7,99.7,99.7,99.7,99.7	DGNEFMLKPPHGDGLPQR,DGQLETFK,DKDGNEFMLKPPHGDGLPQR,EHAALEPR,EVAVANNWPLDVR,EVYDFLASATAK,FLGGFAIITK,GHLENISNNYMIGAINAENK,ILYGHLDDPHGQDIQR,KQGLLPLNFK,LAGITTVK,LNRPFTYAEK,LQLLKPFKPWDGK,MNGWTSPK,NVYTGEYK,PFKPWDGK,PVTVHCDHLIQAQVGGEK | Carbamidomethyl [C6],QGLLPLNFK,QNVETLDIVR,SMIEYLEATGR,SMIEYLEATGR | Oxidation [M2],TIFTVTPGSEQIR,VGLIGSCTNSSYEDMSR | Carbamidomethyl [C7] Oxidation [M15],VNQNLLEDHSFINYK	sp|P19414|ACON_YEAST	2006.977148,936.4637675,2250.105216,921.474525,1481.774898,1313.659642,1065.632074,2201.0697895,1875.93818,1156.706596,801.502618,1237.65518125,1568.920165,919.42949,972.463996,973.511314,1987.008873,1028.610936,1185.6441585,1268.616115,1284.61335233,1447.77882633,1890.823772,1832.921272	VNQNLLEDHSFINYK,LAGITTVK,SMIEYLEATGR | Oxidation [M2]	http://www.uniprot.org/uniprot/P19414	31.8766
P40484	MOB1_YEAST DBF2 kinase activator protein MOB1 OS=Saccharomyces cerevisiae (strain ATCC 204508 / S288c) GN=MOB1 PE=1 SV=2	MOB1	1	1.85091e+06	1.96356e+06	2.124e+06	884792	953528	850152	biological regulation;cell cycle;cell division;cellular macromolecule metabolic process;cellular metabolic process;cellular process;cellular protein metabolic process;macromolecule metabolic process;macromolecule modification;metabolic process;phosphate-containing compound metabolic process;phosphorus metabolic process;phosphorylation;primary metabolic process;protein metabolic process;protein mo…	binding;cation binding;enzyme regulator activity;ion binding;kinase regulator activity;metal ion binding	cell part;cellular bud neck;chromosomal part;chromosome, centromeric region;cytoplasm;cytoplasmic part;cytoskeletal part;intracellular membrane-bounded organelle;intracellular organelle;intracellular organelle part;intracellular part;membrane-bounded organelle;microtubule organizing center;nucleus;organelle;organelle part;site of polarized growth;spindle pole body	Cell cycle - yeast	1	35882	132208	140254	151714	63199.4	68109	60725.1	99.7	ADFTNNPVNGYNESDHGR	sp|P40484|MOB1_YEAST	2005.87	ADFTNNPVNGYNESDHGR	http://www.uniprot.org/uniprot/P40484	5.73248
O13516	RS9A_YEAST 40S ribosomal protein S9-A OS=Saccharomyces cerevisiae (strain ATCC 204508 / S288c) GN=RPS9A PE=1 SV=3	RPS9A	1	3.56023e+06	3470886	3658280	2.72571e+06	2.59796e+06	2642236	biosynthetic process;cellular biosynthetic process;cellular macromolecule biosynthetic process;cellular macromolecule metabolic process;cellular metabolic process;cellular nitrogen compound metabolic process;cellular process;cellular protein metabolic process;cytoplasmic translation;macromolecule biosynthetic process;macromolecule metabolic process;maturation of SSU-rRNA;maturation of SSU-rRNA fr…	binding;nucleic acid binding;RNA binding;rRNA binding;structural constituent of ribosome;structural molecule activity	cell part;cytosolic small ribosomal subunit;intracellular non-membrane-bounded organelle;intracellular organelle;intracellular organelle part;intracellular part;macromolecular complex;non-membrane-bounded organelle;nuclear part;nucleolus;organelle;organelle part;preribosome;ribonucleoprotein complex;small ribosomal subunit;small-subunit processome	Ribosome	1	22442.5	323657	315535	332571	247791	236178	240203	99.7	KAEASGEAADEADEADEE	sp|O13516|RS9A_YEAST	1835.73	KAEASGEAADEADEADEE	http://www.uniprot.org/uniprot/O13516	9.13706
P02406	RL28_YEAST 60S ribosomal protein L28 OS=Saccharomyces cerevisiae (strain ATCC 204508 / S288c) GN=RPL28 PE=1 SV=3	RPL28	6	491963712	502963744	497646464	556291584	566860352	569406656	biosynthetic process;cellular biosynthetic process;cellular macromolecule biosynthetic process;cellular macromolecule metabolic process;cellular metabolic process;cellular process;cellular protein metabolic process;cytoplasmic translation;macromolecule biosynthetic process;macromolecule metabolic process;metabolic process;primary metabolic process;protein metabolic process;response to antibiotic;…	binding;nucleic acid binding;RNA binding;structural constituent of ribosome;structural molecule activity	cell part;cytosolic large ribosomal subunit;intracellular membrane-bounded organelle;intracellular organelle;intracellular organelle part;intracellular part;large ribosomal subunit;macromolecular complex;membrane-bounded organelle;nucleus;organelle;organelle part;ribonucleoprotein complex	Ribosome	1	16721.3	7.03596e+07	7.28062e+07	6.85892e+07	7.85635e+07	8.03077e+07	7.94239e+07	99.7,99.7,99.7,99.7,99.7,99.0	AAGGVVELIA,GRIPNVPVIVK,IPNVPVIVK,LWTLIPEDK,LWTLIPEDKR,YHPGYFGK	sp|P02406|RL28_YEAST	898.520018,1190.759575,977.636015,1113.616804,1269.718491,967.46365575	IPNVPVIVK,LWTLIPEDK,YHPGYFGK	http://www.uniprot.org/uniprot/P02406	26.1745
P32582	CBS_YEAST Cystathionine beta-synthase OS=Saccharomyces cerevisiae (strain ATCC 204508 / S288c) GN=CYS4 PE=1 SV=1	CYS4	20	339394304	475300512	419224064	120411432	116029024	118162032	amine biosynthetic process;amine metabolic process;biological regulation;biosynthetic process;carboxylic acid biosynthetic process;carboxylic acid metabolic process;cellular amine metabolic process;cellular amino acid biosynthetic process;cellular amino acid metabolic process;cellular biosynthetic process;cellular ketone metabolic process;cellular metabolic process;cellular nitrogen compound bios…	carbon-oxygen lyase activity;catalytic activity;cystathionine beta-synthase activity;hydro-lyase activity;lyase activity	cell part;cytoplasm;intracellular part	Cysteine and methionine metabolism;Glycine, serine and threonine metabolism	1	56021.2	2.28976e+07	2.79015e+07	2.56146e+07	14967159	1.51411e+07	1.645e+07	99.0,99.7,99.7,99.7,99.0,99.0,99.7,99.7,99.7,99.7,99.7,99.7,99.7,99.7,99.7,99.7,99.7,99.0,99.7,99.7	ALGAEIIR,ALGIKPQIYAK,AVVAGAGTGGTISGISK,DNGFDQLPVLTEDGK,FVDDEWLK,KLIDVWYK,KLSINNSNNDNTIK,KNNLWDDDVLAR,LELYNPGGSIK,LNNFNDVSSYNENK,LSGLVTLSELLR,LSINNSNNDNTIK | Deamidated [N8],NNLWDDDVLAR,NSSAVITDGLKPIHIVTK,SMVEEAEASGR,SMVEEAEASGR | Oxidation [M2],STLIEPTSGNTGIGLALIGAIK,TIITLPEK,TPTAAAWDSPESHIGVAK,YADVFGNATVK	sp|P32582|CBS_YEAST	841.508466,1200.733266,1445.13392633,1646.79198675,1050.511224,1063.61559967,1573.8198095,1457.740222,1189.643664,1656.7510665,1299.788042,1446.706395,1329.641323,1892.0887275,1164.5181865,1180.5124825,2125.21984,913.5555665,1836.91385775,1183.59594733	AVVAGAGTGGTISGISK,TIITLPEK,LELYNPGGSIK	http://www.uniprot.org/uniprot/P32582	42.998
P48837	NUP57_YEAST Nucleoporin NUP57 OS=Saccharomyces cerevisiae (strain ATCC 204508 / S288c) GN=NUP57 PE=1 SV=1	NUP57	4	22318312	20925192	21921196	32785644	35132216	31823920	cellular component organization;cellular component organization at cellular level;cellular component organization or biogenesis;cellular component organization or biogenesis at cellular level;cellular macromolecular complex subunit organization;cellular process;establishment of localization;establishment of localization in cell;establishment of protein localization;establishment of RNA localizati…	binding;identical protein binding;nucleocytoplasmic transporter activity;protein binding;structural constituent of nuclear pore;structural molecule activity;transporter activity	cell part;intracellular organelle part;intracellular part;macromolecular complex;membrane;membrane part;nuclear membrane;nuclear part;nuclear pore;organelle membrane;organelle part;pore complex;protein complex		1	57497.8	1.34329e+06	1.27511e+06	1.31721e+06	1.92174e+06	2039662	1.86043e+06	99.7,99.7,99.7,99.7	GITYLNEVLEK,GLPLGIAEEK,LGTQLATLK,NQVQTENVAQAR	sp|P48837|NUP57_YEAST	1277.697097,1025.5847845,943.577671,1356.6857755	GLPLGIAEEK,NQVQTENVAQAR,LGTQLATLK	http://www.uniprot.org/uniprot/P48837	7.7634
P06634	DED1_YEAST ATP-dependent RNA helicase DED1 OS=Saccharomyces cerevisiae (strain ATCC 204508 / S288c) GN=DED1 PE=1 SV=2	DED1	26	57469392	73332864	63818356	158366384	148416160	163989040	cellular component disassembly;cellular component disassembly at cellular level;cellular component organization;cellular component organization at cellular level;cellular component organization or biogenesis;cellular component organization or biogenesis at cellular level;cellular macromolecular complex disassembly;cellular macromolecular complex subunit organization;cellular process;macromolecula…	adenyl nucleotide binding;adenyl ribonucleotide binding;ATP binding;ATPase activity;ATPase activity, coupled;ATP-dependent helicase activity;ATP-dependent RNA helicase activity;binding;catalytic activity;double-stranded RNA binding;helicase activity;hydrolase activity;hydrolase activity, acting on acid anhydrides;hydrolase activity, acting on acid anhydrides, in phosphorus-containing anhydrides;n…	cell part;cytoplasm;intracellular membrane-bounded organelle;intracellular organelle;intracellular part;membrane-bounded organelle;nucleus;organelle	RIG-I-like receptor signaling pathway	2	65552	8.08587e+06	8.42436e+06	7.70621e+06	1.13542e+07	1.09497e+07	1.07603e+07	99.7,99.7,99.7,99.7,99.7,99.7,99.7,99.7,99.7,99.7,99.7,99.7,99.7,99.7,99.7,99.7,99.7,99.7,99.7,99.7,99.7,99.7,99.7,99.7,99.7,99.7	ACVVYGGSPIGNQLR | Carbamidomethyl [C2],AGGASAGGWGSSR,AGNTGLATAFFNSENSNIVK,AYPTAVIMAPTR,DAMMSAPGSR | Oxidation [M3 M4],DLMACAQTGSGK | Carbamidomethyl [C5],DVPEPITEFTSPPLDGLLLENIK,ELATQIFDEAK,ELATQIFDEAKK,FTKPTPVQK,GCDLLVATPGR | Carbamidomethyl [C2],GGSGWGSDSK,GGYGNGGFFGGNNGGSR,GGYGNGGFFGGNNGGSR | Deamidated [N13],GGYGNGGFFGGNNGGSR | Deamidated [N5],HIVEDCDMTPVGER | Carbamidomethyl [C6],HIVEDCDMTPV…	sp|P24783|DBP2_YEAST,sp|P06634|DED1_YEAST	1589.81142867,1119.515654,2054.02309175,1289.690438,1053.429876,1237.5530485,2536.355083,1263.644769,1391.740722,1044.607236,1157.5953385,936.4017545,1573.677343,1574.662672,1574.66159475,1656.7367035,1672.73310767,1335.6427805,1367.632421,1815.732296,1668.667474,1764.822114,1106.564577,1234.661671,1092.5536865,1074.582372	GGYGNGGFFGGNNGGSR | Deamidated [N5],HIVEDCDMTPVGER | Carbamidomethyl [C6],GCDLLVATPGR | Carbamidomethyl [C2]	http://www.uniprot.org/uniprot/P06634	44.2053
P42943	TCPH_YEAST T-complex protein 1 subunit eta OS=Saccharomyces cerevisiae (strain ATCC 204508 / S288c) GN=CCT7 PE=1 SV=1	CCT7	15	53664520	50320876	47546352	73171232	73959232	76345552	cellular macromolecule metabolic process;cellular metabolic process;cellular process;cellular protein metabolic process;macromolecule metabolic process;metabolic process;primary metabolic process;protein folding;protein metabolic process	adenyl nucleotide binding;adenyl ribonucleotide binding;ATP binding;binding;nucleotide binding;protein binding;purine nucleotide binding;purine ribonucleoside triphosphate binding;purine ribonucleotide binding;ribonucleotide binding;unfolded protein binding	cell part;chaperonin-containing T-complex;cytoplasmic part;cytosolic part;intracellular part;macromolecular complex;protein complex		1	59734.9	3.36715e+06	3.48218e+06	3.15678e+06	4.1878e+06	4.13477e+06	4.18105e+06	99.0,99.7,99.7,99.7,99.7,99.7,99.7,99.7,99.7,99.7,99.7,99.7,99.7,99.7,99.0	AVSLAVEK,EAKPFLEEGISSHLIMK,FVWEPALVK,GGAEQVIAEVER,INELAVDITSEK,LIHNNADFFVK,LIVAGGGATEMEVSK | Oxidation [M11],LLDVVHPAAK,MCVDAVLSLDR | Carbamidomethyl [C2] Oxidation [M1],PFLEEGISSHLIMK,QQMIINAFAK,QVEETGANIVLSK,TFSYAGFEQQPK,TTISNDGATILK,VSADDMNR	sp|P42943|TCPH_YEAST	815.482086,1928.024172,1087.6159225,1256.64643775,1330.708314,1316.697946,1476.763032,1061.632156,1293.617162,1600.347984,1162.627314,1386.7472595,1401.6672145,1232.6704,906.394072	LLDVVHPAAK,FVWEPALVK,GGAEQVIAEVER	http://www.uniprot.org/uniprot/P42943	29.0909
P53723	YN8B_YEAST UPF0674 endoplasmic reticulum membrane protein YNR021W OS=Saccharomyces cerevisiae (strain ATCC 204508 / S288c) GN=YNR021W PE=1 SV=3	YNR021W	7	33688180	34947156	34521976	45350244	49276880	45456400			cell part;cytoplasmic part;endoplasmic reticulum membrane;endoplasmic reticulum part;integral to membrane;intracellular organelle part;intracellular part;intrinsic to membrane;membrane;membrane part;organelle membrane;organelle part		1	47092.5	2.4671e+06	2.55947e+06	2.3854e+06	3.10681e+06	3270174	3.0183e+06	99.0,99.7,99.0,99.7,99.7,99.7,99.7	ETELELAK,EWESSIEPK,FVTSIVNK,TENYFLSIAHTSENDK,VGFNINDSK,VNSLNAPYQALSYDEQK,YISFTDLPVNPPR	sp|P53723|YN8B_YEAST	931.4930895,1103.523534,906.524833,1867.869897,992.5018175,1938.9487055,1517.799212	FVTSIVNK,VGFNINDSK,ETELELAK	http://www.uniprot.org/uniprot/P53723	19.802
Q06632	CFT1_YEAST Protein CFT1 OS=Saccharomyces cerevisiae (strain ATCC 204508 / S288c) GN=CFT1 PE=1 SV=1	CFT1	2	4.9054e+06	4.92336e+06	4.93083e+06	4650315	4666461	4579572	biosynthetic process;cellular biosynthetic process;cellular macromolecule metabolic process;cellular metabolic process;cellular nitrogen compound metabolic process;cellular process;macromolecule metabolic process;metabolic process;mRNA 3'-end processing;mRNA cleavage;mRNA metabolic process;mRNA polyadenylation;mRNA processing;nitrogen compound metabolic process;nucleic acid metabolic process;nucl…	binding;nucleic acid binding;RNA binding	cell part;intracellular organelle part;intracellular part;macromolecular complex;mRNA cleavage and polyadenylation specificity factor complex;mRNA cleavage factor complex;nuclear part;nucleoplasm part;organelle part;protein complex	mRNA surveillance pathway	1	153403	75467.7	75743.9	75858.9	71543.3	71791.7	70454.9	99.7,99.7	NFTKPTIALLYQPK,YAPDEPNSLSGQR	sp|Q06632|CFT1_YEAST	1632.936912,1432.66953	YAPDEPNSLSGQR,NFTKPTIALLYQPK	http://www.uniprot.org/uniprot/Q06632	1.98968
P38784	VMA22_YEAST Vacuolar ATPase assembly protein VMA22 OS=Saccharomyces cerevisiae (strain ATCC 204508 / S288c) GN=VMA22 PE=1 SV=1	VMA22	1	4.1414e+06	5115968	4235684	2.30216e+06	2.28552e+06	2.17348e+06	biological regulation;cation homeostasis;cellular cation homeostasis;cellular chemical homeostasis;cellular component assembly;cellular component assembly at cellular level;cellular component organization;cellular component organization at cellular level;cellular component organization or biogenesis;cellular component organization or biogenesis at cellular level;cellular homeostasis;cellular ion …	binding;protein binding;unfolded protein binding	cell part;cytoplasmic part;endoplasmic reticulum part;extrinsic to endoplasmic reticulum membrane;extrinsic to membrane;extrinsic to organelle membrane;intracellular organelle part;intracellular part;membrane part;organelle part		1	21077.5	460155	568441	470632	255795	253946	241497	99.7	GFQDGYIQLSR	sp|P38784|VMA22_YEAST	1282.64	GFQDGYIQLSR	http://www.uniprot.org/uniprot/P38784	6.07735
P00359	G3P3_YEAST Glyceraldehyde-3-phosphate dehydrogenase 3 OS=Saccharomyces cerevisiae (strain ATCC 204508 / S288c) GN=TDH3 PE=1 SV=3	TDH3	30	2029933824	1929524480	2046755584	3045263872	3080143616	2751334912	alcohol biosynthetic process;alcohol catabolic process;alcohol metabolic process;apoptosis;biosynthetic process;carbohydrate biosynthetic process;carbohydrate catabolic process;carbohydrate metabolic process;catabolic process;cell death;cellular biosynthetic process;cellular carbohydrate biosynthetic process;cellular carbohydrate catabolic process;cellular carbohydrate metabolic process;cellular …	binding;catalytic activity;coenzyme binding;cofactor binding;glyceraldehyde-3-phosphate dehydrogenase (NAD+) (phosphorylating) activity;NAD binding;NADP binding;nucleic acid binding;nucleotide binding;oxidoreductase activity;oxidoreductase activity, acting on the aldehyde or oxo group of donors;oxidoreductase activity, acting on the aldehyde or oxo group of donors, NAD or NADP as acceptor;RNA bin…	cell part;cell wall;cytoplasm;cytoplasmic part;external encapsulating structure;fungal-type cell wall;intracellular membrane-bounded organelle;intracellular organelle;intracellular part;lipid particle;membrane-bounded organelle;mitochondrion;organelle	Alzheimer's disease;Glycolysis / Gluconeogenesis	3	35746.2	241380615	2.19962e+08	2.41628e+08	342858101	343573102	3.07799e+08	99.7,99.0,99.7,99.7,99.7,99.7,99.0,99.7,99.7,99.7,99.7,99.7,99.7,99.7,99.7,99.0,99.0,99.0,99.7,99.7,99.0,99.7,99.7,99.7,99.7,99.7,99.7,99.7,99.7,99.7	DPANLPWGSSNVDIAIDSTGVFK,ETTYDEIK,ETTYDEIKK,IVSNASCTTNCLAPLAK | Carbamidomethyl [C7 C11],IVSNASCTTNCLAPLAK | Carbamidomethyl [C7 C11] Deamidated [N10],IVSNASCTTNCLAPLAK | Carbamidomethyl [C7 C11] Deamidated [N4],KIATYQER,KVVITAPSSTAPMFVMGVNEEK,KVVITAPSSTAPMFVMGVNEEK | Oxidation [M13 M16],KVVITAPSSTAPMFVMGVNEEK | Oxidation [M13],KVVITAPSSTAPMFVMGVNEEK | Oxidation [M16],LNKETTYDEIK,LNKETTYDEIKK,LVSW…	sp|P00358|G3P2_YEAST,sp|P00359|G3P3_YEAST,sp|P00360|G3P1_YEAST	2402.195988,997.46892375,1125.56444192,1819.20778865,1819.89188425,1820.0930908,1007.548317,2334.2167775,2366.20663675,2350.210098,2350.2084155,1352.691251,1480.790502,1752.10008889,1373.79290047,839.420013,832.462642333,833.446144,2574.321543,2590.317237,882.523895833,1469.8453654,1087.634199,1107.70987457,2206.122168,2239.093651,2238.11076033,2945.465475,1119.4904728,1881.93877867	VLPELQGK,TASGNIIPSSTGAAK,VAINGFGR	http://www.uniprot.org/uniprot/P00359	62.6506
Q00776	AP1M1_YEAST AP-1 complex subunit mu-1-I OS=Saccharomyces cerevisiae (strain ATCC 204508 / S288c) GN=APM1 PE=1 SV=2	APM1	1	4.12886e+06	4348475	4758411	6.9764e+06	7220233	7.79997e+06	cellular process;establishment of localization;establishment of localization in cell;establishment of protein localization;Golgi to vacuole transport;Golgi vesicle transport;intracellular protein transport;intracellular transport;post-Golgi vesicle-mediated transport;protein transport;transport;vacuolar transport;vesicle-mediated transport	binding;clathrin binding;protein binding	AP-1 adaptor complex;AP-type membrane coat adaptor complex;cell part;clathrin adaptor complex;coated pit;cytoplasmic part;cytoplasmic vesicle part;Golgi apparatus part;intracellular organelle part;intracellular part;macromolecular complex;membrane part;organelle part;protein complex	Lysosome	1	53873.3	196612	207070	226591	332210	343821	371427	99.7	YITQSGDDYTIR	sp|Q00776|AP1M1_YEAST	1430.68	YITQSGDDYTIR	http://www.uniprot.org/uniprot/Q00776	2.52632
P40850	MKT1_YEAST Protein MKT1 OS=Saccharomyces cerevisiae (strain ATCC 204508 / S288c) GN=MKT1 PE=1 SV=2	MKT1	2	1.55493e+06	1.51575e+06	1.41654e+06	1.96184e+06	2.0591e+06	1.99092e+06	cellular macromolecule metabolic process;cellular metabolic process;cellular nitrogen compound metabolic process;cellular process;cellular response to stimulus;cellular response to stress;DNA metabolic process;DNA repair;interspecies interaction between organisms;macromolecule metabolic process;metabolic process;multi-organism process;nitrogen compound metabolic process;nucleic acid metabolic pro…	catalytic activity;deoxyribonuclease activity;endodeoxyribonuclease activity;endonuclease activity;hydrolase activity;hydrolase activity, acting on ester bonds;nuclease activity	cell part;cytoplasmic mRNA processing body;cytoplasmic part;intracellular non-membrane-bounded organelle;intracellular organelle;intracellular part;macromolecular complex;non-membrane-bounded organelle;organelle;polysome;ribonucleoprotein complex;RNA granule		1	94493.3	39870	38865.5	36321.6	50303.7	52797.5	51049.2	99.7,99.7	LNELNIDSK,WYAANEPTTLTNR	sp|P40850|MKT1_YEAST	1044.554352,1535.7473885	WYAANEPTTLTNR,LNELNIDSK	http://www.uniprot.org/uniprot/P40850	2.6506
P25383	YC21A_YEAST Transposon Ty2-C Gag polyprotein OS=Saccharomyces cerevisiae (strain ATCC 204508 / S288c) GN=TY2A-C PE=3 SV=2	TY2A	5	10766242	10855235	10440410	8801058	9050450	9249660	cellular process;transposition;transposition, RNA-mediated	binding;nucleic acid binding;RNA binding	cell part;cytoplasm;intracellular organelle part;intracellular part;nuclear part;organelle part;retrotransposon nucleocapsid		2	49840.8	792717	764320	743343	619066	608147	648977	99.7,99.7,99.7,99.0,99.7	ENNINVSDR,EVPSNQDPLAVSASNLPEFDR,IMNLNKPSQYK,LACQLILK | Carbamidomethyl [C3],VNNDHINESTVSSQYLSDDNELSLRPATER	sp|P25383|YC21A_YEAST,sp|P25384|YC21B_YEAST	1059.5042225,2284.114338,1334.71201,957.575862,3402.621572	LACQLILK | Carbamidomethyl [C3],ENNINVSDR,IMNLNKPSQYK	http://www.uniprot.org/uniprot/P25383	18.0365
P07807	DYR_YEAST Dihydrofolate reductase OS=Saccharomyces cerevisiae (strain ATCC 204508 / S288c) GN=DFR1 PE=1 SV=2	DFR1	1	1.56886e+06	1.47409e+06	1.46453e+06	977826	944376	1084166	amine biosynthetic process;amine metabolic process;aromatic compound biosynthetic process;biosynthetic process;carboxylic acid biosynthetic process;carboxylic acid metabolic process;cellular amine metabolic process;cellular amino acid biosynthetic process;cellular amino acid metabolic process;cellular aromatic compound metabolic process;cellular biosynthetic process;cellular ketone metabolic proc…	binding;catalytic activity;coenzyme binding;cofactor binding;dihydrofolate reductase activity;mRNA binding;NADP binding;nucleic acid binding;nucleotide binding;oxidoreductase activity;oxidoreductase activity, acting on the CH-NH group of donors;oxidoreductase activity, acting on the CH-NH group of donors, NAD or NADP as acceptor;RNA binding	cell part;cytoplasmic part;cytosol;intracellular part	Folate biosynthesis;One carbon pool by folate	1	24260.7	120682	113392	112656	75217.3	72644.2	83397.3	99.7	NATPAMDTFLDAK	sp|P07807|DYR_YEAST	1393.67	NATPAMDTFLDAK	http://www.uniprot.org/uniprot/P07807	6.16114
P40032	TPA1_YEAST Prolyl 3,4-dihydroxylase TPA1 OS=Saccharomyces cerevisiae (strain ATCC 204508 / S288c) GN=TPA1 PE=1 SV=1	TPA1	10	42981672	42654940	42389552	38380060	36741652	38291940	biological regulation;catabolic process;cellular catabolic process;cellular component disassembly;cellular component disassembly at cellular level;cellular component organization;cellular component organization at cellular level;cellular component organization or biogenesis;cellular component organization or biogenesis at cellular level;cellular macromolecular complex disassembly;cellular macromo…	binding;carboxylic acid binding;catalytic activity;cation binding;demethylase activity;DNA demethylase activity;ferrous iron binding;ion binding;iron ion binding;L-ascorbic acid binding;metal ion binding;mRNA binding;nucleic acid binding;oxidative DNA demethylase activity;oxidoreductase activity;oxidoreductase activity, acting on paired donors, with incorporation or reduction of molecular oxygen;…	cell part;intracellular membrane-bounded organelle;intracellular organelle;intracellular part;membrane-bounded organelle;nucleus;organelle		1	74040.5	1.77978e+06	1.78948e+06	1.79283e+06	1.70916e+06	1.64742e+06	1.6977e+06	99.7,99.0,99.7,99.7,99.7,99.7,99.7,99.7,99.0,99.7	DESVLEFVK,DFFGYVTK,EDVEDASVYR,ESMTSVISDSVK,GCHLLTHDDVIGSR | Carbamidomethyl [C2],IISDASGNSR,LFPSILPNVPHSDPSAK,NILSFHEVK,QISLEEDK,VLPGFSFHDVEEVK	sp|P40032|TPA1_YEAST	1064.548065,975.478862,1181.5284035,1281.622411,1578.768945,1018.513032,1817.9839965,1085.5960135,960.484744,1602.8215015	EDVEDASVYR,NILSFHEVK,IISDASGNSR	http://www.uniprot.org/uniprot/P40032	17.236
P39926	SSO2_YEAST Protein SSO2 OS=Saccharomyces cerevisiae (strain ATCC 204508 / S288c) GN=SSO2 PE=1 SV=2	SSO2	4	25785328	26935272	25604972	30866280	33105944	31983468	anatomical structure formation involved in morphogenesis;ascospore-type prospore formation;cellular component assembly;cellular component assembly at cellular level;cellular component assembly involved in morphogenesis;cellular component organization;cellular component organization at cellular level;cellular component organization or biogenesis;cellular component organization or biogenesis at cel…	binding;lipid binding;phosphatidic acid binding;phospholipid binding;protein binding;SNAP receptor activity	cell part;integral to membrane;intrinsic to membrane;membrane;membrane part;plasma membrane;prospore membrane	SNARE interactions in vesicular transport	1	33733.2	2.42936e+06	2.53085e+06	2.36452e+06	2.86692e+06	3.07144e+06	2.93106e+06	99.7,99.7,99.7,99.7	IIDSNYKEESK,INSINANLSR,NVEDAQQDVEQGVGHTNK,YENIINQIDAQHK	sp|P39926|SSO2_YEAST	1324.662664,1100.603248,1966.9140075,1584.80107333	INSINANLSR,NVEDAQQDVEQGVGHTNK,YENIINQIDAQHK	http://www.uniprot.org/uniprot/P39926	17.6271
P40345	PDAT_YEAST Phospholipid:diacylglycerol acyltransferase OS=Saccharomyces cerevisiae (strain ATCC 204508 / S288c) GN=LRO1 PE=1 SV=1	LRO1	1	4807758	5.08864e+06	5491588	2973018	3.30202e+06	3.45381e+06	acylglycerol biosynthetic process;acylglycerol metabolic process;biosynthetic process;cellular biosynthetic process;cellular lipid metabolic process;cellular metabolic process;cellular process;ceramide metabolic process;glycerol ether biosynthetic process;glycerol ether metabolic process;glycerolipid biosynthetic process;glycerolipid metabolic process;lipid biosynthetic process;lipid localization…	acetyltransferase activity;catalytic activity;N-acetyltransferase activity;N-acyltransferase activity;O-acyltransferase activity;phospholipid:diacylglycerol acyltransferase activity;transferase activity;transferase activity, transferring acyl groups;transferase activity, transferring acyl groups other than amino-acyl groups	cell part;cytoplasmic part;endoplasmic reticulum membrane;endoplasmic reticulum part;integral to membrane;intracellular organelle part;intracellular part;intrinsic to membrane;lipid particle;membrane;membrane part;organelle membrane;organelle part;perinuclear endoplasmic reticulum	Glycerolipid metabolism	1	75392.2	150242	159020	171612	92906.8	103188	107931	99.7	IASGNGDLVEPR	sp|P40345|PDAT_YEAST	1226.63	IASGNGDLVEPR	http://www.uniprot.org/uniprot/P40345	1.81543
P40327	PRS4_YEAST 26S protease regulatory subunit 4 homolog OS=Saccharomyces cerevisiae (strain ATCC 204508 / S288c) GN=RPT2 PE=1 SV=3	RPT2	8	245697840	390214816	355481248	62795424	53852176	88186608	biological regulation;catabolic process;cellular catabolic process;cellular component assembly;cellular component assembly at cellular level;cellular component organization;cellular component organization at cellular level;cellular component organization or biogenesis;cellular component organization or biogenesis at cellular level;cellular macromolecular complex assembly;cellular macromolecular c…	adenyl nucleotide binding;adenyl ribonucleotide binding;ATP binding;ATPase activity;binding;catalytic activity;hydrolase activity;hydrolase activity, acting on acid anhydrides;hydrolase activity, acting on acid anhydrides, in phosphorus-containing anhydrides;nucleoside-triphosphatase activity;nucleotide binding;purine nucleotide binding;purine ribonucleoside triphosphate binding;purine ribonucleo…	cell part;cytoplasm;intracellular membrane-bounded organelle;intracellular organelle;intracellular part;macromolecular complex;membrane-bounded organelle;nucleus;organelle;proteasome regulatory particle, base subcomplex;protein complex	Proteasome	1	48827.6	11051862	1.67904e+07	1.5416e+07	3.67861e+06	3.32109e+06	4.59086e+06	99.7,99.7,99.7,99.7,99.7,99.7,99.7,99.7	AVANQTSATFLR,ELLEPGCSVLLHHK | Carbamidomethyl [C7],GVILYGAPGTGK,IETLDPALIRPGR,IVGSELIQK,NKVEENLEGLYL,SPTESYSDIGGLESQIQEIK,YDSNSGGER	sp|P40327|PRS4_YEAST	1277.683963,1630.8636638,1131.637531,1449.8424495,985.586958,1419.736028,2180.06694,983.4023835	AVANQTSATFLR,ELLEPGCSVLLHHK | Carbamidomethyl [C7],GVILYGAPGTGK	http://www.uniprot.org/uniprot/P40327	23.1121
P29029	CHIT_YEAST Endochitinase OS=Saccharomyces cerevisiae (strain ATCC 204508 / S288c) GN=CTS1 PE=1 SV=2	CTS1	1	9666997	10219717	10308000	7.78783e+06	8.36179e+06	8013741	amine metabolic process;aminoglycan catabolic process;aminoglycan metabolic process;carbohydrate catabolic process;carbohydrate metabolic process;catabolic process;cell wall organization;cell wall organization or biogenesis;cellular component organization or biogenesis;cellular process;chitin catabolic process;chitin metabolic process;cytokinetic cell separation;cytokinetic process;macromolecule …	binding;carbohydrate binding;catalytic activity;chitin binding;chitinase activity;endochitinase activity;hydrolase activity;hydrolase activity, acting on glycosyl bonds;hydrolase activity, hydrolyzing O-glycosyl compounds;pattern binding;polysaccharide binding	cell part;cell wall;cellular bud neck;external encapsulating structure;extracellular region;fungal-type cell wall;site of polarized growth	Amino sugar and nucleotide sugar metabolism	1	59014.1	878818	929065	937091	707985	760162	728522	99	TLFAEGTK	sp|P29029|CHIT_YEAST	865.462	TLFAEGTK	http://www.uniprot.org/uniprot/P29029	1.42349
Q12522	IF6_YEAST Eukaryotic translation initiation factor 6 OS=Saccharomyces cerevisiae (strain ATCC 204508 / S288c) GN=TIF6 PE=1 SV=1	TIF6	1	4237254	4396134	4256469	4.99874e+06	5.38993e+06	5285695	cellular component assembly;cellular component assembly at cellular level;cellular component biogenesis;cellular component biogenesis at cellular level;cellular component organization;cellular component organization at cellular level;cellular component organization or biogenesis;cellular component organization or biogenesis at cellular level;cellular localization;cellular macromolecular complex a…	binding;nucleic acid binding;ribonucleoprotein binding;ribosomal large subunit binding;ribosome binding;RNA binding;translation factor activity, nucleic acid binding;translation initiation factor activity	cell part;cytoplasm;intracellular membrane-bounded organelle;intracellular non-membrane-bounded organelle;intracellular organelle;intracellular organelle part;intracellular part;macromolecular complex;membrane-bounded organelle;non-membrane-bounded organelle;nuclear part;nucleolus;nucleus;organelle;organelle part;preribosome;preribosome, large subunit precursor;ribonucleoprotein complex	Ribosome biogenesis in eukaryotes	1	26457.4	605322	628019	608067	714105	769990	755099	99.7	TQFENSNEIGVFSK	sp|Q12522|IF6_YEAST	1598.77	TQFENSNEIGVFSK	http://www.uniprot.org/uniprot/Q12522	5.71429
P41277	GPP1_YEAST Glycerol-1-phosphate phosphohydrolase 1 OS=Saccharomyces cerevisiae (strain ATCC 204508 / S288c) GN=GPP1 PE=1 SV=3	GPP1	13	545448064	530502176	517122272	433627520	408964480	388634912	alcohol biosynthetic process;alcohol metabolic process;alditol biosynthetic process;alditol metabolic process;biosynthetic process;carbohydrate biosynthetic process;carbohydrate metabolic process;cellular biosynthetic process;cellular carbohydrate biosynthetic process;cellular carbohydrate metabolic process;cellular metabolic process;cellular process;dephosphorylation;glycerol biosynthetic proces…	binding;catalytic activity;cation binding;glycerol-1-phosphatase activity;hydrolase activity;hydrolase activity, acting on ester bonds;ion binding;metal ion binding;phosphatase activity;phosphoric ester hydrolase activity	cell part;cytoplasm;intracellular membrane-bounded organelle;intracellular organelle;intracellular part;membrane-bounded organelle;nucleus;organelle	Glycerolipid metabolism	2	27946.6	6.7927e+07	6.49063e+07	6.46436e+07	5.67328e+07	5.5517e+07	4.97572e+07	99.7,99.7,99.7,99.7,99.0,99.7,99.7,99.7,99.7,99.7,99.7,99.7,99.7	DKPYFDAEHVIHISHGWR,FAPDFADEEYVNKLEGEIPEK,LCNALNALPK | Carbamidomethyl [C2],LCNALNALPK | Carbamidomethyl [C2] Deamidated [N6],LEGEIPEK,NGLGFPINEQDPSK,PLTTKPLSLK,QGKPHPEPYLK,RPEYFITANDVK,VGEYNAETDEVELIFDDYLYAK,VVVFEDAPAGIAAGK,WAVATSGTR,YGEHSIEVPGAVK	sp|P40106|GPP2_YEAST,sp|P41277|GPP1_YEAST	2206.09146233,2439.159435,1112.609984,1114.5953115,913.482775,1514.749349,1096.69445757,1292.69890533,1451.7527755,2595.215886,1442.78685217,947.48944925,1384.708515	VVVFEDAPAGIAAGK,LCNALNALPK | Carbamidomethyl [C2],LEGEIPEK	http://www.uniprot.org/uniprot/P41277	62
P32523	PRP19_YEAST Pre-mRNA-processing factor 19 OS=Saccharomyces cerevisiae (strain ATCC 204508 / S288c) GN=PRP19 PE=1 SV=2	PRP19	2	2.20714e+06	2.18719e+06	1.97925e+06	2.71942e+06	2798121	2738152	cellular component assembly;cellular component assembly at cellular level;cellular component organization;cellular component organization at cellular level;cellular component organization or biogenesis;cellular component organization or biogenesis at cellular level;cellular macromolecular complex assembly;cellular macromolecular complex subunit organization;cellular macromolecule metabolic proces…	acid-amino acid ligase activity;catalytic activity;ligase activity;ligase activity, forming carbon-nitrogen bonds;small conjugating protein ligase activity;ubiquitin-protein ligase activity	catalytic step 1 spliceosome;cell part;cytoplasmic part;cytosol;intracellular membrane-bounded organelle;intracellular organelle;intracellular organelle part;intracellular part;macromolecular complex;membrane-bounded organelle;nuclear part;nucleus;organelle;organelle part;protein complex;Prp19 complex;ribonucleoprotein complex;spliceosomal complex;U2-type catalytic step 1 spliceosome;U2-type spli…	Spliceosome;Ubiquitin mediated proteolysis	1	56569.4	91964	91133	82468.6	113309	116588	114090	99.0,99.7	SLLEQYVK,TITTITTPNPR	sp|P32523|PRP19_YEAST	978.546688,1213.6754955	TITTITTPNPR,SLLEQYVK	http://www.uniprot.org/uniprot/P32523	3.77734
P23291	KC11_YEAST Casein kinase I homolog 1 OS=Saccharomyces cerevisiae (strain ATCC 204508 / S288c) GN=YCK1 PE=1 SV=1	YCK1	4	19099144	20105432	19811972	28080944	28434232	24666476	anatomical structure morphogenesis;cell morphogenesis;cellular component morphogenesis;cellular component organization;cellular component organization or biogenesis;cellular developmental process;cellular macromolecule metabolic process;cellular membrane organization;cellular metabolic process;cellular process;cellular protein metabolic process;developmental process;endocytosis;establishment of l…	adenyl nucleotide binding;adenyl ribonucleotide binding;ATP binding;binding;catalytic activity;kinase activity;nucleotide binding;phosphotransferase activity, alcohol group as acceptor;protein kinase activity;protein serine/threonine kinase activity;purine nucleotide binding;purine ribonucleoside triphosphate binding;purine ribonucleotide binding;ribonucleotide binding;transferase activity;transf…	cell part;membrane;plasma membrane	Hedgehog signaling pathway	1	61714.5	769284	864474	792479	1.12811e+06	1.17031e+06	990091	99.7,98.7,99.7,99.7	GHLPWQGLK,LDPTSYEAYQHQTQQK,LQEQQLQEQQLQQQQQQQQQLR,QLHHQAVDSPAR	sp|P23291|KC11_YEAST	1034.57508,1935.911736,2805.435804,1357.6962675	QLHHQAVDSPAR,LDPTSYEAYQHQTQQK,GHLPWQGLK	http://www.uniprot.org/uniprot/P23291	10.9665
Q04867	YM91_YEAST Putative methyltransferase YMR310C OS=Saccharomyces cerevisiae (strain ATCC 204508 / S288c) GN=YMR310C PE=1 SV=1	YMR310C	1	852912	839473	955472	672967	676220	649475	cellular metabolic process;cellular process;metabolic process;methylation;one-carbon metabolic process;small molecule metabolic process	catalytic activity;methyltransferase activity;transferase activity;transferase activity, transferring one-carbon groups	cell part;intracellular membrane-bounded organelle;intracellular organelle;intracellular part;membrane-bounded organelle;nucleus;organelle		1	35852	60922.2	59962.3	68247.9	48069	48301.3	46391	99.7	ALALQSQLVPINAR	sp|Q04867|YM91_YEAST	1492.88	ALALQSQLVPINAR	http://www.uniprot.org/uniprot/Q04867	4.4164
P47075	VTC4_YEAST Vacuolar transporter chaperone 4 OS=Saccharomyces cerevisiae (strain ATCC 204508 / S288c) GN=VTC4 PE=1 SV=2	VTC4	8	13882773	14889397	12338025	9457107	9081425	8452311	autophagy;catabolic process;cellular catabolic process;cellular component organization;cellular component organization at cellular level;cellular component organization or biogenesis;cellular component organization or biogenesis at cellular level;cellular membrane fusion;cellular membrane organization;cellular metabolic process;cellular process;establishment of localization;establishment of local…	catalytic activity;kinase activity;phosphotransferase activity, phosphate group as acceptor;polyphosphate kinase activity;transferase activity;transferase activity, transferring phosphorus-containing groups	cell part;cytoplasmic part;endoplasmic reticulum;integral to membrane;intracellular membrane-bounded organelle;intracellular organelle;intracellular organelle part;intracellular part;intrinsic to membrane;intrinsic to organelle membrane;intrinsic to vacuolar membrane;macromolecular complex;membrane part;membrane-bounded organelle;organelle;organelle part;protein complex;vacuolar part;vacuolar tra…		1	83153.7	602242	660034	588631	398671	392348	350422	99.7,99.7,99.7,99.7,99.7,99.0,99.7,99.7	EDNFDGVDR,ENYDELVVK,FIHGVATLLNDK,FPYAVLEVK,ISLDTELTMVR,LDSKPFFK,TELEDNLSK,TGFILKPVFQVR	sp|P47075|VTC4_YEAST	1065.444554,1107.554031,1326.74155,1064.600833,1276.66953,980.540898,1047.517334,1403.840421	ENYDELVVK,FPYAVLEVK,ISLDTELTMVR	http://www.uniprot.org/uniprot/P47075	10.957
P33416	HSP78_YEAST Heat shock protein 78, mitochondrial OS=Saccharomyces cerevisiae (strain ATCC 204508 / S288c) GN=HSP78 PE=1 SV=2	HSP78	8	36135824	23145884	17788664	101592608	89051304	105549936	biological regulation;cellular component organization;cellular component organization at cellular level;cellular component organization or biogenesis;cellular component organization or biogenesis at cellular level;cellular macromolecule metabolic process;cellular metabolic process;cellular process;cellular protein metabolic process;cellular response to heat;cellular response to stimulus;cellular …	adenyl nucleotide binding;adenyl ribonucleotide binding;ATP binding;ATPase activity;binding;catalytic activity;hydrolase activity;hydrolase activity, acting on acid anhydrides;hydrolase activity, acting on acid anhydrides, in phosphorus-containing anhydrides;misfolded protein binding;nucleoside-triphosphatase activity;nucleotide binding;protein binding;purine nucleotide binding;purine ribonucleos…	cell part;cytoplasmic part;intracellular organelle lumen;intracellular organelle part;intracellular part;membrane-enclosed lumen;mitochondrial matrix;mitochondrial part;organelle lumen;organelle part		1	91335.1	998706	725293	575171	2.45701e+06	2.14769e+06	2.54026e+06	99.7,99.7,99.7,99.7,99.7,99.1,98.7,99.7	CISATTLDEFK | Carbamidomethyl [C1],IDDILVFNR,IIEKDPALSR,ITDTALVSAAVLSNR,LVVLPNHEEGEVVEEEAEK,MDPNQQPEKPALEQFGTNLTK,TALIDGLAQR,VNLLHDSVTSDDISK	sp|P33416|HSP78_YEAST	1283.617066,1103.606668,1140.659054,1529.853426,2148.077589,2385.185418,1056.601744,1641.833104	VNLLHDSVTSDDISK,IIEKDPALSR,TALIDGLAQR	http://www.uniprot.org/uniprot/P33416	13.5635
P34078	LTV1_YEAST Protein LTV1 OS=Saccharomyces cerevisiae (strain ATCC 204508 / S288c) GN=LTV1 PE=1 SV=2	LTV1	3	15276321	13738669	14467715	18208932	17514820	17555060	cellular component biogenesis;cellular component biogenesis at cellular level;cellular component organization or biogenesis;cellular component organization or biogenesis at cellular level;cellular localization;cellular process;cellular response to chemical stimulus;cellular response to oxidative stress;cellular response to stimulus;cellular response to stress;establishment of localization;establi…		cell part;cytoplasm;cytoplasmic part;endosomal part;endosome membrane;intracellular membrane-bounded organelle;intracellular organelle;intracellular organelle part;intracellular part;late endosome membrane;macromolecular complex;membrane;membrane-bounded organelle;nucleus;organelle;organelle membrane;organelle part;preribosome;preribosome, small subunit precursor;ribonucleoprotein complex		1	53389.7	954770	858667	904232	1.13806e+06	1.09468e+06	1.09719e+06	98.6,99.7,99.7	GMAKPEYLLHQQDTTDEIR,NIEDLFIEPK,VTNTLSSLK	sp|P34078|LTV1_YEAST	2244.102015,1216.6428175,961.553504	VTNTLSSLK,NIEDLFIEPK,GMAKPEYLLHQQDTTDEIR	http://www.uniprot.org/uniprot/P34078	8.20734
Q12359	ATO3_YEAST Ammonia transport outward protein 3 OS=Saccharomyces cerevisiae (strain ATCC 204508 / S288c) GN=ATO3 PE=1 SV=1	ATO3	3	8747235	7.89608e+06	8521712	6.95741e+06	6539661	6519737	ammonium transmembrane transport;ammonium transport;cation transport;cellular process;establishment of localization;ion transmembrane transport;ion transport;nitrogen utilization;organic cation transport;transmembrane transport;transport	ammonium transmembrane transporter activity;cation transmembrane transporter activity;inorganic cation transmembrane transporter activity;ion transmembrane transporter activity;organic cation transmembrane transporter activity;substrate-specific transmembrane transporter activity;substrate-specific transporter activity;transmembrane transporter activity;transporter activity	cell part;integral to membrane;intrinsic to membrane;membrane;membrane part;plasma membrane		1	30028.1	1.74945e+06	1.57922e+06	1.70434e+06	1.39148e+06	1307932	1.30395e+06	99.7,99.0,99.7	DFITLGSSTYR,DLLNALDR,TSSASSPQDLEK	sp|Q12359|ATO3_YEAST	1258.6297325,928.505944,1248.588702	DFITLGSSTYR,DLLNALDR,TSSASSPQDLEK	http://www.uniprot.org/uniprot/Q12359	11.2727
P0CX47	RS11A_YEAST 40S ribosomal protein S11-A OS=Saccharomyces cerevisiae (strain ATCC 204508 / S288c) GN=RPS11A PE=1 SV=1	RPS11A	6	404075552	412171776	399944224	444840224	474685376	467757152	biosynthetic process;cellular biosynthetic process;cellular component assembly;cellular component assembly at cellular level;cellular component organization;cellular component organization at cellular level;cellular component organization or biogenesis;cellular component organization or biogenesis at cellular level;cellular macromolecular complex assembly;cellular macromolecular complex subunit o…	binding;nucleic acid binding;RNA binding;rRNA binding;structural constituent of ribosome;structural molecule activity	cell part;cytosolic small ribosomal subunit;intracellular organelle part;intracellular part;macromolecular complex;organelle part;ribonucleoprotein complex;small ribosomal subunit	Ribosome	2	17748.6	5.199e+07	5.29542e+07	5.15277e+07	5.62868e+07	5.99578e+07	5.75087e+07	99.0,99.7,99.7,99.7,99.7,99.7	AYLHYIPK,CPFTGLVSIR | Carbamidomethyl [C1],NVPVHVSPAFR,TAIEGSYIDK,VQVGDIVTVGQCR | Carbamidomethyl [C12],VQVGDIVTVGQCRPISK | Carbamidomethyl [C12]	sp|P0CX47|RS11A_YEAST,sp|P0CX48|RS11B_YEAST	1003.55762075,1148.611156,1221.672454,1095.55350867,1429.7463215,1855.01464525	NVPVHVSPAFR,TAIEGSYIDK,AYLHYIPK	http://www.uniprot.org/uniprot/P0CX47	35.8974
P48164	RS7B_YEAST 40S ribosomal protein S7-B OS=Saccharomyces cerevisiae (strain ATCC 204508 / S288c) GN=RPS7B PE=1 SV=1	RPS7B	6	182951632	185511328	187078144	214678064	212506832	201627840	biosynthetic process;cellular biosynthetic process;cellular component biogenesis;cellular component biogenesis at cellular level;cellular component organization or biogenesis;cellular component organization or biogenesis at cellular level;cellular macromolecule biosynthetic process;cellular macromolecule metabolic process;cellular metabolic process;cellular nitrogen compound metabolic process;cel…	structural constituent of ribosome;structural molecule activity	cell part;cytosolic small ribosomal subunit;intracellular non-membrane-bounded organelle;intracellular organelle;intracellular organelle part;intracellular part;macromolecular complex;non-membrane-bounded organelle;nuclear part;nucleolus;organelle;organelle part;preribosome;ribonucleoprotein complex;small ribosomal subunit;small-subunit processome	Ribosome	1	21634	1.48868e+07	1.51991e+07	1.50913e+07	1.73326e+07	1.69588e+07	1.61008e+07	99.7,99.7,99.7,99.7,99.7,99.7	ADLRPLQIK,ILSQAPSELELQVAK,ILSQAPSELELQVAK | Deamidated [Q4],QIVFEIPSQTN,TFIDLESSSPELK,VLEDMVFPTEIVGK | Oxidation [M5]	sp|P48164|RS7B_YEAST	1052.64313067,1624.915653,1625.901804,1274.6602815,1464.74697075,1591.829442	ILSQAPSELELQVAK,TFIDLESSSPELK,ADLRPLQIK	http://www.uniprot.org/uniprot/P48164	32.6316
Q04740	RNH1_YEAST Ribonuclease H OS=Saccharomyces cerevisiae (strain ATCC 204508 / S288c) GN=RNH1 PE=1 SV=2	RNH1	1	155716	233392	166274	369310	405267	387660	catabolic process;cellular catabolic process;cellular macromolecule catabolic process;cellular macromolecule metabolic process;cellular metabolic process;cellular nitrogen compound metabolic process;cellular process;macromolecule catabolic process;macromolecule metabolic process;metabolic process;nitrogen compound metabolic process;nucleic acid metabolic process;nucleobase-containing compound met…	binding;catalytic activity;cation binding;endonuclease activity;endonuclease activity, active with either ribo- or deoxyribonucleic acids and producing 5'-phosphomonoesters;endoribonuclease activity;endoribonuclease activity, producing 5'-phosphomonoesters;hydrolase activity;hydrolase activity, acting on ester bonds;ion binding;magnesium ion binding;metal ion binding;nuclease activity;nucleic aci…		DNA replication	1	39430.6	8650.8	12966.2	9237.4	20517.2	22514.8	21536.6	99.7	NQVDGYGGAIYK	sp|Q04740|RNH1_YEAST	1283.62	NQVDGYGGAIYK	http://www.uniprot.org/uniprot/Q04740	3.44828
P16140	VATB_YEAST V-type proton ATPase subunit B OS=Saccharomyces cerevisiae (strain ATCC 204508 / S288c) GN=VMA2 PE=1 SV=2	VMA2	16	131011784	171130496	145792880	237529088	234802592	230204800	ATP hydrolysis coupled proton transport;ATP metabolic process;biological regulation;calcium ion homeostasis;cation homeostasis;cation transport;cellular calcium ion homeostasis;cellular cation homeostasis;cellular chemical homeostasis;cellular divalent inorganic cation homeostasis;cellular homeostasis;cellular ion homeostasis;cellular metabolic process;cellular metal ion homeostasis;cellular mono…	active transmembrane transporter activity;adenyl nucleotide binding;adenyl ribonucleotide binding;ATP binding;ATPase activity;ATPase activity, coupled;ATPase activity, coupled to movement of substances;ATPase activity, coupled to transmembrane movement of ions;ATPase activity, coupled to transmembrane movement of substances;binding;catalytic activity;cation transmembrane transporter activity;cati…	cell part;cytoplasmic part;fungal-type vacuole membrane;intracellular organelle part;intracellular part;macromolecular complex;membrane;membrane part;organelle membrane;organelle part;protein complex;proton-transporting two-sector ATPase complex, catalytic domain;proton-transporting V-type ATPase, V1 domain;vacuolar membrane;vacuolar part;vacuolar proton-transporting V-type ATPase, V1 domain	Collecting duct acid secretion;Epithelial cell signaling in Helicobacter pylori infection;Oxidative phosphorylation;Phagosome;Rheumatoid arthritis;Vibrio cholerae infection	1	57748.5	1.5116e+07	1.69535e+07	16100967	1.88187e+07	18535212	1.86408e+07	99.7,99.7,99.0,99.7,99.7,99.0,99.7,99.7,99.7,99.0,99.7,99.7,99.7,99.7,99.7,99.7	AIVQVFEGTSGIDVK,AVEQGFNVKPR,ELFAINKK,IFDGSGRPIDNGPK,IFDGSGRPIDNGPK | Deamidated [N11],ILDEFYDR,IPIFSASGLPHNEIAAQICR | Carbamidomethyl [C19],IPVSEDMLGR | Oxidation [M7],KDHGDVSNQLYAK,LSLEFLEK,QAGLVRPTK,QDFEENGSLER,QDFEENGSLER | Deamidated [N6],TFITQGAYEDR,TTVEFTGESLR,YNEIVNLTLPDGTVR	sp|P16140|VATB_YEAST	1562.097701,1243.67751967,961.568329,1471.752891,1472.736931,1069.517052,2193.15615267,1131.56846375,1473.73392633,977.552518,968.5854825,1322.5851935,1323.56690567,1299.620967,1238.624123,1702.90449375	QDFEENGSLER | Deamidated [N6],AVEQGFNVKPR,IPIFSASGLPHNEIAAQICR | Carbamidomethyl [C19]	http://www.uniprot.org/uniprot/P16140	31.7215
P14682	UBC3_YEAST Ubiquitin-conjugating enzyme E2-34 kDa OS=Saccharomyces cerevisiae (strain ATCC 204508 / S288c) GN=CDC34 PE=1 SV=1	CDC34	1	2.07572e+06	1.55028e+06	2366860	964803	839245	986172	biosynthetic process;catabolic process;cell cycle process;cell division;cellular biosynthetic process;cellular catabolic process;cellular macromolecule biosynthetic process;cellular macromolecule catabolic process;cellular macromolecule metabolic process;cellular metabolic process;cellular nitrogen compound metabolic process;cellular process;cellular protein metabolic process;DNA metabolic proces…	acid-amino acid ligase activity;adenyl nucleotide binding;adenyl ribonucleotide binding;ATP binding;binding;catalytic activity;identical protein binding;ligase activity;ligase activity, forming carbon-nitrogen bonds;nucleotide binding;protein binding;protein dimerization activity;protein homodimerization activity;purine nucleotide binding;purine ribonucleoside triphosphate binding;purine ribonucl…	cell part;cullin-RING ubiquitin ligase complex;cytoplasm;intracellular membrane-bounded organelle;intracellular organelle;intracellular part;macromolecular complex;membrane-bounded organelle;nucleus;organelle;protein complex;SCF ubiquitin ligase complex;ubiquitin ligase complex	Ubiquitin mediated proteolysis	1	34064.4	296531	221469	338123	137829	119892	140882	99.7	AEDESEDVEDVER	sp|P14682|UBC3_YEAST	1520.62	AEDESEDVEDVER	http://www.uniprot.org/uniprot/P14682	4.40678
Q04673	SSL1_YEAST Suppressor of stem-loop protein 1 OS=Saccharomyces cerevisiae (strain ATCC 204508 / S288c) GN=SSL1 PE=1 SV=1	SSL1	2	1.3714e+06	1.33171e+06	1.36743e+06	1.47638e+06	1.5453e+06	1.47514e+06	biological regulation;biosynthetic process;cellular biosynthetic process;cellular macromolecule biosynthetic process;cellular macromolecule metabolic process;cellular metabolic process;cellular nitrogen compound metabolic process;cellular process;cellular protein metabolic process;cellular response to stimulus;cellular response to stress;DNA metabolic process;DNA repair;macromolecule biosynthetic…	binding;cation binding;ion binding;metal ion binding;transition metal ion binding;zinc ion binding	carboxy-terminal domain protein kinase complex;cell part;core TFIIH complex;holo TFIIH complex;intracellular organelle part;intracellular part;macromolecular complex;nuclear part;nucleoplasm part;nucleotide-excision repair complex;nucleotide-excision repair factor 3 complex;organelle part;protein complex;transcription factor complex	Basal transcription factors;Nucleotide excision repair	1	52289.5	59625.9	57900.3	59453.5	64190.5	67187.1	64136.5	99.7,99.7	ATNYGDESFYK,ILLDETHLK	sp|Q04673|SSL1_YEAST	1293.562186,1080.626544	ILLDETHLK,ATNYGDESFYK	http://www.uniprot.org/uniprot/Q04673	4.3384
P32909	SMY2_YEAST Protein SMY2 OS=Saccharomyces cerevisiae (strain ATCC 204508 / S288c) GN=SMY2 PE=1 SV=2	SMY2	2	1.70656e+06	1.7122e+06	1.69673e+06	1.59856e+06	1.51559e+06	1.51296e+06	cellular process;ER to Golgi vesicle-mediated transport;establishment of localization;establishment of localization in cell;Golgi vesicle transport;intracellular transport;transport;vesicle-mediated transport		cell part;cytoplasmic part;endoplasmic reticulum membrane;endoplasmic reticulum part;extrinsic to membrane;intracellular organelle part;intracellular part;membrane;membrane part;organelle membrane;organelle part		1	81396	55050.2	55232.2	54733.1	51566.3	48890	48805.1	99.7,99.7	DLPSLNSSSANPAPWASK,VNNAIETSIK	sp|P32909|SMY2_YEAST	1840.9067315,1087.597866	VNNAIETSIK,DLPSLNSSSANPAPWASK	http://www.uniprot.org/uniprot/P32909	3.78378
P01119	RAS1_YEAST Ras-like protein 1 OS=Saccharomyces cerevisiae (strain ATCC 204508 / S288c) GN=RAS1 PE=1 SV=2	RAS1	5	141279856	152016880	132175888	186454208	219191968	226071632	activation of adenylate cyclase activity;activation of adenylate cyclase activity by G-protein signaling pathway;aging;biological regulation;cAMP-mediated signaling;cell aging;cell surface receptor linked signaling pathway;cellular process;cellular response to stimulus;cyclic-nucleotide-mediated signaling;developmental process;G-protein coupled receptor protein signaling pathway;G-protein signali…	binding;catalytic activity;GTP binding;GTPase activity;guanyl nucleotide binding;guanyl ribonucleotide binding;hydrolase activity;hydrolase activity, acting on acid anhydrides;hydrolase activity, acting on acid anhydrides, in phosphorus-containing anhydrides;nucleoside-triphosphatase activity;nucleotide binding;purine nucleotide binding;purine ribonucleoside triphosphate binding;purine ribonucleo…	cell part;membrane;plasma membrane		1	34346.2	6.81012e+06	7.31348e+06	6.37414e+06	8.95123e+06	1.05193e+07	1.08196e+07	99.7,99.4,99.7,99.7,99.7	DSDYIPVVVVGNK,DSELTSSATADR,KNNGSYVLDNSLTNAGTGSSSK,NNGSYVLDNSLTNAGTGSSSK,NYVNQNNNNEGNTK	sp|P01119|RAS1_YEAST	1403.741927,1251.565888,2213.073774,2084.97995567,1621.722364	NYVNQNNNNEGNTK,NNGSYVLDNSLTNAGTGSSSK,DSDYIPVVVVGNK	http://www.uniprot.org/uniprot/P01119	19.7411
Q12233	ATPN_YEAST ATP synthase subunit g, mitochondrial OS=Saccharomyces cerevisiae (strain ATCC 204508 / S288c) GN=ATP20 PE=1 SV=1	ATP20	1	3981305	3999726	4.20654e+06	4920742	4970593	4572064	ATP biosynthetic process;ATP metabolic process;ATP synthesis coupled proton transport;biosynthetic process;cation transport;cellular biosynthetic process;cellular component assembly;cellular component organization;cellular component organization at cellular level;cellular component organization or biogenesis;cellular component organization or biogenesis at cellular level;cellular membrane organiz…	cation transmembrane transporter activity;hydrogen ion transmembrane transporter activity;inorganic cation transmembrane transporter activity;ion transmembrane transporter activity;monovalent inorganic cation transmembrane transporter activity;substrate-specific transmembrane transporter activity;substrate-specific transporter activity;transmembrane transporter activity;transporter activity	cell part;cytoplasmic part;intracellular organelle part;intracellular part;macromolecular complex;membrane part;mitochondrial membrane part;mitochondrial part;mitochondrial proton-transporting ATP synthase complex, coupling factor F(o);organelle part;protein complex;proton-transporting ATP synthase complex, coupling factor F(o);proton-transporting two-sector ATPase complex, proton-transporting do…	Oxidative phosphorylation	1	12921	568758	571389	600934	702963	710085	653152	99	SVYSNLYK	sp|Q12233|ATPN_YEAST	972.5	SVYSNLYK	http://www.uniprot.org/uniprot/Q12233	6.95652
P87108	TIM10_YEAST Mitochondrial import inner membrane translocase subunit TIM10 OS=Saccharomyces cerevisiae (strain ATCC 204508 / S288c) GN=TIM10 PE=1 SV=1	TIM10	2	1.02378e+06	1.05976e+06	1.05681e+06	1.24154e+06	1.33732e+06	1.44829e+06	cellular component organization;cellular component organization at cellular level;cellular component organization or biogenesis;cellular component organization or biogenesis at cellular level;cellular membrane organization;cellular process;establishment of localization;establishment of localization in cell;establishment of protein localization;establishment of protein localization in mitochondrio…	binding;cation binding;ion binding;metal ion binding;protein binding;protein transporter activity;substrate-specific transporter activity;transporter activity;unfolded protein binding	cell part;cytoplasmic part;intracellular organelle part;intracellular part;macromolecular complex;membrane;membrane-enclosed lumen;mitochondrial inner membrane;mitochondrial intermembrane space;mitochondrial intermembrane space protein transporter complex;mitochondrial membrane;mitochondrial part;organelle envelope lumen;organelle inner membrane;organelle membrane;organelle part;protein complex		1	10304.5	146254	151394	150972	177363	191046	206898	99.7,99.7	CINTSYSEGELNK | Carbamidomethyl [C1],CINTSYSEGELNK | Carbamidomethyl [C1] Deamidated [N3]	sp|P87108|TIM10_YEAST	1513.686254,1515.660863	CINTSYSEGELNK | Carbamidomethyl [C1] Deamidated [N3],CINTSYSEGELNK | Carbamidomethyl [C1]	http://www.uniprot.org/uniprot/P87108	13.9785
P19097	FAS2_YEAST Fatty acid synthase subunit alpha OS=Saccharomyces cerevisiae (strain ATCC 204508 / S288c) GN=FAS2 PE=1 SV=2	FAS2	63	88747792	121171600	125968456	211773136	207784608	262973808	biosynthetic process;carboxylic acid biosynthetic process;carboxylic acid metabolic process;cellular biosynthetic process;cellular ketone metabolic process;cellular lipid metabolic process;cellular metabolic process;cellular process;fatty acid biosynthetic process;fatty acid metabolic process;lipid biosynthetic process;lipid metabolic process;long-chain fatty acid biosynthetic process;long-chain …	3-oxoacyl-[acyl-carrier-protein] reductase (NADPH) activity;3-oxoacyl-[acyl-carrier-protein] synthase activity;binding;C-acyltransferase activity;catalytic activity;cation binding;fatty acid synthase activity;fatty-acyl-CoA synthase activity;holo-[acyl-carrier-protein] synthase activity;ion binding;magnesium ion binding;metal ion binding;oxidoreductase activity;oxidoreductase activity, acting on …	cell part;cytoplasmic part;cytosol;cytosolic part;fatty acid synthase complex;intracellular part;macromolecular complex;protein complex	Fatty acid biosynthesis	1	206944	7.31753e+06	7.60076e+06	7.50251e+06	8.64777e+06	8.33196e+06	8.85909e+06	99.7,99.7,99.7,99.7,99.7,99.7,99.7,99.7,99.7,99.7,99.7,99.7,99.7,99.7,99.7,99.7,99.7,99.7,99.7,99.7,99.0,99.0,99.7,99.7,99.7,99.7,99.7,99.0,99.0,99.7,99.7,99.7,99.7,99.7,99.7,99.0,99.0,99.7,99.7,99.7,99.7,99.7,99.0,99.0,99.0,99.7,99.7,99.7,99.7,99.7,99.7,99.7,99.7,99.7,99.7,99.7,99.7,99.7,99.7,99.7,99.7,99.7,99.7	AAFNGVTFK,AAFNGVTFK | Deamidated [N4],AAQQQWGNDFYK,AFLDSMAQK,AISAQADKQDISSSTR,ANDKNESATINEMMK,ANIQLDFPELKPYK,ASLLLHVLVAHK,AVSIETALEHK,AVSITSFGFGQK,EEPAKEEAPAPTPAASAPAPAAAAPAPVAAAAPAAAAAEIADEPVK,EIDPSQTTQLAGMDVEDALDK | Oxidation [M13],EIDPSQTTQLAGMDVEDALDKDSTK,EIHNEAESQLR,EIYYTPDPSELAAK,ELVETSEVR,ETIPFLHLR,FFHNGMIYNK,FFHNGMIYNK | Oxidation [M6],FMEYHISNTDETK,GATLYIPK,GENYQLVK,GGQAIVVHPDYLYGAITEDR,…	sp|P19097|FAS2_YEAST	953.5056355,954.489254,1454.6683285,1009.497899,1676.843531,1694.773389,1674.911311,1299.814399,1196.6502098,1240.6542475,4196.164871,2291.0662085,2707.276939,1324.64777867,1595.78453,1060.54806767,1124.64392333,1269.606735,1285.603141,1613.716023,861.502956,949.495601,2173.09727133,1264.630681,1445.7989355,1732.881471,2428.189781,972.58705,988.581746,1324.745936,2160.039157,1661.843237,1733.9159…	AAFNGVTFK,EIYYTPDPSELAAK,EIHNEAESQLR	http://www.uniprot.org/uniprot/P19097	36.46
P00427	COX6_YEAST Cytochrome c oxidase subunit 6, mitochondrial OS=Saccharomyces cerevisiae (strain ATCC 204508 / S288c) GN=COX6 PE=1 SV=1	COX6	2	7.90469e+06	7821675	9364810	5.38142e+06	4.58634e+06	5.74362e+06	cellular metabolic process;cellular process;electron transport chain;generation of precursor metabolites and energy;metabolic process;mitochondrial electron transport, cytochrome c to oxygen;oxidation-reduction process;respiratory electron transport chain	binding;catalytic activity;cation binding;cation transmembrane transporter activity;cytochrome-c oxidase activity;heme-copper terminal oxidase activity;hydrogen ion transmembrane transporter activity;inorganic cation transmembrane transporter activity;ion binding;ion transmembrane transporter activity;metal ion binding;monovalent inorganic cation transmembrane transporter activity;oxidoreductase …	cell part;cytoplasmic part;intracellular organelle part;intracellular part;macromolecular complex;membrane part;mitochondrial membrane part;mitochondrial part;mitochondrial respiratory chain complex IV;organelle part;protein complex;respiratory chain complex IV	Alzheimer's disease;Cardiac muscle contraction;Huntington's disease;Oxidative phosphorylation;Parkinson's disease	1	17341.4	790469	782167	936481	538142	458634	574362	99.7,99.7	VNDLPTAIR,YKVENEDQYK	sp|P00427|COX6_YEAST	997.5627195,1314.62019	VNDLPTAIR,YKVENEDQYK	http://www.uniprot.org/uniprot/P00427	12.8378
Q08444	NOB1_YEAST 20S-pre-rRNA D-site endonuclease NOB1 OS=Saccharomyces cerevisiae (strain ATCC 204508 / S288c) GN=NOB1 PE=1 SV=1	NOB1	5	7150159	7.88994e+06	7.35819e+06	8602507	8870114	8898190	cellular component assembly;cellular component assembly at cellular level;cellular component biogenesis;cellular component biogenesis at cellular level;cellular component organization;cellular component organization at cellular level;cellular component organization or biogenesis;cellular component organization or biogenesis at cellular level;cellular macromolecular complex assembly;cellular macro…	binding;catalytic activity;cation binding;endonuclease activity;endoribonuclease activity;hydrolase activity;hydrolase activity, acting on ester bonds;ion binding;metal ion binding;nuclease activity;nucleic acid binding;ribonuclease activity;RNA binding;rRNA binding;SSU rRNA binding	cell part;cytoplasm;cytoplasmic part;endoplasmic reticulum;intracellular membrane-bounded organelle;intracellular non-membrane-bounded organelle;intracellular organelle;intracellular organelle part;intracellular part;macromolecular complex;membrane-bounded organelle;non-membrane-bounded organelle;nuclear part;nucleolus;nucleus;organelle;organelle part;preribosome;preribosome, small subunit precur…	Ribosome biogenesis in eukaryotes	1	51741.3	444054	472753	465772	521027	532278	513992	99.7,99.7,99.7,99.7,99.7	EQICNDENIK | Carbamidomethyl [C4],HFCASCGGQGTLLR | Carbamidomethyl [C3 C6],KNLEIWQSLGTLK,LVHPSENSIAK,YSVASPLSK	sp|Q08444|NOB1_YEAST	1261.5708905,1562.721285,1528.875066,1193.651889,950.516756	EQICNDENIK | Carbamidomethyl [C4],YSVASPLSK,HFCASCGGQGTLLR | Carbamidomethyl [C3 C6]	http://www.uniprot.org/uniprot/Q08444	12.4183
Q01802	AATM_YEAST Aspartate aminotransferase, mitochondrial OS=Saccharomyces cerevisiae (strain ATCC 204508 / S288c) GN=AAT1 PE=1 SV=2	AAT1	4	4633262	4498740	4545025	5.3601e+06	5.80586e+06	6.29184e+06	2-oxoglutarate metabolic process;aging;amine biosynthetic process;amine metabolic process;asparagine biosynthetic process;asparagine biosynthetic process from oxaloacetate;asparagine metabolic process;aspartate biosynthetic process;aspartate family amino acid biosynthetic process;aspartate family amino acid metabolic process;aspartate metabolic process;biosynthetic process;carboxylic acid biosynt…	binding;catalytic activity;cofactor binding;L-aspartate:2-oxoglutarate aminotransferase activity;L-phenylalanine aminotransferase activity;L-phenylalanine:2-oxoglutarate aminotransferase activity;pyridoxal phosphate binding;transaminase activity;transferase activity;transferase activity, transferring nitrogenous groups;vitamin B6 binding;vitamin binding	cell part;cytoplasmic part;intracellular membrane-bounded organelle;intracellular organelle;intracellular organelle lumen;intracellular organelle part;intracellular part;membrane-bounded organelle;membrane-enclosed lumen;mitochondrial matrix;mitochondrial part;mitochondrion;organelle;organelle lumen;organelle part	Alanine, aspartate and glutamate metabolism;Arginine and proline metabolism;Cysteine and methionine metabolism;Fat digestion and absorption;Phenylalanine metabolism;Phenylalanine, tyrosine and tryptophan biosynthesis;Tyrosine metabolism	1	51794.8	195098	197564	196891	228811	241711	268104	99.7,99.7,99.7,99.7	NLSYLPITGSK,VGSLSVITPATANNGK,VLGLSEHFK,VVNVVLSDFK	sp|Q01802|AATM_YEAST	1191.6605125,1527.837614,1028.573937,1118.643188	NLSYLPITGSK,VGSLSVITPATANNGK,VVNVVLSDFK	http://www.uniprot.org/uniprot/Q01802	10.1996
Q02979	GDE1_YEAST Glycerophosphodiester phosphodiesterase GDE1 OS=Saccharomyces cerevisiae (strain ATCC 204508 / S288c) GN=GDE1 PE=1 SV=1	GDE1	2	350698	393192	327752	147378	174487	94268.7	catabolic process;cellular catabolic process;cellular lipid catabolic process;cellular lipid metabolic process;cellular metabolic process;cellular process;glycerolipid catabolic process;glycerolipid metabolic process;glycerophospholipid catabolic process;glycerophospholipid metabolic process;lipid catabolic process;lipid metabolic process;metabolic process;organophosphate metabolic process;phosph…	catalytic activity;glycerophosphocholine phosphodiesterase activity;glycerophosphodiester phosphodiesterase activity;hydrolase activity;hydrolase activity, acting on ester bonds;phosphoric diester hydrolase activity;phosphoric ester hydrolase activity	cell part;cytoplasm;intracellular part		1	138013	5845	6553.2	5462.5	2456.3	2908.1	1571.1	99.7,99.5	VDTFYNSQYAEYK,VIPSLNDSEDINR	sp|Q02979|GDE1_YEAST	1626.732148,1470.742408	VDTFYNSQYAEYK,VIPSLNDSEDINR	http://www.uniprot.org/uniprot/Q02979	2.12592
P35207	SKI2_YEAST Antiviral helicase SKI2 OS=Saccharomyces cerevisiae (strain ATCC 204508 / S288c) GN=SKI2 PE=1 SV=2	SKI2	2	4477407	4934964	5536956	6596108	7.26285e+06	7271677	biological regulation;catabolic process;cellular catabolic process;cellular macromolecule catabolic process;cellular macromolecule metabolic process;cellular metabolic process;cellular nitrogen compound metabolic process;cellular process;defense response;defense response to virus;exonucleolytic nuclear-transcribed mRNA catabolic process involved in deadenylation-dependent decay;immune effector pr…	adenyl nucleotide binding;adenyl ribonucleotide binding;ATP binding;binding;catalytic activity;DNA binding;helicase activity;hydrolase activity;hydrolase activity, acting on acid anhydrides;hydrolase activity, acting on acid anhydrides, in phosphorus-containing anhydrides;nucleic acid binding;nucleoside-triphosphatase activity;nucleotide binding;purine nucleotide binding;purine ribonucleoside tri…	cell part;cytoplasm;cytoplasmic part;intracellular part;macromolecular complex;protein complex;Ski complex	RNA degradation	1	146057	66827	73656.2	82641.1	98449.4	108401	108532	99.7,99.7	DTEFIDQNHNVLLK,VLQEELQTIEYK	sp|P35207|SKI2_YEAST	1684.856286,1491.793937	VLQEELQTIEYK,DTEFIDQNHNVLLK	http://www.uniprot.org/uniprot/P35207	2.0202
P20484	MAK11_YEAST Protein MAK11 OS=Saccharomyces cerevisiae (strain ATCC 204508 / S288c) GN=MAK11 PE=1 SV=1	MAK11	3	2.07503e+06	2332718	2.39628e+06	2827142	2.8208e+06	2.81477e+06	cellular component assembly;cellular component assembly at cellular level;cellular component biogenesis;cellular component biogenesis at cellular level;cellular component organization;cellular component organization at cellular level;cellular component organization or biogenesis;cellular component organization or biogenesis at cellular level;cellular macromolecular complex assembly;cellular macro…		cell part;intracellular non-membrane-bounded organelle;intracellular organelle;intracellular organelle part;intracellular part;membrane;non-membrane-bounded organelle;nuclear membrane;nuclear part;nucleolus;organelle;organelle membrane;organelle part		1	53671.7	86459.7	97196.5	99845	117798	117533	117282	99.1,99.7,99.7	ELGTLLSHQGSITALQFSHPASSSEDAAVSK,EQVAVYDCGER | Carbamidomethyl [C8],VLIYETGSAK	sp|P20484|MAK11_YEAST	3167.5992,1324.582642,1079.594888	EQVAVYDCGER | Carbamidomethyl [C8],VLIYETGSAK,ELGTLLSHQGSITALQFSHPASSSEDAAVSK	http://www.uniprot.org/uniprot/P20484	11.1111
P05749	RL22A_YEAST 60S ribosomal protein L22-A OS=Saccharomyces cerevisiae (strain ATCC 204508 / S288c) GN=RPL22A PE=1 SV=3	RPL22A	3	80109928	75105936	86578960	66212932	64670240	65420008	biosynthetic process;cellular biosynthetic process;cellular macromolecule biosynthetic process;cellular macromolecule metabolic process;cellular metabolic process;cellular process;cellular protein metabolic process;cytoplasmic translation;macromolecule biosynthetic process;macromolecule metabolic process;metabolic process;primary metabolic process;protein metabolic process;translation	structural constituent of ribosome;structural molecule activity	cell part;cytosolic large ribosomal subunit;intracellular organelle part;intracellular part;large ribosomal subunit;macromolecular complex;organelle part;ribonucleoprotein complex	Ribosome	1	13693.2	1.6022e+07	1.50212e+07	1.73158e+07	1.32426e+07	1.2934e+07	1.3084e+07	99.7,99.7,99.7	LAFYQVTPEEDEEEDEE,TFTVDVSSPTENGVFDPASYAK,VEGAVGNLGNAVTVTEDGTVVTVVSTAK	sp|P05749|RL22A_YEAST	2070.863186,2331.110994,2686.425417	LAFYQVTPEEDEEEDEE,VEGAVGNLGNAVTVTEDGTVVTVVSTAK,TFTVDVSSPTENGVFDPASYAK	http://www.uniprot.org/uniprot/P05749	55.3719
P40019	CHZ1_YEAST Histone H2A.Z-specific chaperone CHZ1 OS=Saccharomyces cerevisiae (strain ATCC 204508 / S288c) GN=CHZ1 PE=1 SV=2	CHZ1	2	9927143	10458961	10317511	9180940	9325971	9520376	cellular component organization;cellular component organization at cellular level;cellular component organization or biogenesis;cellular component organization or biogenesis at cellular level;cellular process;chromatin modification;chromatin organization;chromatin remodeling;chromosome organization;organelle organization	binding;histone binding;protein binding	cell part;intracellular membrane-bounded organelle;intracellular organelle;intracellular part;membrane-bounded organelle;nucleus;organelle		1	17462.3	1.24089e+06	1307370	1.28969e+06	1.14762e+06	1.16575e+06	1.19005e+06	99.7,99.7	EEDDEDEEDDDFK,NYDDYDAEVAK	sp|P40019|CHZ1_YEAST	1628.563451,1301.5505125	EEDDEDEEDDDFK,NYDDYDAEVAK	http://www.uniprot.org/uniprot/P40019	15.6863
Q3E754	RS21B_YEAST 40S ribosomal protein S21-B OS=Saccharomyces cerevisiae (strain ATCC 204508 / S288c) GN=RPS21B PE=1 SV=1	RPS21B	6	513369600	537272384	495092000	579451584	579717696	604721472	biosynthetic process;cellular biosynthetic process;cellular macromolecule biosynthetic process;cellular macromolecule metabolic process;cellular metabolic process;cellular nitrogen compound metabolic process;cellular process;cellular protein metabolic process;cleavage involved in rRNA processing;cytoplasmic translation;endonucleolytic cleavage in ITS1 to separate SSU-rRNA from 5.8S rRNA and LSU-r…	structural constituent of ribosome;structural molecule activity	cell part;cytosolic small ribosomal subunit;intracellular organelle part;intracellular part;macromolecular complex;organelle part;ribonucleoprotein complex;small ribosomal subunit	Ribosome	1	9759.75	9.14824e+07	95457185	8.76299e+07	1.0332e+08	1.02469e+08	1.0868e+08	99.7,99.7,99.7,99.7,99.7,99.7	ADDHASVQINVAK,GESDDSLNR,GQLVELYVPR,GQLVELYVPR | Deamidated [Q2],LAQNDGLLK,LAQNDGLLK | Deamidated [Q3]	sp|Q3E754|RS21B_YEAST	1366.69501917,991.4300905,1172.6655545,1173.6476,970.553251,971.536779	LAQNDGLLK,GQLVELYVPR,ADDHASVQINVAK	http://www.uniprot.org/uniprot/Q3E754	47.1264
P10962	MAK16_YEAST Protein MAK16 OS=Saccharomyces cerevisiae (strain ATCC 204508 / S288c) GN=MAK16 PE=3 SV=2	MAK16	3	5.40837e+06	5438873	5499170	6.16876e+06	6272698	6899300	cell cycle;cellular component biogenesis;cellular component biogenesis at cellular level;cellular component organization or biogenesis;cellular component organization or biogenesis at cellular level;cellular macromolecule metabolic process;cellular metabolic process;cellular nitrogen compound metabolic process;cellular process;macromolecule metabolic process;maturation of 5.8S rRNA;maturation of …		cell part;intracellular non-membrane-bounded organelle;intracellular organelle;intracellular organelle part;intracellular part;macromolecular complex;non-membrane-bounded organelle;nuclear part;nucleolus;organelle;organelle part;preribosome;preribosome, large subunit precursor;ribonucleoprotein complex		1	35695.1	491670	494443	499924	560796	570245	627209	99.7,99.7,99.7	ALQQIDEHLLHWSK,LTQVMITER,NEYNVTGLCTR | Carbamidomethyl [C9]	sp|P10962|MAK16_YEAST	1716.9113,1089.5952995,1325.614066	LTQVMITER,NEYNVTGLCTR | Carbamidomethyl [C9],ALQQIDEHLLHWSK	http://www.uniprot.org/uniprot/P10962	11.1111
P38961	RRP8_YEAST 25S rRNA (adenine(645)-N(1))-methyltransferase OS=Saccharomyces cerevisiae (strain ATCC 204508 / S288c) GN=RRP8 PE=1 SV=2	RRP8	3	4.81162e+06	6619599	4732384	10976450	11911021	18459272	cellular component biogenesis;cellular component biogenesis at cellular level;cellular component organization or biogenesis;cellular component organization or biogenesis at cellular level;cellular macromolecule metabolic process;cellular metabolic process;cellular nitrogen compound metabolic process;cellular process;macromolecule metabolic process;macromolecule methylation;macromolecule modificat…	catalytic activity;methyltransferase activity;RNA methyltransferase activity;rRNA (adenine) methyltransferase activity;rRNA methyltransferase activity;S-adenosylmethionine-dependent methyltransferase activity;transferase activity;transferase activity, transferring one-carbon groups	cell part;chromosomal part;chromosome, telomeric region;intracellular non-membrane-bounded organelle;intracellular organelle;intracellular organelle part;intracellular part;non-membrane-bounded organelle;nuclear part;nucleolus;organelle;organelle part		1	45984.5	218710	300891	215108	498930	541410	839058	99.7,99.0,99.7	EQVEDIPSEGSVAK,QLTPLQQK,WINEQLYTISSDEALK	sp|P38961|RRP8_YEAST	1486.7270275,954.558462,1908.962876	EQVEDIPSEGSVAK,QLTPLQQK,WINEQLYTISSDEALK	http://www.uniprot.org/uniprot/P38961	9.69388
P35183	AST1_YEAST Protein AST1 OS=Saccharomyces cerevisiae (strain ATCC 204508 / S288c) GN=AST1 PE=4 SV=2	AST1	2	4.64368e+06	4672859	4711677	5.05887e+06	4902054	4884081	cellular component organization;cellular component organization or biogenesis;cellular membrane organization;cellular process;establishment of localization;establishment of localization in cell;establishment of protein localization;intracellular protein transport;intracellular transport;membrane organization;protein targeting;protein targeting to membrane;protein transport;protein transport into …	binding;catalytic activity;cation binding;ion binding;metal ion binding;oxidoreductase activity;transition metal ion binding;zinc ion binding	cell part;cytoplasmic part;endosome;Golgi apparatus;intracellular membrane-bounded organelle;intracellular organelle;intracellular part;late endosome;membrane;membrane part;membrane raft;membrane-bounded organelle;organelle;plasma membrane		1	48348	290230	292054	294480	316180	306378	305255	99.7,99.7	ETILNYNEGK,LVIVTSANGPQVLQEK	sp|P35183|AST1_YEAST	1179.58663,1694.96918475	ETILNYNEGK,LVIVTSANGPQVLQEK	http://www.uniprot.org/uniprot/P35183	6.06061
P48589	RS12_YEAST 40S ribosomal protein S12 OS=Saccharomyces cerevisiae (strain ATCC 204508 / S288c) GN=RPS12 PE=1 SV=1	RPS12	7	462140512	501538240	472519040	535396896	540808320	558931712	biosynthetic process;cellular biosynthetic process;cellular macromolecule biosynthetic process;cellular macromolecule metabolic process;cellular metabolic process;cellular process;cellular protein metabolic process;cytoplasmic translation;macromolecule biosynthetic process;macromolecule metabolic process;metabolic process;primary metabolic process;protein metabolic process;translation	structural constituent of ribosome;structural molecule activity	cell part;cytosolic small ribosomal subunit;intracellular organelle part;intracellular part;macromolecular complex;organelle part;ribonucleoprotein complex;small ribosomal subunit	Ribosome	1	15471.5	9.45322e+07	1.00221e+08	9.64566e+07	1.05781e+08	1.06597e+08	1.02213e+08	99.7,99.7,99.7,99.7,99.7,99.7,99.7	GEALLVVLVSSVTEANIIK,LVEGLANDPENK,LVEGLANDPENK | Deamidated [N7],LVEGLANDPENKVPLIK,QLGEWAGLGK,TALVHDGLAR,VVGASVVVVK	sp|P48589|RS12_YEAST	1954.1538075,1297.662941,1298.643774,1848.05022425,1057.5639155,1051.58649657,955.614465	LVEGLANDPENK,VVGASVVVVK,QLGEWAGLGK	http://www.uniprot.org/uniprot/P48589	46.1538
P20486	CKS1_YEAST Cyclin-dependent kinases regulatory subunit OS=Saccharomyces cerevisiae (strain ATCC 204508 / S288c) GN=CKS1 PE=1 SV=1	CKS1	1	1.46484e+06	1.28675e+06	1.62856e+06	2.50268e+06	3.00742e+06	4.19154e+06	biological regulation;biosynthetic process;cell cycle;cell division;cellular biosynthetic process;cellular component organization;cellular component organization at cellular level;cellular component organization or biogenesis;cellular component organization or biogenesis at cellular level;cellular macromolecule biosynthetic process;cellular macromolecule metabolic process;cellular metabolic proce…	binding;cyclin-dependent protein kinase regulator activity;enzyme activator activity;enzyme regulator activity;histone binding;kinase activator activity;kinase regulator activity;protein binding;protein kinase activator activity;protein kinase regulator activity;small conjugating protein binding;ubiquitin binding	cell part;cyclin-dependent protein kinase holoenzyme complex;intracellular part;macromolecular complex;protein complex	Cell cycle - yeast;Pathways in cancer;Small cell lung cancer	1	17794.5	209263	183822	232652	357525	429632	598792	99.7	VIPSDYFNSEVGTLR	sp|P20486|CKS1_YEAST	1696.36	VIPSDYFNSEVGTLR	http://www.uniprot.org/uniprot/P20486	10
Q12018	CDC53_YEAST Cell division control protein 53 OS=Saccharomyces cerevisiae (strain ATCC 204508 / S288c) GN=CDC53 PE=1 SV=1	CDC53	6	4.47486e+06	4279886	4373581	4.89605e+06	5.41994e+06	5006242	catabolic process;cell cycle process;cell division;cellular catabolic process;cellular macromolecule catabolic process;cellular macromolecule metabolic process;cellular metabolic process;cellular process;cellular protein metabolic process;G1/S transition of mitotic cell cycle;G2/M transition of mitotic cell cycle;macromolecule catabolic process;macromolecule metabolic process;macromolecule modifi…	binding;binding, bridging;DNA binding;DNA replication origin binding;nucleic acid binding;protein binding;protein binding, bridging;sequence-specific DNA binding	cell part;cullin-RING ubiquitin ligase complex;cytoplasm;intracellular membrane-bounded organelle;intracellular organelle;intracellular part;macromolecular complex;membrane-bounded organelle;nucleus;organelle;protein complex;SCF ubiquitin ligase complex;ubiquitin ligase complex	Cell cycle;Cell cycle - yeast;Circadian rhythm - mammal;Oocyte meiosis;Protein processing in endoplasmic reticulum;TGF-beta signaling pathway;Ubiquitin mediated proteolysis;Wnt signaling pathway	1	93942.9	122341	122887	118918	131512	139074	130099	99.7,99.7,99.7,99.7,99.7,99.7	ITSLYALIR,NDILQSLSGGGHDNHGNK,TGQSTILVGSEIYEK,TNINFASGVK,TQEYYTQYTNDYLEK,VLITDHIEK	sp|Q12018|CDC53_YEAST	1048.6371,1861.8819505,1623.848168,1049.557846,1957.875588,1066.610793	TNINFASGVK,NDILQSLSGGGHDNHGNK,VLITDHIEK	http://www.uniprot.org/uniprot/Q12018	9.32515
P20084	RM33_YEAST 54S ribosomal protein L33, mitochondrial OS=Saccharomyces cerevisiae (strain ATCC 204508 / S288c) GN=MRPL33 PE=1 SV=4	MRPL33	1	1.47266e+06	1.50356e+06	1.56385e+06	1.64257e+06	1.7316e+06	1.75465e+06	biosynthetic process;cellular biosynthetic process;cellular component organization;cellular component organization at cellular level;cellular component organization or biogenesis;cellular component organization or biogenesis at cellular level;cellular macromolecule biosynthetic process;cellular macromolecule metabolic process;cellular metabolic process;cellular process;cellular protein metabolic …	structural constituent of ribosome;structural molecule activity	cell part;cytoplasmic part;intracellular organelle part;intracellular part;large ribosomal subunit;macromolecular complex;mitochondrial large ribosomal subunit;mitochondrial part;organellar large ribosomal subunit;organelle part;ribonucleoprotein complex		1	9531.13	368166	375889	390962	410643	432899	438661	99.7	VNPAIAGSLAK	sp|P20084|RM33_YEAST	1039.61	VNPAIAGSLAK	http://www.uniprot.org/uniprot/P20084	12.7907
P40858	RN49_YEAST 54S ribosomal protein L49, mitochondrial OS=Saccharomyces cerevisiae (strain ATCC 204508 / S288c) GN=MRPL49 PE=1 SV=2	MRPL49	1	990131	1.14342e+06	998041	1.31845e+06	1.26639e+06	1.3008e+06	biosynthetic process;cellular biosynthetic process;cellular component organization;cellular component organization at cellular level;cellular component organization or biogenesis;cellular component organization or biogenesis at cellular level;cellular macromolecule biosynthetic process;cellular macromolecule metabolic process;cellular metabolic process;cellular process;cellular protein metabolic …	structural constituent of ribosome;structural molecule activity	cell part;cytoplasmic part;intracellular organelle part;intracellular part;large ribosomal subunit;macromolecular complex;mitochondrial large ribosomal subunit;mitochondrial part;organellar large ribosomal subunit;organelle part;ribonucleoprotein complex		1	18387.3	99013	114342	99804	131845	126638	130080	99.7	LVGHPINTSLYTLK	sp|P40858|RN49_YEAST	1554.89	LVGHPINTSLYTLK	http://www.uniprot.org/uniprot/P40858	8.69565
P25808	SPB4_YEAST ATP-dependent rRNA helicase SPB4 OS=Saccharomyces cerevisiae (strain ATCC 204508 / S288c) GN=SPB4 PE=1 SV=1	SPB4	2	847305	901006	879739	995784	951032	1.01769e+06	cellular component assembly;cellular component assembly at cellular level;cellular component organization;cellular component organization at cellular level;cellular component organization or biogenesis;cellular component organization or biogenesis at cellular level;cellular macromolecular complex assembly;cellular macromolecular complex subunit organization;cellular macromolecule metabolic proces…	adenyl nucleotide binding;adenyl ribonucleotide binding;ATP binding;ATPase activity;ATPase activity, coupled;ATP-dependent helicase activity;ATP-dependent RNA helicase activity;binding;catalytic activity;helicase activity;hydrolase activity;hydrolase activity, acting on acid anhydrides;hydrolase activity, acting on acid anhydrides, in phosphorus-containing anhydrides;nucleic acid binding;nucleosi…	90S preribosome;cell part;intracellular non-membrane-bounded organelle;intracellular organelle;intracellular organelle part;intracellular part;macromolecular complex;non-membrane-bounded organelle;nuclear part;nucleolus;nucleoplasm;organelle;organelle part;preribosome;ribonucleoprotein complex		1	69421.4	22900.1	24351.5	23776.7	26913.1	25703.5	27505.1	99.7,99.7	CQLLVGTNEATVR | Carbamidomethyl [C1],NVELEELDLEVK	sp|P25808|SPB4_YEAST	1459.757066,1428.744486	CQLLVGTNEATVR | Carbamidomethyl [C1],NVELEELDLEVK	http://www.uniprot.org/uniprot/P25808	4.12541
P32644	ECM32_YEAST Putative ATP-dependent RNA helicase ECM32 OS=Saccharomyces cerevisiae (strain ATCC 204508 / S288c) GN=ECM32 PE=1 SV=1	ECM32	2	9954945	12436354	13059091	17613660	18584380	22726028	biological regulation;cellular macromolecule metabolic process;cellular metabolic process;cellular nitrogen compound metabolic process;cellular process;DNA conformation change;DNA duplex unwinding;DNA geometric change;DNA metabolic process;macromolecule metabolic process;metabolic process;nitrogen compound metabolic process;nucleic acid metabolic process;nucleobase-containing compound metabolic p…	adenyl nucleotide binding;adenyl ribonucleotide binding;ATP binding;binding;catalytic activity;DNA binding;DNA helicase activity;helicase activity;hydrolase activity;hydrolase activity, acting on acid anhydrides;hydrolase activity, acting on acid anhydrides, in phosphorus-containing anhydrides;nucleic acid binding;nucleoside-triphosphatase activity;nucleotide binding;purine nucleotide binding;pur…	cell part;cytoplasmic part;intracellular non-membrane-bounded organelle;intracellular organelle;intracellular part;macromolecular complex;non-membrane-bounded organelle;organelle;polysome;ribonucleoprotein complex;RNA granule;stress granule		1	126969	165916	207273	217652	293561	309740	378767	99.7,99.7	EYSETERPSTSYSLQNGSILK,TAVEHVLNNSITILQGPPGTGK	sp|P32644|ECM32_YEAST	2389.16671,2245.223655	TAVEHVLNNSITILQGPPGTGK,EYSETERPSTSYSLQNGSILK	http://www.uniprot.org/uniprot/P32644	3.83586
P38968	SEC31_YEAST Protein transport protein SEC31 OS=Saccharomyces cerevisiae (strain ATCC 204508 / S288c) GN=SEC31 PE=1 SV=3	SEC31	15	134988080	125762136	148963872	78382360	73740032	101659696	cellular component organization;cellular component organization at cellular level;cellular component organization or biogenesis;cellular component organization or biogenesis at cellular level;cellular membrane organization;cellular process;COPII-coated vesicle budding;establishment of localization;establishment of protein localization;membrane budding;membrane organization;organelle organization;…	structural molecule activity	cell part;COPII vesicle coat;cytoplasmic part;cytoplasmic vesicle part;endoplasmic reticulum membrane;endoplasmic reticulum part;Golgi apparatus part;Golgi membrane;intracellular organelle part;intracellular part;macromolecular complex;membrane;membrane coat;membrane part;organelle membrane;organelle part;protein complex;vesicle coat	Protein processing in endoplasmic reticulum	1	138716	3.84445e+06	3.71431e+06	4.14544e+06	2582358	2.43871e+06	3.15495e+06	99.7,99.7,99.7,99.7,99.7,99.7,99.0,99.7,99.7,99.7,99.7,99.7,99.7,99.7,99.7	ANDGWNDLPLK,ASISNPYAPPQSSQQFPIGTISTANQTSNTAQVASSNPYAPPPQQR,DFKPLINQR,EALAFDNDESDAQDDANNEK,EVIHLSYTSPNSGIK,FNDLDWSHNNK,GVSITNPK,ISGLESNTTLSEALK,LIGIAEATLN,NANTPLQTLNQGHQK,QQESETDFWNNVSR,QQLSVVEWHPK,VATPLSGGVPPAPLPK,VIDDVNEEDWNLLEK,VPSLVATSESPR	sp|P38968|SEC31_YEAST	1241.614188,4798.365032,1129.628759,2209.90533,1643.86535267,1388.621672,814.4621225,1561.83362,1013.584007,1662.8570755,1738.7691555,1349.72007833,1499.883034,1830.3850275,1241.670014	EALAFDNDESDAQDDANNEK,EVIHLSYTSPNSGIK,VPSLVATSESPR	http://www.uniprot.org/uniprot/P38968	17.9104
P53144	YGK1_YEAST HD domain-containing protein YGL101W OS=Saccharomyces cerevisiae (strain ATCC 204508 / S288c) GN=YGL101W PE=1 SV=1	YGL101W	4	3211854	3.137e+06	3.15853e+06	2.85716e+06	2987677	2.77991e+06					1	25296.7	282565	270829	263211	246885	260723	235762	99.0,99.7,99.7,99.7	EILAILSK,TAVNIWKPEDNIPR,WTQSLLEDR,YLCESIIRPCSESASR | Carbamidomethyl [C3 C10]	sp|P53144|YGK1_YEAST	885.56101,1651.881719,1146.576635,1926.906517	YLCESIIRPCSESASR | Carbamidomethyl [C3 C10],TAVNIWKPEDNIPR,WTQSLLEDR	http://www.uniprot.org/uniprot/P53144	21.8605
Q04430	PANK_YEAST Pantothenate kinase CAB1 OS=Saccharomyces cerevisiae (strain ATCC 204508 / S288c) GN=CAB1 PE=1 SV=1	CAB1	2	2.25889e+06	2.54442e+06	2.24622e+06	2.85585e+06	3154462	2.86101e+06	biosynthetic process;cellular biosynthetic process;cellular metabolic process;cellular nitrogen compound metabolic process;cellular process;coenzyme A biosynthetic process;coenzyme A metabolic process;coenzyme biosynthetic process;coenzyme metabolic process;cofactor biosynthetic process;cofactor metabolic process;heterocycle metabolic process;metabolic process;nitrogen compound metabolic process;…	adenyl nucleotide binding;adenyl ribonucleotide binding;ATP binding;binding;catalytic activity;kinase activity;nucleotide binding;pantothenate kinase activity;phosphotransferase activity, alcohol group as acceptor;purine nucleotide binding;purine ribonucleoside triphosphate binding;purine ribonucleotide binding;ribonucleotide binding;transferase activity;transferase activity, transferring phospho…	cell part;cytoplasm;intracellular membrane-bounded organelle;intracellular organelle;intracellular part;membrane-bounded organelle;nucleus;organelle	Pantothenate and CoA biosynthesis	1	40902.7	125494	141357	124790	158658	175248	158945	99.6,99.7	IIPTSSGTMDSK | Oxidation [M9],VVFSPIHSNR	sp|Q04430|PANK_YEAST	1251.613746,1154.629479	VVFSPIHSNR,IIPTSSGTMDSK | Oxidation [M9]	http://www.uniprot.org/uniprot/Q04430	5.99455
P15303	SEC23_YEAST Protein transport protein SEC23 OS=Saccharomyces cerevisiae (strain ATCC 204508 / S288c) GN=SEC23 PE=1 SV=1	SEC23	11	36271444	38818192	38565332	45000836	44684248	51005528	biological regulation;catabolic process;cellular catabolic process;cellular metabolic process;cellular nitrogen compound catabolic process;cellular nitrogen compound metabolic process;cellular process;ER to Golgi vesicle-mediated transport;establishment of localization;establishment of localization in cell;establishment of protein localization;Golgi vesicle transport;GTP catabolic process;GTP met…	binding;cation binding;enzyme activator activity;enzyme regulator activity;GTPase activator activity;GTPase regulator activity;ion binding;metal ion binding;nucleoside-triphosphatase regulator activity;transition metal ion binding;zinc ion binding	cell part;COPII vesicle coat;cytoplasmic part;cytoplasmic vesicle part;endoplasmic reticulum membrane;endoplasmic reticulum part;Golgi apparatus part;Golgi membrane;intracellular organelle part;intracellular part;macromolecular complex;membrane;membrane coat;membrane part;organelle membrane;organelle part;protein complex;vesicle coat	Protein processing in endoplasmic reticulum	1	85383.7	2.55376e+06	2.47806e+06	2.20793e+06	2.7601e+06	2.79724e+06	2.80919e+06	99.7,99.7,99.7,99.0,99.7,99.7,99.7,99.7,99.7,99.7,99.7	AGYQDDPQYADFK,EYDELNVAPYNPVVCSGPHCK | Carbamidomethyl [C15 C20],FIDTEAGGSQAR,FYNQIAQR,LEAAELLVDR,LNPSDNYQDMAR,LNPSDNYQDMAR | Oxidation [M10],SDANSNVVPVGCLYTPLK | Carbamidomethyl [C12],SHHDIDSDHAQHYK,VQGLIGHASAVK,YADYNKDDPQSFR	sp|P15303|SEC23_YEAST	1516.660131,2447.107351,1250.599315,1038.533308,1127.628132,1422.6319995,1438.62638,1932.9772995,1688.7419665,1178.68719025,1617.7198275	SDANSNVVPVGCLYTPLK | Carbamidomethyl [C12],FIDTEAGGSQAR,LEAAELLVDR	http://www.uniprot.org/uniprot/P15303	17.3177
P0CX37	RS6A_YEAST 40S ribosomal protein S6-A OS=Saccharomyces cerevisiae (strain ATCC 204508 / S288c) GN=RPS6A PE=1 SV=1	RPS6A	8	489654272	468964096	469594048	545280704	534644192	510073536	biosynthetic process;cellular biosynthetic process;cellular macromolecule biosynthetic process;cellular macromolecule metabolic process;cellular metabolic process;cellular nitrogen compound metabolic process;cellular process;cellular protein metabolic process;cytoplasmic translation;macromolecule biosynthetic process;macromolecule metabolic process;maturation of SSU-rRNA;maturation of SSU-rRNA fr…	structural constituent of ribosome;structural molecule activity	cell part;cytosolic small ribosomal subunit;intracellular non-membrane-bounded organelle;intracellular organelle;intracellular organelle part;intracellular part;macromolecular complex;non-membrane-bounded organelle;nuclear part;nucleolus;organelle;organelle part;preribosome;ribonucleoprotein complex;small ribosomal subunit;small-subunit processome	Insulin signaling pathway;mTOR signaling pathway;Ribosome	2	26996	6.65109e+07	6.37506e+07	6.4451e+07	7.39973e+07	7.21356e+07	6.82145e+07	99.7,99.7,99.7,99.7,99.7,99.0,99.0,99.7	GAIVGPDLAVLALVIVK,IGQEVDGEAVGDEFK,IGQEVDGEAVGDEFK | Deamidated [Q3],KGEQELEGLTDTTVPK,LNISYPVNGSQK | Deamidated [Q11],NVSCYRPR | Carbamidomethyl [C4],QGVLLPTR,TFEIDDEHR	sp|P0CX37|RS6A_YEAST,sp|P0CX38|RS6B_YEAST	1647.049384,1591.79815045,1592.728853,1744.0706715,1319.680883,1050.51190267,882.53643,1160.51981475	IGQEVDGEAVGDEFK,QGVLLPTR,TFEIDDEHR	http://www.uniprot.org/uniprot/P0CX37	36.0169
P15700	KCY_YEAST Uridylate kinase OS=Saccharomyces cerevisiae (strain ATCC 204508 / S288c) GN=URA6 PE=1 SV=1	URA6	3	17455392	15891253	15052775	12160274	13534329	12636337	biosynthetic process;cellular aromatic compound metabolic process;cellular biosynthetic process;cellular metabolic process;cellular nitrogen compound biosynthetic process;cellular nitrogen compound metabolic process;cellular process;'de novo' pyrimidine base biosynthetic process;heterocycle biosynthetic process;heterocycle metabolic process;metabolic process;nitrogen compound metabolic process;nu…	adenyl nucleotide binding;adenyl ribonucleotide binding;adenylate kinase activity;ATP binding;binding;catalytic activity;cytidylate kinase activity;kinase activity;nucleobase-containing compound kinase activity;nucleotide binding;nucleotide kinase activity;phosphotransferase activity, phosphate group as acceptor;purine nucleotide binding;purine ribonucleoside triphosphate binding;purine ribonucle…	cell part;cytoplasm;intracellular membrane-bounded organelle;intracellular organelle;intracellular part;membrane-bounded organelle;nucleus;organelle	Pyrimidine metabolism	1	22932.9	1454616	1324271	1.2544e+06	1.01336e+06	1.12786e+06	1053028	99.7,99.0,99.0	AGSQYGELIK,FLIDGFPR,NAISDNVK	sp|P15700|KCY_YEAST	1064.558684,963.525914,859.447274	AGSQYGELIK,NAISDNVK,FLIDGFPR	http://www.uniprot.org/uniprot/P15700	12.7451
Q12463	TRM11_YEAST tRNA (guanine(10)-N2)-methyltransferase OS=Saccharomyces cerevisiae (strain ATCC 204508 / S288c) GN=TRM11 PE=1 SV=1	TRM11	2	6.76844e+06	7829449	7016706	8886510	10707148	10976406	cellular macromolecule metabolic process;cellular metabolic process;cellular nitrogen compound metabolic process;cellular process;macromolecule metabolic process;macromolecule methylation;macromolecule modification;metabolic process;methylation;ncRNA metabolic process;ncRNA processing;nitrogen compound metabolic process;nucleic acid metabolic process;nucleobase-containing compound metabolic proce…	binding;catalytic activity;methyltransferase activity;N-methyltransferase activity;nucleic acid binding;RNA binding;RNA methyltransferase activity;S-adenosylmethionine-dependent methyltransferase activity;transferase activity;transferase activity, transferring one-carbon groups;tRNA (guanine) methyltransferase activity;tRNA (guanine-N2-)-methyltransferase activity;tRNA binding;tRNA methyltransfer…	cell part;cytoplasm;cytoplasmic part;intracellular part;macromolecular complex;methyltransferase complex;protein complex;tRNA (m2G10) methyltransferase complex;tRNA methyltransferase complex		1	50072.2	398143	460556	412747	522736	629832	645671	99.7,99.7	GIYEYWGQGTTLDELHK,YNCVQEFNK | Carbamidomethyl [C3]	sp|Q12463|TRM11_YEAST	2008.9691195,1200.5329445	GIYEYWGQGTTLDELHK,YNCVQEFNK | Carbamidomethyl [C3]	http://www.uniprot.org/uniprot/Q12463	6.00462
Q00055	GPD1_YEAST Glycerol-3-phosphate dehydrogenase [NAD(+)] 1 OS=Saccharomyces cerevisiae (strain ATCC 204508 / S288c) GN=GPD1 PE=1 SV=4	GPD1	6	98782296	104700416	106294056	90313536	94696976	91369992	alcohol catabolic process;alcohol metabolic process;alditol catabolic process;alditol metabolic process;biological regulation;carbohydrate catabolic process;carbohydrate metabolic process;catabolic process;cellular carbohydrate catabolic process;cellular carbohydrate metabolic process;cellular homeostasis;cellular metabolic process;cellular nitrogen compound metabolic process;cellular process;coe…	binding;catalytic activity;coenzyme binding;cofactor binding;glycerol-3-phosphate dehydrogenase [NAD+] activity;NAD binding;nucleotide binding;oxidoreductase activity;oxidoreductase activity, acting on CH-OH group of donors;oxidoreductase activity, acting on the CH-OH group of donors, NAD or NADP as acceptor	cell part;cytoplasmic part;cytosol;glycerol-3-phosphate dehydrogenase complex;intracellular membrane-bounded organelle;intracellular organelle;intracellular part;macromolecular complex;membrane-bounded organelle;microbody;nucleus;organelle;peroxisome;protein complex	Glycerophospholipid metabolism	1	42868.3	5.81369e+06	6.15993e+06	6636436	5.50583e+06	5.55329e+06	6.02548e+06	99.7,99.7,99.7,99.0,99.7,99.0	ELLNGQSAQGLITCK | Carbamidomethyl [C14],FGQMFFPESR | Oxidation [M4],LNLTSGHLNAGR,LTEIINTR,NLPDMIEELDLHED | Oxidation [M5],VGLGEIIR	sp|Q00055|GPD1_YEAST	1630.8484065,1260.570152,1251.678316,958.553372,1697.75828475,855.5248905	LNLTSGHLNAGR,LTEIINTR,VGLGEIIR	http://www.uniprot.org/uniprot/Q00055	17.1355
P06779	RAD7_YEAST DNA repair protein RAD7 OS=Saccharomyces cerevisiae (strain ATCC 204508 / S288c) GN=RAD7 PE=1 SV=3	RAD7	1	408450	296634	362830	211244	190712	135552	cellular component organization;cellular component organization at cellular level;cellular component organization or biogenesis;cellular component organization or biogenesis at cellular level;cellular macromolecule metabolic process;cellular metabolic process;cellular process;cellular protein metabolic process;chromosome organization;macromolecule metabolic process;macromolecule modification;meta…		cell part;Cul3-RING ubiquitin ligase complex;cullin-RING ubiquitin ligase complex;intracellular organelle part;intracellular part;macromolecular complex;nuclear part;nucleotide-excision repair complex;nucleotide-excision repair factor 4 complex;organelle part;protein complex;ubiquitin ligase complex		1	63776.6	15709.6	11409	13955	8124.7	7335	5213.5	99.7	DVLGGVSTANLNNLAK	sp|P06779|RAD7_YEAST	1584.86	DVLGGVSTANLNNLAK	http://www.uniprot.org/uniprot/P06779	2.83186
Q12460	NOP56_YEAST Nucleolar protein 56 OS=Saccharomyces cerevisiae (strain ATCC 204508 / S288c) GN=NOP56 PE=1 SV=1	NOP56	15	98309128	99320064	101659192	103679424	104292696	104818032	cellular macromolecule metabolic process;cellular metabolic process;cellular nitrogen compound metabolic process;cellular process;macromolecule metabolic process;macromolecule modification;metabolic process;ncRNA metabolic process;ncRNA processing;nitrogen compound metabolic process;nucleic acid metabolic process;nucleobase-containing compound metabolic process;primary metabolic process;RNA metab…		box C/D snoRNP complex;cell part;intracellular non-membrane-bounded organelle;intracellular organelle;intracellular organelle part;intracellular part;macromolecular complex;non-membrane-bounded organelle;nuclear part;nucleolar part;nucleolus;organelle;organelle part;preribosome;ribonucleoprotein complex;small nucleolar ribonucleoprotein complex;small-subunit processome	Ribosome biogenesis in eukaryotes	1	56863.4	7.76923e+06	7.69622e+06	7.76659e+06	7812210	7878368	7.46764e+06	99.7,99.0,99.7,99.7,99.7,99.7,99.0,99.7,99.7,99.7,99.7,99.7,99.7,99.7,99.0	AILDLNLPK,DINTFAMR,DKPAAEVEETK,EVQEQINDFGAFTK,GLQSGDLER,IDNYSEEPSNVFGSVLK,LEDDDEEK,LEFYNTGKPTLK,LQQDDIGSR,LVPDNYTFAK,NELAIQEAMELYNK | Oxidation [M9],QAASTVQILGAEK,QAASTVQILGAEK | Deamidated [Q7],QLYDYLCEK | Carbamidomethyl [C7],VASLADYR	sp|Q12460|NOP56_YEAST	995.6087425,966.467387,1215.60885233,1625.0272145,973.491119,1896.92635775,991.40434,1409.763402,1030.51343,1166.6059445,1680.81924,1314.725927,1316.695165,1230.568214,893.468356	LEFYNTGKPTLK,LVPDNYTFAK,GLQSGDLER	http://www.uniprot.org/uniprot/Q12460	29.9603
P53912	YNN4_YEAST Uncharacterized protein YNL134C OS=Saccharomyces cerevisiae (strain ATCC 204508 / S288c) GN=YNL134C PE=1 SV=1	YNL134C	5	207144592	155487728	140975712	104758376	94140376	100582360		aldehyde dehydrogenase (NAD) activity;binding;catalytic activity;cation binding;ion binding;metal ion binding;oxidoreductase activity;oxidoreductase activity, acting on the aldehyde or oxo group of donors;oxidoreductase activity, acting on the aldehyde or oxo group of donors, NAD or NADP as acceptor;transition metal ion binding;zinc ion binding			1	41163.9	1.40041e+07	1.07925e+07	9.96884e+06	7.64933e+06	7.09085e+06	7.30587e+06	99.0,99.7,99.7,99.7,99.5	AVVIENGK,DKLPEGPVK,FPSNGAFAEYSAISSETAYKPAR,IGPQGALLGCDAAGQIVK | Carbamidomethyl [C10],INDGEIHHIPVK	sp|P53912|YNN4_YEAST	828.477209,981.557231,2463.1918545,1766.9486635,1370.74192	FPSNGAFAEYSAISSETAYKPAR,IGPQGALLGCDAAGQIVK | Carbamidomethyl [C10],INDGEIHHIPVK	http://www.uniprot.org/uniprot/P53912	18.617
Q12504	RKM4_YEAST Ribosomal lysine N-methyltransferase 4 OS=Saccharomyces cerevisiae (strain ATCC 204508 / S288c) GN=RKM4 PE=1 SV=1	RKM4	2	35812176	26180460	20142924	12484800	13509269	9810654	cellular macromolecule metabolic process;cellular metabolic process;cellular process;cellular protein metabolic process;macromolecule metabolic process;macromolecule methylation;macromolecule modification;metabolic process;methylation;one-carbon metabolic process;peptidyl-amino acid modification;peptidyl-lysine methylation;peptidyl-lysine modification;peptidyl-lysine monomethylation;primary metab…	catalytic activity;lysine N-methyltransferase activity;methyltransferase activity;N-methyltransferase activity;protein methyltransferase activity;protein-lysine N-methyltransferase activity;S-adenosylmethionine-dependent methyltransferase activity;transferase activity;transferase activity, transferring one-carbon groups	cell part;intracellular membrane-bounded organelle;intracellular organelle;intracellular part;membrane-bounded organelle;nucleus;organelle		1	57288.1	1.79061e+06	1309023	1.00715e+06	624240	675463	490533	99.7,99.7	DLCCDNQGR | Carbamidomethyl [C3 C4],ETFETNTEFLDR	sp|Q12504|RKM4_YEAST	1136.443456,1500.6853935	DLCCDNQGR | Carbamidomethyl [C3 C4],ETFETNTEFLDR	http://www.uniprot.org/uniprot/Q12504	4.25101
P00958	SYMC_YEAST Methionine--tRNA ligase, cytoplasmic OS=Saccharomyces cerevisiae (strain ATCC 204508 / S288c) GN=MES1 PE=1 SV=4	MES1	22	67330696	70595128	80694008	89028384	95069824	97723192	amine metabolic process;amino acid activation;carboxylic acid metabolic process;cellular amine metabolic process;cellular amino acid metabolic process;cellular ketone metabolic process;cellular macromolecule metabolic process;cellular metabolic process;cellular nitrogen compound metabolic process;cellular process;macromolecule metabolic process;metabolic process;methionyl-tRNA aminoacylation;ncRN…	adenyl nucleotide binding;adenyl ribonucleotide binding;aminoacyl-tRNA ligase activity;ATP binding;binding;catalytic activity;ligase activity;ligase activity, forming aminoacyl-tRNA and related compounds;ligase activity, forming carbon-oxygen bonds;methionine-tRNA ligase activity;nucleotide binding;purine nucleotide binding;purine ribonucleoside triphosphate binding;purine ribonucleotide binding;…	cell part;cytoplasm;cytoplasmic part;intracellular part;macromolecular complex;methionyl glutamyl tRNA synthetase complex;protein complex	Aminoacyl-tRNA biosynthesis;Selenocompound metabolism	1	85677	5.10091e+06	5.20673e+06	4.66994e+06	5.49377e+06	5.65203e+06	5.6982e+06	99.7,99.7,99.7,99.7,99.7,99.7,99.7,99.7,99.7,99.7,99.7,99.7,99.7,99.7,99.0,99.7,99.7,99.7,99.7,99.7,99.7,99.0	AIENYLVELK,ALEEGVTPR,ASEEGNWSK,CKLDDASPEPK | Carbamidomethyl [C1],DLVWGTPVPLEK,DSEILPKPNER,ELPQQHVEVLTNK,GVGVFGNNAQDSGISPSVWR,HPAHLQLANNLK,IALALEYASK,LDDASPEPK,LDNTLFSQSPEK,LESQISEWVEK,LNSNGYLEEQSMK | Deamidated [N4],MLNAPALK,NLKPEVDNDNAAMELR,NLKPEVDNDNAAMELR | Oxidation [M13],NYNALFICGTDEYGTATETK | Carbamidomethyl [C8],QTEIAQHIFTK,VHNAVALAK,YSDHIFLSLDK,YVEGECPK | Carbamidomethyl [C6]	sp|P00958|SYMC_YEAST	1190.665165,970.5168715,1006.442799,1258.597198,1352.744522,1296.677805,1533.82869525,2046.00765767,1354.758471,1077.6159,970.468735,1377.686124,1346.682426,1512.690408,856.49178,1827.8932075,1843.888122,2267.0237395,1314.70369567,921.547578,1336.676783,980.435696	DSEILPKPNER,LDDASPEPK,ELPQQHVEVLTNK	http://www.uniprot.org/uniprot/P00958	31.4248
P05986	KAPC_YEAST cAMP-dependent protein kinase type 3 OS=Saccharomyces cerevisiae (strain ATCC 204508 / S288c) GN=TPK3 PE=1 SV=2	TPK3	2	2.58303e+06	2.84979e+06	3036718	3372701	3519327	3.47872e+06	biological regulation;cellular component organization;cellular component organization at cellular level;cellular component organization or biogenesis;cellular component organization or biogenesis at cellular level;cellular macromolecule metabolic process;cellular metabolic process;cellular process;cellular protein metabolic process;cellular response to stimulus;intracellular protein kinase cascad…	adenyl nucleotide binding;adenyl ribonucleotide binding;ATP binding;binding;cAMP-dependent protein kinase activity;catalytic activity;cyclic nucleotide-dependent protein kinase activity;kinase activity;nucleotide binding;phosphotransferase activity, alcohol group as acceptor;protein kinase activity;protein serine/threonine kinase activity;purine nucleotide binding;purine ribonucleoside triphospha…	cAMP-dependent protein kinase complex;cell part;cytoplasm;intracellular membrane-bounded organelle;intracellular organelle;intracellular part;macromolecular complex;membrane-bounded organelle;nucleus;organelle;protein complex	Amoebiasis;Apoptosis;Bile secretion;Calcium signaling pathway;Chemokine signaling pathway;Dilated cardiomyopathy;Endocrine and other factor-regulated calcium reabsorption;Gap junction;Gastric acid secretion;GnRH signaling pathway;Hedgehog signaling pathway;Insulin signaling pathway;Long-term potentiation;MAPK signaling pathway;Meiosis - yeast;Melanogenesis;Olfactory transduction;Oocyte meiosis;Pr…	1	45976.7	129151	142489	151836	168635	175966	173936	99.7,99.7	LGNLQNGSEDVK,YIETPYEPPIQQGQGDTSQFDR	sp|P05986|KAPC_YEAST	1272.6406985,2568.188283	LGNLQNGSEDVK,YIETPYEPPIQQGQGDTSQFDR	http://www.uniprot.org/uniprot/P05986	8.54271
O14467	MBF1_YEAST Multiprotein-bridging factor 1 OS=Saccharomyces cerevisiae (strain ATCC 204508 / S288c) GN=MBF1 PE=1 SV=2	MBF1	10	109129048	117761016	124420256	157883456	158445936	203339072	biological regulation;biosynthetic process;cellular biosynthetic process;cellular macromolecule biosynthetic process;cellular macromolecule metabolic process;cellular metabolic process;cellular nitrogen compound metabolic process;cellular process;macromolecule biosynthetic process;macromolecule metabolic process;metabolic process;nitrogen compound metabolic process;nucleic acid metabolic process;…	binding;DNA binding;nucleic acid binding;protein binding transcription factor activity;sequence-specific DNA binding;transcription coactivator activity;transcription cofactor activity;transcription factor binding transcription factor activity	cell part;cytoplasm;intracellular membrane-bounded organelle;intracellular organelle;intracellular part;membrane-bounded organelle;nucleus;organelle		1	16403.4	1.37661e+07	15430650	1.58461e+07	1.86554e+07	1.90718e+07	2.22425e+07	99.7,99.0,99.7,99.7,99.0,99.7,99.7,99.7,99.7,99.7	AIPNQQVLSK,ETDIVKPK,GNNIGSPLGAPK,INEKPTVVNDYEAAR,KLDPNVGR,QGLVVSVDK,QGLVVSVDKK,RQGLVVSVDK,RQGLVVSVDKK,SQGQINAAR	sp|O14467|MBF1_YEAST	1096.6325135,928.5301575,1123.6090095,1718.21015467,897.5109565,943.542281,1071.638545,1099.645264,1227.741024,943.490773	AIPNQQVLSK,GNNIGSPLGAPK,QGLVVSVDK	http://www.uniprot.org/uniprot/O14467	48.3444
P0CX33	RS30A_YEAST 40S ribosomal protein S30-A OS=Saccharomyces cerevisiae (strain ATCC 204508 / S288c) GN=RPS30A PE=1 SV=1	RPS30A	3	60732468	67220048	63937332	79027888	73290064	73196640	biosynthetic process;cellular biosynthetic process;cellular macromolecule biosynthetic process;cellular macromolecule metabolic process;cellular metabolic process;cellular process;cellular protein metabolic process;cytoplasmic translation;macromolecule biosynthetic process;macromolecule metabolic process;metabolic process;primary metabolic process;protein metabolic process;translation	structural constituent of ribosome;structural molecule activity	cell part;cytoplasmic part;cytosolic small ribosomal subunit;intracellular non-membrane-bounded organelle;intracellular organelle;intracellular organelle part;intracellular part;macromolecular complex;non-membrane-bounded organelle;organelle;organelle part;ribonucleoprotein complex;RNA granule;small ribosomal subunit;stress granule	Ribosome	2	7118.4	2.02442e+07	2.24067e+07	2.13124e+07	2.63426e+07	2.443e+07	2.43989e+07	99.7,99.0,99.7	FVNVTLVNGK | Deamidated [N8],MNPGPSVQ | Oxidation [M1],RFVNVTLVNGK	sp|P0CX33|RS30A_YEAST,sp|P0CX34|RS30B_YEAST	1090.61079867,844.3814835,1245.72852	FVNVTLVNGK | Deamidated [N8],RFVNVTLVNGK,MNPGPSVQ | Oxidation [M1]	http://www.uniprot.org/uniprot/P0CX33	30.1587
Q12168	ENG2_YEAST Endo-1,3(4)-beta-glucanase 2 OS=Saccharomyces cerevisiae (strain ATCC 204508 / S288c) GN=ACF2 PE=1 SV=1	ACF2	1	456533	462940	509117	569745	565213	538487	actin cytoskeleton organization;actin filament-based process;catabolic process;cell wall macromolecule catabolic process;cell wall macromolecule metabolic process;cellular component organization;cellular component organization at cellular level;cellular component organization or biogenesis;cellular component organization or biogenesis at cellular level;cellular process;cytoskeleton organization;m…	beta-glucosidase activity;catalytic activity;glucan endo-1,3-beta-D-glucosidase activity;glucosidase activity;hydrolase activity;hydrolase activity, acting on glycosyl bonds;hydrolase activity, hydrolyzing O-glycosyl compounds	cell part;cytoplasm;intracellular;intracellular part		1	88402.1	13043.8	13226.8	14546.2	16278.4	16148.9	15385.3	99.7	VFDTTTNPPR	sp|Q12168|ENG2_YEAST	1146.58	VFDTTTNPPR	http://www.uniprot.org/uniprot/Q12168	1.2837
P40046	VTC1_YEAST Vacuolar transporter chaperone 1 OS=Saccharomyces cerevisiae (strain ATCC 204508 / S288c) GN=VTC1 PE=1 SV=3	VTC1	1	1.26465e+06	1.47696e+06	1.27405e+06	1.05585e+06	1.03905e+06	900112	autophagy;catabolic process;cellular catabolic process;cellular component organization;cellular component organization at cellular level;cellular component organization or biogenesis;cellular component organization or biogenesis at cellular level;cellular membrane fusion;cellular membrane organization;cellular metabolic process;cellular process;establishment of localization;establishment of local…	binding;mRNA binding;nucleic acid binding;RNA binding	cell part;cytoplasmic part;endoplasmic reticulum;integral to membrane;intracellular membrane-bounded organelle;intracellular organelle;intracellular organelle part;intracellular part;intrinsic to membrane;intrinsic to organelle membrane;intrinsic to vacuolar membrane;macromolecular complex;membrane part;membrane-bounded organelle;organelle;organelle part;protein complex;vacuolar part;vacuolar tra…		1	14370.9	180664	210995	182007	150836	148436	128587	99	GSGPYDDR	sp|P40046|VTC1_YEAST	865.364	GSGPYDDR	http://www.uniprot.org/uniprot/P40046	6.20155
P38288	TOS1_YEAST Protein TOS1 OS=Saccharomyces cerevisiae (strain ATCC 204508 / S288c) GN=TOS1 PE=1 SV=1	TOS1	3	13981909	13643256	15993637	17564540	17819276	18800736			cell part;cell wall;external encapsulating structure;extracellular region;fungal-type cell wall		1	47993.9	998708	974518	1.1424e+06	1.25461e+06	1.27281e+06	1.34291e+06	99.7,99.7,99.7	AAVIFNSSDK,EGIPAYHGFGGADK,TLQYGDASCSCWK | Carbamidomethyl [C9 C11]	sp|P38288|TOS1_YEAST	1050.544052,1417.675581,1574.662196	AAVIFNSSDK,EGIPAYHGFGGADK,TLQYGDASCSCWK | Carbamidomethyl [C9 C11]	http://www.uniprot.org/uniprot/P38288	8.13187
P05745	RL36A_YEAST 60S ribosomal protein L36-A OS=Saccharomyces cerevisiae (strain ATCC 204508 / S288c) GN=RPL36A PE=1 SV=3	RPL36A	9	386814752	429225504	398178208	455851552	496607936	510573280	biosynthetic process;cellular biosynthetic process;cellular macromolecule biosynthetic process;cellular macromolecule metabolic process;cellular metabolic process;cellular process;cellular protein metabolic process;cytoplasmic translation;macromolecule biosynthetic process;macromolecule metabolic process;metabolic process;primary metabolic process;protein metabolic process;translation	binding;nucleic acid binding;RNA binding;structural constituent of ribosome;structural molecule activity	cell part;cytosolic large ribosomal subunit;intracellular organelle part;intracellular part;large ribosomal subunit;macromolecular complex;organelle part;ribonucleoprotein complex	Ribosome	2	11124	117444990	1.24432e+08	1.15267e+08	1.29356e+08	1.43781e+08	1.46593e+08	99.7,99.7,99.7,99.7,99.7,99.7,99.7,99.7,99.7	AKVEEMNNIIAASR,AKVEEMNNIIAASR | Oxidation [M6],EIAGLSPYER,TGIAIGLNK,VEEMNNIIAASR,VEEMNNIIAASR | Deamidated [N5] Oxidation [M4],VEEMNNIIAASR | Oxidation [M4],VTSMTPAPK,VTSMTPAPK | Oxidation [M4]	sp|O14455|RL36B_YEAST,sp|P05745|RL36A_YEAST	1544.8101405,1560.80634567,1133.7819464,885.535642667,1345.67634,1362.642308,1361.8676818,930.492175,946.486966	EIAGLSPYER,TGIAIGLNK,VEEMNNIIAASR	http://www.uniprot.org/uniprot/P05745	42
P33322	CBF5_YEAST H/ACA ribonucleoprotein complex subunit 4 OS=Saccharomyces cerevisiae (strain ATCC 204508 / S288c) GN=CBF5 PE=1 SV=1	CBF5	9	65915440	64346768	63678476	70832792	80574304	75336720	box H/ACA snoRNA 3'-end processing;box H/ACA snoRNA metabolic process;box H/ACA snoRNA processing;cell cycle phase;cell cycle process;cell division;cellular component organization;cellular component organization at cellular level;cellular component organization or biogenesis;cellular component organization or biogenesis at cellular level;cellular macromolecule metabolic process;cellular metabolic…	binding;catalytic activity;DNA binding;intramolecular transferase activity;isomerase activity;nucleic acid binding;pseudouridine synthase activity;RNA binding	box H/ACA RNP complex;box H/ACA snoRNP complex;cell part;chromosomal part;chromosome, centromeric region;cytoplasm;cytoskeletal part;intracellular non-membrane-bounded organelle;intracellular organelle;intracellular organelle part;intracellular part;macromolecular complex;microtubule;non-membrane-bounded organelle;nuclear part;nucleolar part;nucleolus;organelle;organelle part;protein complex;ribo…	Ribosome biogenesis in eukaryotes	1	54704.2	4.12363e+06	4.05153e+06	4.23313e+06	4.38748e+06	4.85307e+06	4.67421e+06	99.7,99.0,99.0,99.7,99.7,99.7,99.7,99.7,99.7	DSAVNAVCYGAK | Carbamidomethyl [C8],LMIPGLLR,LMIPGLLR | Oxidation [M2],SGHYTPIPAGSSPLK,SYISSGVINLDKPSNPSSHEVVAWIK,TIYESNLIEFDNK,TIYESNLIEFDNKR,VNENTPEQWK,WGLGPVAQK	sp|P33322|CBF5_YEAST	1253.5814915,911.57033,927.565704,1510.791122,2827.478538,1584.7814695,1741.3793865,1243.5946705,954.536421	DSAVNAVCYGAK | Carbamidomethyl [C8],SGHYTPIPAGSSPLK,WGLGPVAQK	http://www.uniprot.org/uniprot/P33322	19.4617
P40893	REE1_YEAST Regulation of enolase protein 1 OS=Saccharomyces cerevisiae (strain ATCC 204508 / S288c) GN=REE1 PE=1 SV=1	REE1	2	1.21676e+06	983397	942903	1.43294e+06	1.6823e+06	1.94505e+06			cell part;cytoplasm;intracellular part		1	21966.5	101396	81949.7	78575.2	119412	140192	162088	99.0,99.7	ETFYGFTR,VQGSYESLYDQAGIMVR	sp|P40893|REE1_YEAST	1019.479772,1914.9280985	VQGSYESLYDQAGIMVR,ETFYGFTR	http://www.uniprot.org/uniprot/P40893	12.6263
P48015	GCST_YEAST Aminomethyltransferase, mitochondrial OS=Saccharomyces cerevisiae (strain ATCC 204508 / S288c) GN=GCV1 PE=1 SV=2	GCV1	8	11729358	14665346	11162861	18939264	16996632	21238328	amine catabolic process;amine metabolic process;carboxylic acid catabolic process;carboxylic acid metabolic process;catabolic process;cellular amine metabolic process;cellular amino acid catabolic process;cellular amino acid metabolic process;cellular catabolic process;cellular ketone metabolic process;cellular metabolic process;cellular nitrogen compound metabolic process;cellular process;glycin…	aminomethyltransferase activity;catalytic activity;methyltransferase activity;transaminase activity;transferase activity;transferase activity, transferring nitrogenous groups;transferase activity, transferring one-carbon groups	cell part;cytoplasmic part;glycine cleavage complex;intracellular membrane-bounded organelle;intracellular organelle;intracellular part;macromolecular complex;membrane-bounded organelle;mitochondrion;organelle;protein complex	Glycine, serine and threonine metabolism;Nitrogen metabolism;One carbon pool by folate	1	44468.5	1.217e+06	1.45215e+06	1.09053e+06	1.59833e+06	1.49569e+06	1.682e+06	99.7,99.7,99.7,99.0,99.7,99.7,99.7,99.0	AKDVLEPLLSK,DGSLVQIAR,ENDDNEFYIVTNAGCAER | Carbamidomethyl [C15],FYPIELAK,GGYTGEDGFEISIANEK,MPLVPTHYYK,SLLALQGPK,YWFNGYAK	sp|P48015|GCST_YEAST	1211.722626,957.532524,2115.900731,979.546516,1785.813817,1247.64573033,925.5678355,1047.491132	SLLALQGPK,MPLVPTHYYK,DGSLVQIAR	http://www.uniprot.org/uniprot/P48015	22.5
P00942	TPIS_YEAST Triosephosphate isomerase OS=Saccharomyces cerevisiae (strain ATCC 204508 / S288c) GN=TPI1 PE=1 SV=2	TPI1	19	834920960	824590016	795477568	754987904	705503360	751259840	alcohol biosynthetic process;alcohol catabolic process;alcohol metabolic process;biosynthetic process;carbohydrate biosynthetic process;carbohydrate catabolic process;carbohydrate metabolic process;catabolic process;cellular biosynthetic process;cellular carbohydrate biosynthetic process;cellular carbohydrate catabolic process;cellular carbohydrate metabolic process;cellular metabolic process;cel…	catalytic activity;intramolecular oxidoreductase activity;intramolecular oxidoreductase activity, interconverting aldoses and ketoses;isomerase activity;triose-phosphate isomerase activity	cell part;cytoplasmic part;intracellular membrane-bounded organelle;intracellular organelle;intracellular part;membrane-bounded organelle;mitochondrion;organelle	Carbon fixation in photosynthetic organisms;Fructose and mannose metabolism;Glycolysis / Gluconeogenesis;Inositol phosphate metabolism	1	26795.1	1.30272e+08	1.37708e+08	1.28879e+08	1.23499e+08	1.22732e+08	1.21359e+08	99.7,99.7,99.7,99.7,99.7,99.7,99.7,99.7,99.7,99.7,99.7,99.7,99.7,99.7,99.0,99.7,99.7,99.7,99.7	ADVDGFLVGGASLKPEFVDIINSR,ASGAFTGENSVDQIK | Deamidated [Q13],ASGAFTGENSVDQIKDVGAK,DKADVDGFLVGGASLKPEFVDIINSR,FALGQGVGVILCIGETLEEK | Carbamidomethyl [C12],ILYGGSANGSNAVTFK,ILYGGSANGSNAVTFK | Deamidated [N8],KPQVTVGAQNAYLK,KPQVTVGAQNAYLK | Deamidated [N10],KPQVTVGAQNAYLK | Deamidated [Q3],KPQVTVGAQNAYLK | Deamidated [Q9],LNTASIPENVEVVICPPATYLDYSVSLVK | Carbamidomethyl [C15],QLNAVLEEVK,RSYFHEDDK,SYFH…	sp|P00942|TPIS_YEAST	2518.307596,1523.722139,1992.9904495,2761.448409,2132.134314,1598.06188422,1599.13287,1515.853288,1516.83598833,1516.8339655,1516.834624,3190.674054,1141.6432578,1195.5363255,1039.4341055,1613.75098967,1015.5212125,1016.5032045,1095.590905	KPQVTVGAQNAYLK,TFFVGGNFK,QLNAVLEEVK	http://www.uniprot.org/uniprot/P00942	67.3387
Q06488	RSC2_YEAST Chromatin structure-remodeling complex subunit RSC2 OS=Saccharomyces cerevisiae (strain ATCC 204508 / S288c) GN=RSC2 PE=1 SV=1	RSC2	3	37897380	20571472	17303736	9528205	8.19242e+06	5505471	anatomical structure formation involved in morphogenesis;ATP-dependent chromatin remodeling;biological regulation;biosynthetic process;cell cycle process;cell differentiation;cellular biosynthetic process;cellular component disassembly;cellular component disassembly at cellular level;cellular component organization;cellular component organization at cellular level;cellular component organization …	binding;chromatin binding	cell part;chromatin remodeling complex;intracellular organelle part;intracellular part;macromolecular complex;nuclear part;organelle part;protein complex;RSC complex		1	102298	757948	411429	346075	190564	163848	110109	99.6,99.7,99.7	DADFPDLIR,EYESLFTLK,IINSGDPHLSLPLNR	sp|Q06488|RSC2_YEAST	1060.527914,1128.580419,1644.9086815	IINSGDPHLSLPLNR,EYESLFTLK,DADFPDLIR	http://www.uniprot.org/uniprot/Q06488	3.71204
Q05050	EIS1_YEAST Eisosome protein 1 OS=Saccharomyces cerevisiae (strain ATCC 204508 / S288c) GN=EIS1 PE=1 SV=1	EIS1	11	8551471	9381352	10134799	11495778	13282489	11765275	cellular component assembly;cellular component assembly at cellular level;cellular component organization;cellular component organization at cellular level;cellular component organization or biogenesis;cellular component organization or biogenesis at cellular level;cellular macromolecular complex assembly;cellular macromolecular complex subunit organization;cellular process;cellular protein compl…		cell cortex part;cell part;cytoplasmic part;eisosome;intracellular part;macromolecular complex;membrane;plasma membrane;protein complex		1	93344.1	399097	461518	450605	507518	558054	549620	99.7,99.7,99.7,99.7,99.7,99.7,99.7,99.0,99.0,99.7,99.7	ASFDALVAR,EATETSSAVQTK,ESLESHLNDDVIILANK,FALGAANAVK,IASGLISPVLGEVSER,ISGYGNDLDAQK,KCEQDITEAR | Carbamidomethyl [C2],LNLLEAMK,VLTTTANR,VYQTTGEPLSR,YGVYQSPAQSYSIGVSDAHAASDK	sp|Q05050|EIS1_YEAST	948.512264,1250.60896,1908.993138,960.547216,1625.910888,1279.615453,1248.586505,930.52875,874.494552,1249.6402065,2500.1669315	KCEQDITEAR | Carbamidomethyl [C2],ISGYGNDLDAQK,ASFDALVAR	http://www.uniprot.org/uniprot/Q05050	16.2515
P38286	MKAR_YEAST Very-long-chain 3-oxoacyl-CoA reductase OS=Saccharomyces cerevisiae (strain ATCC 204508 / S288c) GN=IFA38 PE=1 SV=1	IFA38	6	23077984	23132288	22309844	25254924	25173100	27619768	biosynthetic process;carboxylic acid biosynthetic process;carboxylic acid metabolic process;cellular biosynthetic process;cellular ketone metabolic process;cellular lipid metabolic process;cellular metabolic process;cellular process;fatty acid biosynthetic process;fatty acid elongation;fatty acid metabolic process;lipid biosynthetic process;lipid metabolic process;membrane lipid biosynthetic proc…	catalytic activity;ketoreductase activity;oxidoreductase activity;oxidoreductase activity, acting on CH-OH group of donors	cell part;cytoplasmic part;endoplasmic reticulum;endoplasmic reticulum membrane;endoplasmic reticulum part;integral to membrane;intracellular membrane-bounded organelle;intracellular organelle;intracellular organelle part;intracellular part;intrinsic to membrane;membrane;membrane part;membrane-bounded organelle;organelle;organelle membrane;organelle part	Biosynthesis of unsaturated fatty acids	1	38707.7	1.91261e+06	1981570	1.9097e+06	2.12979e+06	2.13732e+06	2.21414e+06	99.7,99.7,99.7,99.7,99.7,99.7	ELEDQHHVVVK,GFNLVLISR,ILAIDIAEDK,IVNSINYSFHK,TFMQQLQEAGER,YCAITGASDGIGK | Carbamidomethyl [C2]	sp|P38286|MKAR_YEAST	1331.693566,1017.6058235,1099.621342,1320.6943055,1436.684149,1311.623298	YCAITGASDGIGK | Carbamidomethyl [C2],ILAIDIAEDK,TFMQQLQEAGER	http://www.uniprot.org/uniprot/P38286	19.0202
P04802	SYDC_YEAST Aspartate--tRNA ligase, cytoplasmic OS=Saccharomyces cerevisiae (strain ATCC 204508 / S288c) GN=DPS1 PE=1 SV=3	DPS1	18	156015184	134273152	136682400	185144160	167221424	189826032	amine metabolic process;amino acid activation;aspartyl-tRNA aminoacylation;carboxylic acid metabolic process;cellular amine metabolic process;cellular amino acid metabolic process;cellular ketone metabolic process;cellular macromolecule metabolic process;cellular metabolic process;cellular nitrogen compound metabolic process;cellular process;macromolecule metabolic process;metabolic process;ncRNA…	adenyl nucleotide binding;adenyl ribonucleotide binding;aminoacyl-tRNA ligase activity;aspartate-tRNA ligase activity;ATP binding;binding;catalytic activity;ligase activity;ligase activity, forming aminoacyl-tRNA and related compounds;ligase activity, forming carbon-oxygen bonds;nucleic acid binding;nucleotide binding;purine nucleotide binding;purine ribonucleoside triphosphate binding;purine rib…	cell part;cytoplasm;intracellular membrane-bounded organelle;intracellular organelle;intracellular part;membrane-bounded organelle;nucleus;organelle	Aminoacyl-tRNA biosynthesis	1	63514.7	1.55751e+07	1.52024e+07	1.47528e+07	16715343	16300577	1.66915e+07	99.7,99.0,99.7,99.7,99.7,99.7,99.7,99.7,99.0,99.0,99.7,99.7,99.7,99.7,99.7,99.7,99.7,99.7	AHGLSPEDPGLK,ALQLEAER,AVEESAEPAQVILGEDGKPLSK,AYLAQSPQFNK,DKYDTDFYILDK,DYCDGFSYGCPPHAGGGIGLER | Carbamidomethyl [C3 C10],EIGDFEDLSTENEK,FAHEIELVR,FTEVHTPK,FVDLDEAK,GEEILSGAQR,IQAGVCELFR | Carbamidomethyl [C6],QQASLIQGLVK,QQLIVADFER,SEAEAEAAGLPVVNLDTR,TVTNQAIFR,VVMFYLDLK | Oxidation [M3],VYEIGPVFR	sp|P04802|SYDC_YEAST	1219.62915825,928.5049165,2266.1868795,1265.6508395,1534.9827235,2384.01469767,1624.7204055,1112.60717533,957.50052125,935.46735,1058.544026,1191.617166,1183.70176,1217.6508235,1840.9305494,1048.575562,1142.614739,1078.91776833	DKYDTDFYILDK,TVTNQAIFR,FVDLDEAK	http://www.uniprot.org/uniprot/P04802	38.061
P17555	CAP_YEAST Adenylyl cyclase-associated protein OS=Saccharomyces cerevisiae (strain ATCC 204508 / S288c) GN=SRV2 PE=1 SV=1	SRV2	8	27114604	25274956	25565428	29567572	27972312	29824836	actin cytoskeleton organization;actin filament organization;actin filament severing;actin filament-based process;anatomical structure morphogenesis;biological regulation;cell morphogenesis;cellular component morphogenesis;cellular component organization;cellular component organization at cellular level;cellular component organization or biogenesis;cellular component organization or biogenesis at …	actin binding;adenylate cyclase binding;binding;cytoskeletal protein binding;enzyme binding;identical protein binding;protein binding	actin cortical patch;cell cortex part;cell part;cytoplasmic part;cytoskeletal part;intracellular organelle part;intracellular part;organelle part		1	57520.8	1978110	1.97687e+06	1.90605e+06	2.05066e+06	2.02551e+06	2.04149e+06	99.7,99.7,99.7,99.7,99.7,99.7,99.7,99.7	CSQVLVQIK | Carbamidomethyl [C1],DAAQFWTNR,DGMDFADAMAQSTK,ESDPNAVEWVK,GGFQSQLTFLR,LEDVTIYQEGYIQNK,NNKPSDSGADANTTNEPSAENAPEVEQDPK,YTMQGYNLVK	sp|P17555|CAP_YEAST	1073.5989615,1107.5185085,1486.618618,1272.607054,1252.66658,1811.902066,3125.39143,1215.60349	ESDPNAVEWVK,GGFQSQLTFLR,YTMQGYNLVK	http://www.uniprot.org/uniprot/P17555	20.7224
P15705	STI1_YEAST Heat shock protein STI1 OS=Saccharomyces cerevisiae (strain ATCC 204508 / S288c) GN=STI1 PE=1 SV=1	STI1	24	78007176	81908384	73921312	91683416	90070472	102724912	biological regulation;cellular macromolecule metabolic process;cellular metabolic process;cellular process;cellular protein metabolic process;localization;macromolecule localization;macromolecule metabolic process;metabolic process;negative regulation of catalytic activity;negative regulation of molecular function;primary metabolic process;protein folding;protein localization;protein metabolic pr…	ATPase inhibitor activity;ATPase regulator activity;binding;enzyme inhibitor activity;enzyme regulator activity;heat shock protein binding;Hsp70 protein binding;Hsp90 protein binding;mRNA binding;nucleic acid binding;nucleoside-triphosphatase regulator activity;protein binding;RNA binding	cell part;cytoplasm;intracellular part	Prion diseases	1	66264.3	7.59032e+06	8.18061e+06	7.65285e+06	8.16609e+06	8.10166e+06	8.41842e+06	99.7,99.7,99.7,99.7,99.7,99.0,99.0,99.0,99.7,99.7,99.7,99.7,99.7,99.7,99.7,99.7,99.7,99.7,99.7,99.0,99.7,99.0,99.0,99.7	AIEKDPNFVR,AIEVSETPNHVLYSNR,DAEPQSDSTTSK,DAEVNNGSSAR,DAEVNNGSSAR | Deamidated [N6],DITYLNNR,EGLDQVHR,EIDQLYYK,ESEPMEVDEDDSK | Oxidation [M5],EYASALETLDAAR,FSDALNDANECVK | Carbamidomethyl [C11],GEYETAISTLNDAVEQGR,IQTLIAAGIIR,LGAAHLGLGDLDEAESNYK,LGAAHLGLGDLDEAESNYKK,LMSFPEAIADCNK | Carbamidomethyl [C11],QFDEAIEHYNK,QNPQAIGQDLFTDPR,QQGNAAFTAK,SACYTSLK | Carbamidomethyl [C3],SACYTSLKK | Carbamidometh…	sp|P15705|STI1_YEAST	1187.639742,1827.9262055,1264.550389,1118.503148,1119.486913,1007.5113315,952.480561333,1070.5374935,1524.588943,1408.694534,1481.6564835,1951.92940525,1167.743268,1971.970012,2100.066668,1494.696494,1393.1458695,1698.84696933,1034.523651,928.4400355,1056.536498,915.453166,925.446832,1476.742712	LGAAHLGLGDLDEAESNYK,FSDALNDANECVK | Carbamidomethyl [C11],AIEVSETPNHVLYSNR	http://www.uniprot.org/uniprot/P15705	42.1053
Q03661	ESC1_YEAST Silent chromatin protein ESC1 OS=Saccharomyces cerevisiae (strain ATCC 204508 / S288c) GN=ESC1 PE=1 SV=1	ESC1	3	1.26297e+06	1.58349e+06	1.68732e+06	2.10458e+06	2.08834e+06	2.41129e+06	biological regulation;biosynthetic process;cellular biosynthetic process;cellular macromolecule biosynthetic process;cellular macromolecule metabolic process;cellular metabolic process;cellular nitrogen compound metabolic process;cellular process;chromatin silencing;chromatin silencing at telomere;gene silencing;macromolecule biosynthetic process;macromolecule metabolic process;metabolic process;…		cell part;intracellular organelle part;intracellular part;nuclear part;nuclear periphery;organelle part		1	187136	18042.4	22621.2	24104.5	30065.4	29833.4	34447	99.7,99.7,99.7	ITEGSSAASNTK,SEEPLVEGLQSEQHFEK,TNVTSVLDDR	sp|Q03661|ESC1_YEAST	1164.569799,1984.953387,1118.563817	TNVTSVLDDR,SEEPLVEGLQSEQHFEK,ITEGSSAASNTK	http://www.uniprot.org/uniprot/Q03661	2.35223
P00925	ENO2_YEAST Enolase 2 OS=Saccharomyces cerevisiae (strain ATCC 204508 / S288c) GN=ENO2 PE=1 SV=2	ENO2	34	2794406656	2680990464	2780234240	2530896384	2576058624	2400909056	alcohol biosynthetic process;alcohol catabolic process;alcohol metabolic process;biological regulation;biosynthetic process;carbohydrate biosynthetic process;carbohydrate catabolic process;carbohydrate metabolic process;catabolic process;cellular biosynthetic process;cellular carbohydrate biosynthetic process;cellular carbohydrate catabolic process;cellular carbohydrate metabolic process;cellular…	binding;carbon-oxygen lyase activity;catalytic activity;cation binding;hydro-lyase activity;ion binding;lyase activity;magnesium ion binding;metal ion binding;phosphopyruvate hydratase activity	cell part;cytoplasmic part;cytosolic part;fungal-type vacuole;internal side of plasma membrane;intracellular membrane-bounded organelle;intracellular organelle;intracellular part;lytic vacuole;macromolecular complex;membrane part;membrane-bounded organelle;mitochondrion;organelle;phosphopyruvate hydratase complex;plasma membrane part;protein complex;storage vacuole;vacuole	Glycolysis / Gluconeogenesis;Methane metabolism;RNA degradation	2	46913.6	3.0798e+08	2.96913e+08	3.13664e+08	2.81656e+08	2.79243e+08	2.60678e+08	99.0,99.7,99.7,99.7,99.7,99.7,99.7,99.7,99.7,99.7,99.0,99.7,99.7,99.7,99.7,99.7,99.7,99.7,99.7,99.7,99.7,99.7,99.7,99.7,99.7,99.7,99.7,99.7,99.7,99.7,99.7,99.7,99.7,99.7	AADALLLK,AAQDSFAANWGVMVSHR,AVYAGENFHHGDKL,DGKYDLDFK,GNPTVEVELTTEK,GNPTVEVELTTEK | Deamidated [N2],GVMNAVNNVNNVIAAAFVK,GVMNAVNNVNNVIAAAFVK | Deamidated [N10] Oxidation [M3],GVMNAVNNVNNVIAAAFVK | Deamidated [N11] Oxidation [M3],GVMNAVNNVNNVIAAAFVK | Oxidation [M3],IEEELGDK,IGLDCASSEFFK | Carbamidomethyl [C5],IGSEVYHNLK,IGSEVYHNLK | Deamidated [N8],KAADALLLK,LGANAILGVSMAAAR,LGANAILGVSMAAAR | Deamida…	sp|P00925|ENO2_YEAST,sp|P00924|ENO1_YEAST	813.50277825,1845.9732948,1556.7505866,1099.52812367,1415.84720979,1416.6995975,1944.03501,1961.019436,1961.019848,1960.038312,931.45699975,1372.64380925,1158.7128242,1159.596566,941.59949225,1413.92241273,1414.76904167,1430.765462,1429.783198,1497.09443729,1497.7931905,1497.7916975,1820.931457,1840.2292347,1855.9247907,2125.025352,1854.14200321,3736.998639,1287.7135103,1288.69443033,1908.928665,…	VNQIGTLSESIK,IGLDCASSEFFK | Carbamidomethyl [C5],AADALLLK	http://www.uniprot.org/uniprot/P00925	74.3707
Q05543	RT103_YEAST Regulator of Ty1 transposition protein 103 OS=Saccharomyces cerevisiae (strain ATCC 204508 / S288c) GN=RTT103 PE=1 SV=1	RTT103	2	1.52682e+06	1.44057e+06	1.60148e+06	1.31065e+06	1.1402e+06	1.28378e+06	biological regulation;biosynthetic process;cellular biosynthetic process;cellular macromolecule biosynthetic process;cellular macromolecule metabolic process;cellular metabolic process;cellular nitrogen compound metabolic process;cellular process;cellular response to stimulus;cellular response to stress;detection of stimulus;DNA damage response, detection of DNA damage;macromolecule biosynthetic …	basal RNA polymerase II transcription machinery binding;basal transcription machinery binding;binding;DNA binding;enzyme binding;nucleic acid binding;protein binding;RNA polymerase binding;RNA polymerase core enzyme binding;RNA polymerase II core binding	cell part;chromatin;chromosomal part;intracellular organelle part;intracellular part;nuclear chromatin;nuclear chromosome part;nuclear part;organelle part;site of double-strand break		1	46487.6	84823.1	80031.7	88971.2	72813.6	63344.1	71320.9	99.7,99.7	IIQFQDSFGK,SNDSNYGVTNISTTDK	sp|Q05543|RT103_YEAST	1181.618046,1714.779876	IIQFQDSFGK,SNDSNYGVTNISTTDK	http://www.uniprot.org/uniprot/Q05543	6.35697
P33749	MSN4_YEAST Zinc finger protein MSN4 OS=Saccharomyces cerevisiae (strain ATCC 204508 / S288c) GN=MSN4 PE=1 SV=1	MSN4	1	1.28887e+06	1.4097e+06	1337215	1171807	1.21673e+06	1.10767e+06	age-dependent response to oxidative stress;age-dependent response to oxidative stress involved in chronological cell aging;aging;biological regulation;biosynthetic process;cell aging;cellular biosynthetic process;cellular component organization;cellular component organization at cellular level;cellular component organization or biogenesis;cellular component organization or biogenesis at cellular …	binding;cation binding;core promoter proximal region DNA binding;core promoter proximal region sequence-specific DNA binding;DNA binding;ion binding;metal ion binding;nucleic acid binding;nucleic acid binding transcription factor activity;regulatory region DNA binding;regulatory region nucleic acid binding;RNA polymerase II core promoter proximal region sequence-specific DNA binding transcription…	cell part;cytoplasmic part;cytosol;intracellular membrane-bounded organelle;intracellular organelle;intracellular part;membrane-bounded organelle;nucleus;organelle	MAPK signaling pathway - yeast;Meiosis - yeast	1	69721.7	47736	52211.2	49526.4	43400.2	45064	41024.7	99.7	LATSGVDNITPTPAFQR	sp|P33749|MSN4_YEAST	1786.94	LATSGVDNITPTPAFQR	http://www.uniprot.org/uniprot/P33749	2.69841
P20676	NUP1_YEAST Nucleoporin NUP1 OS=Saccharomyces cerevisiae (strain ATCC 204508 / S288c) GN=NUP1 PE=1 SV=1	NUP1	1	361891	332155	372696	398016	435665	429799	cellular component organization;cellular component organization at cellular level;cellular component organization or biogenesis;cellular component organization or biogenesis at cellular level;cellular localization;cellular process;chromosome organization;establishment of localization;establishment of localization in cell;establishment of organelle localization;establishment of protein localizatio…	nucleocytoplasmic transporter activity;structural constituent of nuclear pore;structural molecule activity;transporter activity	cell part;intracellular organelle part;intracellular part;macromolecular complex;membrane;membrane part;nuclear membrane;nuclear part;nuclear pore;organelle membrane;organelle part;pore complex;protein complex		1	113580	9279.2	8516.8	9556.3	10205.5	11170.9	11020.5	99.7	LPVSEDTNTKPLFDFGK	sp|P20676|NUP1_YEAST	1906.98	LPVSEDTNTKPLFDFGK	http://www.uniprot.org/uniprot/P20676	1.57993
P33313	CNS1_YEAST Hsp70/Hsp90 co-chaperone CNS1 OS=Saccharomyces cerevisiae (strain ATCC 204508 / S288c) GN=CNS1 PE=1 SV=1	CNS1	5	6867692	6.95976e+06	6960421	7259306	7670767	7.86795e+06	cellular macromolecule metabolic process;cellular metabolic process;cellular process;cellular protein metabolic process;macromolecule metabolic process;metabolic process;primary metabolic process;protein folding;protein metabolic process	binding;heat shock protein binding;Hsp70 protein binding;Hsp90 protein binding;protein binding;ribonucleoprotein binding;ribosome binding	cell part;cytoplasm;intracellular part		1	44111.9	381771	391509	379906	412554	430729	435527	99.7,99.0,99.7,99.7,99.0	LDETDGAGGENVELEALK,LTFHDILK,SINESLYANR,THSPVELLNEGK,VLVFMETK	sp|P33313|CNS1_YEAST	1859.897679,985.5684,1165.58225,1322.691625,965.53286	THSPVELLNEGK,SINESLYANR,LTFHDILK	http://www.uniprot.org/uniprot/P33313	14.5455
P14540	ALF_YEAST Fructose-bisphosphate aldolase OS=Saccharomyces cerevisiae (strain ATCC 204508 / S288c) GN=FBA1 PE=1 SV=3	FBA1	28	1162590592	1062790592	1108791680	997105472	907274176	863948928	alcohol biosynthetic process;alcohol catabolic process;alcohol metabolic process;biosynthetic process;carbohydrate biosynthetic process;carbohydrate catabolic process;carbohydrate metabolic process;catabolic process;cellular biosynthetic process;cellular carbohydrate biosynthetic process;cellular carbohydrate catabolic process;cellular carbohydrate metabolic process;cellular metabolic process;cel…	aldehyde-lyase activity;binding;carbon-carbon lyase activity;catalytic activity;cation binding;fructose-bisphosphate aldolase activity;ion binding;lyase activity;metal ion binding;transition metal ion binding;zinc ion binding	cell part;cytoplasmic part;cytosol;intracellular membrane-bounded organelle;intracellular organelle;intracellular part;membrane-bounded organelle;mitochondrion;organelle	Carbon fixation in photosynthetic organisms;Fructose and mannose metabolism;Glycolysis / Gluconeogenesis;Methane metabolism;Pentose phosphate pathway	1	39620.3	1.78479e+08	1.72309e+08	1.74646e+08	155551731	1.40796e+08	140138102	99.7,99.7,99.7,99.7,99.7,99.7,99.7,99.7,99.7,99.7,99.7,99.7,99.7,99.7,99.0,99.7,99.7,99.7,99.7,99.7,99.7,99.7,99.7,99.7,99.7,99.7,99.7,99.7	DYIMSPVGNPEGPEK,DYIMSPVGNPEGPEK | Oxidation [M4],DYIMSPVGNPEGPEKPNK,DYIMSPVGNPEGPEKPNK | Oxidation [M4],DYIMSPVGNPEGPEKPNKK,DYIMSPVGNPEGPEKPNKK | Oxidation [M4],EDLYTKPEQVYNVYK,EDLYTKPEQVYNVYK | Deamidated [Q9],EEKPLFLVFHGGSGSTVQEFHTGIDNGVVK,EHGEPLFSSHMLDLSEETDEENISTCVK | Carbamidomethyl [C26],EHGEPLFSSHMLDLSEETDEENISTCVK | Carbamidomethyl [C26] Oxidation [M11],FAIPAINVTSSSTAVAALEAAR,GAIAAAHYIR,G…	sp|P14540|ALF_YEAST	1632.2626085,1648.761693,1970.956602,1986.95288025,2099.052133,2115.04721925,1888.0399642,1888.922556,3227.655329,3232.439844,3248.4405075,2159.177896,1041.74835817,1216.71862642,941.573286,2099.053032,2115.045921,2227.148064,2243.144493,1990.0688,2043.984093,2059.980094,2034.2493042,1794.27041738,1794.9299725,1794.931859,1861.97148158,1901.19644329	GISNEGQNASIK,VNLDTDCQYAYLTGIR | Carbamidomethyl [C7],TGVIVGEDVHNLFTYAK	http://www.uniprot.org/uniprot/P14540	64.9025
P16603	NCPR_YEAST NADPH--cytochrome P450 reductase OS=Saccharomyces cerevisiae (strain ATCC 204508 / S288c) GN=NCP1 PE=1 SV=3	NCP1	11	18525968	20317364	20497884	21994364	23497488	24050632	alcohol biosynthetic process;alcohol metabolic process;biosynthetic process;cellular alcohol biosynthetic process;cellular alcohol metabolic process;cellular biosynthetic process;cellular metabolic process;cellular process;ergosterol biosynthetic process;ergosterol metabolic process;lipid biosynthetic process;lipid metabolic process;metabolic process;phytosteroid biosynthetic process;phytosteroid…	binding;catalytic activity;cation binding;coenzyme binding;cofactor binding;electron carrier activity;FMN binding;ion binding;iron ion binding;metal ion binding;NADPH-hemoprotein reductase activity;nucleotide binding;oxidoreductase activity;oxidoreductase activity, acting on NADH or NADPH;oxidoreductase activity, acting on NADH or NADPH, heme protein as acceptor;transition metal ion binding	cell part;cytoplasmic part;endoplasmic reticulum membrane;endoplasmic reticulum part;integral to membrane;intracellular organelle part;intracellular part;intrinsic to membrane;membrane;membrane part;mitochondrial membrane;mitochondrial outer membrane;mitochondrial part;organelle membrane;organelle outer membrane;organelle part;outer membrane;plasma membrane		1	76770.8	1.36296e+06	1.57981e+06	1.5124e+06	1.61809e+06	1.60947e+06	1.69777e+06	99.7,99.7,99.0,99.7,99.7,99.7,99.7,99.7,99.0,99.7,99.7	DELHLDEQEAK,DIAQVVTENNK,DSILEVLK,GVSTALVGILSR,NCIHSEFDLSGSNIK | Carbamidomethyl [C2],NIQLAQNNVNIAETNLPVHYDLNGPR,NYLVLYASQTGTAEDYAK,SITTDEATELIK,VAFLESQK,YSTGDHLAVWPSNPLEK,YYSISSSSLSEK	sp|P16603|NCPR_YEAST	1325.62133,1229.634364,915.535374,1171.701222,1719.80387567,2916.502713,2005.982031,1319.6928285,920.504491,1912.946005,1349.645959	VAFLESQK,DIAQVVTENNK,SITTDEATELIK	http://www.uniprot.org/uniprot/P16603	21.7077
P42842	EMW1_YEAST Essential for maintenance of the cell wall protein 1 OS=Saccharomyces cerevisiae (strain ATCC 204508 / S288c) GN=EMW1 PE=1 SV=1	EMW1	6	5016633	5.00555e+06	4.77294e+06	5807015	5.35919e+06	5413705	cell wall organization;cell wall organization or biogenesis;cellular cell wall organization;cellular cell wall organization or biogenesis;cellular component organization;cellular component organization or biogenesis;cellular component organization or biogenesis at cellular level;cellular process;external encapsulating structure organization;fungal-type cell wall organization;fungal-type cell wall…		cell part;cytoplasm;intracellular membrane-bounded organelle;intracellular organelle;intracellular part;membrane-bounded organelle;nucleus;organelle		1	102335	128134	135272	113678	157080	140421	142665	99.0,99.6,99.7,99.7,99.7,99.7	AISGLFGK,AISHNPDLEVEEK,KAEEILLQR,LNEWEDVLTACK | Carbamidomethyl [C11],LSYIHQLPFIPR,VDLNEGYEEDK	sp|P42842|EMW1_YEAST	791.46049,1479.734758,1098.648534,1476.702386,1482.847155,1309.5768835	KAEEILLQR,AISGLFGK,LNEWEDVLTACK | Carbamidomethyl [C11]	http://www.uniprot.org/uniprot/P42842	7.19027
P36527	RM28_YEAST 54S ribosomal protein L28, mitochondrial OS=Saccharomyces cerevisiae (strain ATCC 204508 / S288c) GN=MRPL28 PE=1 SV=2	MRPL28	1	3.96464e+06	4.1828e+06	4048044	4.46597e+06	5.03727e+06	4627400	biosynthetic process;cellular biosynthetic process;cellular component organization;cellular component organization at cellular level;cellular component organization or biogenesis;cellular component organization or biogenesis at cellular level;cellular macromolecule biosynthetic process;cellular macromolecule metabolic process;cellular metabolic process;cellular process;cellular protein metabolic …	structural constituent of ribosome;structural molecule activity	cell part;cytoplasmic part;intracellular organelle part;intracellular part;large ribosomal subunit;macromolecular complex;mitochondrial large ribosomal subunit;mitochondrial part;organellar large ribosomal subunit;organelle part;ribonucleoprotein complex		1	17342	440515	464755	449783	496219	559697	514155	99.7	LFEAANASEK	sp|P36527|RM28_YEAST	1078.54	LFEAANASEK	http://www.uniprot.org/uniprot/P36527	6.80272
P32597	STH1_YEAST Nuclear protein STH1/NPS1 OS=Saccharomyces cerevisiae (strain ATCC 204508 / S288c) GN=STH1 PE=1 SV=1	STH1	5	9755580	9741988	9865035	8691453	7558012	7006520	ATP-dependent chromatin remodeling;base-excision repair;biological regulation;biosynthetic process;cell cycle phase;cell cycle process;cellular biosynthetic process;cellular component assembly;cellular component assembly at cellular level;cellular component disassembly;cellular component disassembly at cellular level;cellular component organization;cellular component organization at cellular leve…	adenyl nucleotide binding;adenyl ribonucleotide binding;ATP binding;ATPase activity;ATPase activity, coupled;binding;catalytic activity;DNA binding;DNA translocase activity;DNA-dependent ATPase activity;helicase activity;histone acetyl-lysine binding;histone binding;hydrolase activity;hydrolase activity, acting on acid anhydrides;hydrolase activity, acting on acid anhydrides, in phosphorus-contai…	cell part;chromatin remodeling complex;chromosomal part;chromosome, centromeric region;intracellular membrane-bounded organelle;intracellular organelle;intracellular organelle part;intracellular part;macromolecular complex;membrane-bounded organelle;nuclear part;nucleus;organelle;organelle part;protein complex;RSC complex		1	156741	174979	172304	178254	158591	136700	138071	99.7,99.0,99.7,99.7,99.7	FYNEEGSWVYVDADK,GNSDLLFR,HLVALQLLEK,LIQLDELPK,VIEKPMAIDIILK	sp|P32597|STH1_YEAST	1821.809301,920.47924,1162.716192,1067.6321495,1481.901828	LIQLDELPK,FYNEEGSWVYVDADK,GNSDLLFR	http://www.uniprot.org/uniprot/P32597	4.04709
Q03723	OST6_YEAST Dolichyl-diphosphooligosaccharide--protein glycosyltransferase subunit OST6 OS=Saccharomyces cerevisiae (strain ATCC 204508 / S288c) GN=OST6 PE=1 SV=1	OST6	2	1.20636e+06	1.41437e+06	1323549	1.70697e+06	1.89985e+06	1.56818e+06	carbohydrate metabolic process;cellular carbohydrate metabolic process;cellular component assembly;cellular component organization;cellular component organization or biogenesis;cellular macromolecule metabolic process;cellular metabolic process;cellular process;cellular protein metabolic process;glycosylation;macromolecular complex assembly;macromolecular complex subunit organization;macromolecul…	catalytic activity;transferase activity;transferase activity, transferring glycosyl groups	cell part;cytoplasmic part;endoplasmic reticulum part;integral to membrane;intracellular organelle part;intracellular part;intrinsic to membrane;macromolecular complex;membrane part;oligosaccharyltransferase complex;organelle part;protein complex	N-Glycan biosynthesis;Protein processing in endoplasmic reticulum;Various types of N-glycan biosynthesis	1	37890.1	80424.2	94291.5	88236.5	113798	126657	104546	99.7,99.7	LQNVPHLVVYPPAESNK,TYHAVADVIR	sp|Q03723|OST6_YEAST	1904.030454,1143.613281	TYHAVADVIR,LQNVPHLVVYPPAESNK	http://www.uniprot.org/uniprot/Q03723	8.13253
P54115	ALDH6_YEAST Magnesium-activated aldehyde dehydrogenase, cytosolic OS=Saccharomyces cerevisiae (strain ATCC 204508 / S288c) GN=ALD6 PE=1 SV=4	ALD6	25	357293632	413315168	364994336	442574240	448621696	447169088	acetate biosynthetic process;acetate metabolic process;alcohol catabolic process;alcohol metabolic process;biosynthetic process;carboxylic acid biosynthetic process;carboxylic acid metabolic process;catabolic process;cellular biosynthetic process;cellular ketone metabolic process;cellular metabolic process;cellular nitrogen compound metabolic process;cellular process;coenzyme metabolic process;co…	aldehyde dehydrogenase (NADP+) activity;aldehyde dehydrogenase [NAD(P)+] activity;catalytic activity;oxidoreductase activity;oxidoreductase activity, acting on the aldehyde or oxo group of donors;oxidoreductase activity, acting on the aldehyde or oxo group of donors, NAD or NADP as acceptor	cell part;cytoplasmic part;cytosol;intracellular membrane-bounded organelle;intracellular organelle;intracellular part;membrane-bounded organelle;mitochondrion;organelle	Arginine and proline metabolism;Ascorbate and aldarate metabolism;beta-Alanine metabolism;Chloroalkane and chloroalkene degradation;Fatty acid metabolism;Glycerolipid metabolism;Glycolysis / Gluconeogenesis;Histidine metabolism;Limonene and pinene degradation;Lysine degradation;Pentose and glucuronate interconversions;Propanoate metabolism;Pyruvate metabolism;Tryptophan metabolism;Valine, leucine…	1	54413.5	4.29287e+07	4.55405e+07	4.46472e+07	51147522	5.01812e+07	5.02183e+07	99.7,99.7,99.7,99.0,99.0,99.7,99.7,99.7,99.7,99.7,99.0,99.7,99.7,99.7,99.7,99.7,99.7,99.7,99.7,99.7,99.7,99.7,99.7,99.7,99.7	AGTVWINTYNDFDSR,AGTVWINTYNDFDSR | Deamidated [N10],ANFQGAITNR,AYLETEIK,DAAAYADK,EEIFGPVVTVAK,EMGEEVYHAYTEVK,EMGEEVYHAYTEVK | Oxidation [M2],GDVTIAINCLR | Carbamidomethyl [C9],IAPALAMGNVCILK | Carbamidomethyl [C11] Oxidation [M7],ITLELGGK,KITLELGGK,KVGIPAGVVNIVPGPGR,LAFTGSTEVGK,LHFDTAEPVK,NAGQICSSGSR | Carbamidomethyl [C6] Deamidated [N1],PTVFYDVNEDMR | Oxidation [M11],QQFDTIMNYIDIGK,QQFDTIMNYIDIG…	sp|P54115|ALDH6_YEAST	1758.2168106,1758.793358,1090.5588662,965.514926,823.3773405,1287.7180586,1683.7579055,1699.75253167,1230.64971825,1485.815892,829.498052,957.5937216,1628.986125,1108.58691133,1155.6012905,1136.497952,1500.6679215,1684.829138,1700.821254,1828.917774,1328.684457,1362.7109695,1214.712334,1113.586873,1500.8900775	ANFQGAITNR,VGIPAGVVNIVPGPGR,EEIFGPVVTVAK	http://www.uniprot.org/uniprot/P54115	44.6
P51996	YPT32_YEAST GTP-binding protein YPT32/YPT11 OS=Saccharomyces cerevisiae (strain ATCC 204508 / S288c) GN=YPT32 PE=1 SV=3	YPT32	7	32056400	31592836	32167120	34302324	32807556	33890828	autophagy;biological regulation;catabolic process;cellular catabolic process;cellular metabolic process;cellular process;cellular response to stimulus;early endosome to Golgi transport;endosome transport;establishment of localization;establishment of localization in cell;establishment of protein localization;exocytosis;Golgi vesicle transport;intracellular signal transduction;intracellular transp…	binding;catalytic activity;GTP binding;GTPase activity;guanyl nucleotide binding;guanyl ribonucleotide binding;hydrolase activity;hydrolase activity, acting on acid anhydrides;hydrolase activity, acting on acid anhydrides, in phosphorus-containing anhydrides;nucleoside-triphosphatase activity;nucleotide binding;purine nucleotide binding;purine ribonucleoside triphosphate binding;purine ribonucleo…	cell part;cytoplasmic part;endosome;Golgi apparatus;Golgi apparatus part;Golgi membrane;intracellular membrane-bounded organelle;intracellular organelle;intracellular organelle part;intracellular part;membrane;membrane-bounded organelle;organelle;organelle membrane;organelle part		2	24520.1	2572701	2.55281e+06	2.65392e+06	2.77176e+06	2.58794e+06	2.7252e+06	99.0,99.7,99.7,99.7,99.7,99.7,99.7	AITSAYYR,ENADDNVAVGLIGNK,FTTDEFNIESK,GAVGALIVYDISK,GPTISLTPAPK,HQVDLSGSGTNNMGSNGAPK,IVLIGDSGVGK	sp|P38555|YPT31_YEAST,sp|P51996|YPT32_YEAST	943.483476,1527.763888,1329.618854,1304.742674,1080.6269315,1969.907811,1056.626868	IVLIGDSGVGK,ENADDNVAVGLIGNK,AITSAYYR	http://www.uniprot.org/uniprot/P51996	40.0901
P38428	CUE1_YEAST Coupling of ubiquitin conjugation to ER degradation protein 1 OS=Saccharomyces cerevisiae (strain ATCC 204508 / S288c) GN=CUE1 PE=1 SV=2	CUE1	2	6295530	6280322	7.24431e+06	4.14884e+06	4431038	5476770	biological regulation;catabolic process;cellular catabolic process;cellular macromolecule catabolic process;cellular macromolecule metabolic process;cellular metabolic process;cellular process;ER-associated protein catabolic process;establishment of localization;establishment of protein localization;establishment of protein localization in endoplasmic reticulum membrane;establishment of protein l…	binding;enzyme regulator activity;ligase regulator activity;protein binding;small conjugating protein binding;ubiquitin binding;ubiquitin-protein ligase activator activity;ubiquitin-protein ligase regulator activity	cell part;cytoplasmic part;cytoplasmic ubiquitin ligase complex;Doa10p ubiquitin ligase complex;endoplasmic reticulum part;ER ubiquitin ligase complex;Hrd1p ubiquitin ligase complex;Hrd1p ubiquitin ligase ERAD-L complex;integral to endoplasmic reticulum membrane;integral to membrane;integral to organelle membrane;intracellular organelle part;intracellular part;intrinsic to endoplasmic reticulum m…	Protein processing in endoplasmic reticulum	1	22762.4	524627	523360	603693	345736	369253	456397	99.7,99.7	FHVDLNEDMSNLSFK,YSLENTGSVEETVER	sp|P38428|CUE1_YEAST	1794.839208,1712.3060655	YSLENTGSVEETVER,FHVDLNEDMSNLSFK	http://www.uniprot.org/uniprot/P38428	14.7783
P37292	GLYM_YEAST Serine hydroxymethyltransferase, mitochondrial OS=Saccharomyces cerevisiae (strain ATCC 204508 / S288c) GN=SHM1 PE=1 SV=2	SHM1	14	99642248	105099840	97397968	110671216	117720112	126048672	amine biosynthetic process;amine metabolic process;biosynthetic process;carboxylic acid biosynthetic process;carboxylic acid metabolic process;cellular amine metabolic process;cellular amino acid biosynthetic process;cellular amino acid metabolic process;cellular aromatic compound metabolic process;cellular biosynthetic process;cellular ketone metabolic process;cellular metabolic process;cellular…	binding;catalytic activity;cofactor binding;glycine hydroxymethyltransferase activity;hydroxymethyl-, formyl- and related transferase activity;pyridoxal phosphate binding;transferase activity;transferase activity, transferring one-carbon groups;vitamin B6 binding;vitamin binding	cell part;cytoplasmic part;intracellular membrane-bounded organelle;intracellular organelle;intracellular part;membrane-bounded organelle;mitochondrion;organelle	Cyanoamino acid metabolism;Glycine, serine and threonine metabolism;Methane metabolism;One carbon pool by folate	1	53685.8	5.86739e+06	6.22518e+06	5.85165e+06	6.40087e+06	6.47494e+06	6.96552e+06	99.7,98.7,99.0,99.0,99.7,99.7,99.7,99.7,99.0,99.7,99.7,99.7,99.0,99.7	ALELYGLDPAK,AVMDLLGSELQNK | Oxidation [M3],EEFSQVAK,EIPYELEK,IGTPAMTTR | Oxidation [M6],LCNESSEVAALSGEISK | Carbamidomethyl [C2],LMGLDLPDGGHLSHGYQLK,LVSGGTDNHLIVIDLSGTQVDGAR,QAMSPEFK,SALFPSGLR,SGTPISFISK,VIVAGTSAYSR,WFAQELTK,YSEGYPGER	sp|P37292|GLYM_YEAST	1188.649155,1432.733094,936.462928,1019.526106,962.49316,1792.866902,2050.04909,2436.280715,936.445222,946.5315755,1035.569294,1122.61245033,1021.532018,1056.460932	YSEGYPGER,VIVAGTSAYSR,SALFPSGLR	http://www.uniprot.org/uniprot/P37292	33.4694
P41832	BNI1_YEAST Protein BNI1 OS=Saccharomyces cerevisiae (strain ATCC 204508 / S288c) GN=BNI1 PE=1 SV=3	BNI1	2	3.8299e+06	4372170	4990445	5638172	5867506	6.57156e+06	actin cytoskeleton organization;actin filament bundle assembly;actin filament bundle assembly involved in actomyosin contractile ring formation;actin filament capping;actin filament organization;actin filament organization involved in cytokinetic actomyosin contractile ring assembly;actin filament-based process;actin nucleation;barbed-end actin filament capping;biological regulation;budding cell …	binding;identical protein binding;profilin binding;protein binding	actin filament;cell cortex part;cell part;cell projection membrane;cell projection part;cellular bud neck;cellular bud tip;cytoplasmic part;cytoskeletal part;incipient cellular bud site;intracellular organelle part;intracellular part;leading edge membrane;macromolecular complex;mating projection tip;membrane part;organelle part;plasma membrane part;polarisome;protein complex;ruffle membrane;site …	MAPK signaling pathway - yeast	1	219670	39080.6	44614	50922.9	57532.4	59872.5	67056.7	99.7,99.7	ALAEIQMESNDISK,AVSALQESDNLR	sp|P41832|BNI1_YEAST	1547.763872,1301.6679335	AVSALQESDNLR,ALAEIQMESNDISK	http://www.uniprot.org/uniprot/P41832	1.33129
P12754	EI2BD_YEAST Translation initiation factor eIF-2B subunit delta OS=Saccharomyces cerevisiae (strain ATCC 204508 / S288c) GN=GCD2 PE=1 SV=1	GCD2	5	14425160	16426256	14561690	18824564	18441824	22583976	biological regulation;positive regulation of catalytic activity;positive regulation of GTPase activity;positive regulation of hydrolase activity;positive regulation of molecular function;posttranscriptional regulation of gene expression;regulation of biological process;regulation of biosynthetic process;regulation of catabolic process;regulation of catalytic activity;regulation of cellular biosyn…	binding;enzyme regulator activity;nucleic acid binding;RNA binding;translation factor activity, nucleic acid binding;translation initiation factor activity	cell part;cytoplasmic part;eukaryotic translation initiation factor 2B complex;guanyl-nucleotide exchange factor complex;intracellular part;macromolecular complex;protein complex	RNA transport	1	70851.4	743745	843097	741054	929906	925458	1.08955e+06	99.7,99.7,99.7,99.7,99.7	ATILALTSAVSSPK,GALLNQFIK,NIPVLVCCESLK | Carbamidomethyl [C7 C8],QATPTTTAAANGEK,STLFGHLETTEER	sp|P12754|EI2BD_YEAST	1357.7924295,1002.594717,1430.738552,1359.6747565,1518.743592	QATPTTTAAANGEK,STLFGHLETTEER,ATILALTSAVSSPK	http://www.uniprot.org/uniprot/P12754	9.52381
Q00245	RHO3_YEAST GTP-binding protein RHO3 OS=Saccharomyces cerevisiae (strain ATCC 204508 / S288c) GN=RHO3 PE=1 SV=2	RHO3	5	16122834	15584371	15143004	17083308	17857816	16664112	actin cytoskeleton organization;actin filament-based process;biological regulation;cellular component organization;cellular component organization at cellular level;cellular component organization or biogenesis;cellular component organization or biogenesis at cellular level;cellular process;cellular response to stimulus;cytoskeleton organization;establishment or maintenance of actin cytoskeleton …	binding;catalytic activity;GTP binding;GTPase activity;guanyl nucleotide binding;guanyl ribonucleotide binding;hydrolase activity;hydrolase activity, acting on acid anhydrides;hydrolase activity, acting on acid anhydrides, in phosphorus-containing anhydrides;nucleoside-triphosphatase activity;nucleotide binding;purine nucleotide binding;purine ribonucleoside triphosphate binding;purine ribonucleo…	cell part;cellular bud;cytoplasmic part;cytosol;intracellular part;membrane;plasma membrane		1	25312.1	1.38408e+06	1.40768e+06	1.35802e+06	1.54002e+06	1.58295e+06	1.49322e+06	99.7,99.7,99.7,99.7,99.7	DSLENVQNK,GVNEAFTEAAR,NLISYEEGLAMAK,VALTAGPVATEVK,WVGEITDHCEGVK | Carbamidomethyl [C9]	sp|Q00245|RHO3_YEAST	1045.511937,1163.5662745,1437.728608,1254.72832,1528.70976875	GVNEAFTEAAR,VALTAGPVATEVK,DSLENVQNK	http://www.uniprot.org/uniprot/Q00245	25.5411
P38791	DHYS_YEAST Deoxyhypusine synthase OS=Saccharomyces cerevisiae (strain ATCC 204508 / S288c) GN=DYS1 PE=1 SV=1	DYS1	11	427727008	359369440	389889152	319783168	331582816	326689824	amine biosynthetic process;amine catabolic process;amine metabolic process;biosynthetic process;carboxylic acid biosynthetic process;carboxylic acid metabolic process;catabolic process;cellular amine metabolic process;cellular amino acid biosynthetic process;cellular amino acid metabolic process;cellular biogenic amine catabolic process;cellular biogenic amine metabolic process;cellular biosynthe…	catalytic activity;deoxyhypusine synthase activity;transferase activity;transferase activity, transferring alkyl or aryl (other than methyl) groups			1	42891.7	23662367	2.07343e+07	2.17725e+07	1.89408e+07	1.90895e+07	1.87044e+07	99.7,99.7,99.7,99.7,99.7,99.7,99.7,99.7,99.7,99.0,99.7	ASVPIPDDFVK,EINDESSVLYWAHK,GCFDEEGYQK | Carbamidomethyl [C2],HGADCLEANQDVDSPIWTPSK | Carbamidomethyl [C5],HIDELDDHEK,IGNLLVPNDNYCK | Carbamidomethyl [C12],KGCFDEEGYQK | Carbamidomethyl [C3],MLEEQDEYVK | Oxidation [M1],MVDAVVTSAGGVEEDLIK,VDIVGDIR,VQGIDYSKPEATNMR | Oxidation [M14]	sp|P38791|DHYS_YEAST	1186.6331295,1689.814252,1231.4910895,2339.066748,1249.56806925,1518.7620515,1359.587639,1298.5816585,1831.93023675,885.49874,1723.8337415	GCFDEEGYQK | Carbamidomethyl [C2],HIDELDDHEK,KGCFDEEGYQK | Carbamidomethyl [C3]	http://www.uniprot.org/uniprot/P38791	33.8501
P32904	RM06_YEAST 54S ribosomal protein L6, mitochondrial OS=Saccharomyces cerevisiae (strain ATCC 204508 / S288c) GN=MRPL6 PE=1 SV=2	MRPL6	2	1.55133e+06	1488605	1.48887e+06	1.80926e+06	1.75998e+06	2161622	biosynthetic process;cellular biosynthetic process;cellular component organization;cellular component organization at cellular level;cellular component organization or biogenesis;cellular component organization or biogenesis at cellular level;cellular macromolecule biosynthetic process;cellular macromolecule metabolic process;cellular metabolic process;cellular process;cellular protein metabolic …	binding;nucleic acid binding;RNA binding;rRNA binding;structural constituent of ribosome;structural molecule activity	cell part;cytoplasmic part;intracellular organelle part;intracellular part;large ribosomal subunit;macromolecular complex;mitochondrial large ribosomal subunit;mitochondrial part;organellar large ribosomal subunit;organelle part;ribonucleoprotein complex		1	23888.6	110809	106329	106348	129233	125713	154402	98.5,99.7	QGLDVPEGIVVK,TPAPTSLIIEGCNK | Carbamidomethyl [C12]	sp|P32904|RM06_YEAST	1252.713526,1499.776834	TPAPTSLIIEGCNK | Carbamidomethyl [C12],QGLDVPEGIVVK	http://www.uniprot.org/uniprot/P32904	12.1495
Q12028	AP1G1_YEAST AP-1 complex subunit gamma-1 OS=Saccharomyces cerevisiae (strain ATCC 204508 / S288c) GN=APL4 PE=1 SV=1	APL4	4	1.90145e+06	1906189	1.89147e+06	2.68372e+06	2.38909e+06	2.13749e+06	cellular process;establishment of localization;establishment of localization in cell;establishment of protein localization;Golgi to vacuole transport;Golgi vesicle transport;intracellular protein transport;intracellular transport;post-Golgi vesicle-mediated transport;protein transport;transport;vacuolar transport;vesicle-mediated transport	binding;clathrin binding;protein binding;protein transporter activity;substrate-specific transporter activity;transporter activity	AP-1 adaptor complex;AP-type membrane coat adaptor complex;cell part;clathrin adaptor complex;cytoplasmic part;cytoplasmic vesicle part;Golgi apparatus part;intracellular organelle part;intracellular part;macromolecular complex;membrane part;organelle part;protein complex	Lysosome	1	93623.1	60078.1	58756.9	58907	76207.5	70714.5	59704.1	99.7,99.7,99.7,99.7	FISHCLQDTDVSIR | Carbamidomethyl [C5],LTLGQLYPSSTINASQICK | Carbamidomethyl [C18],VVPQEPTAVQR,YVSLNTLLK	sp|Q12028|AP1G1_YEAST	1689.828519,2093.101398,1222.677587,1049.620711	YVSLNTLLK,VVPQEPTAVQR,LTLGQLYPSSTINASQICK | Carbamidomethyl [C18]	http://www.uniprot.org/uniprot/Q12028	6.37019
P22023	KRE5_YEAST Killer toxin-resistance protein 5 OS=Saccharomyces cerevisiae (strain ATCC 204508 / S288c) GN=KRE5 PE=1 SV=2	KRE5	3	6.69739e+06	6.80486e+06	6.54063e+06	8457092	9140139	12055131	1,6-beta-glucan biosynthetic process;1,6-beta-glucan metabolic process;beta-glucan biosynthetic process;beta-glucan metabolic process;biosynthetic process;carbohydrate biosynthetic process;carbohydrate metabolic process;cell wall organization;cell wall organization or biogenesis;cellular biosynthetic process;cellular carbohydrate biosynthetic process;cellular carbohydrate metabolic process;cellul…	catalytic activity;glucosyltransferase activity;transferase activity;transferase activity, transferring glycosyl groups;transferase activity, transferring hexosyl groups;UDP-glucose:glycoprotein glucosyltransferase activity;UDP-glucosyltransferase activity;UDP-glycosyltransferase activity	cell part;cytoplasmic part;endoplasmic reticulum;endoplasmic reticulum lumen;endoplasmic reticulum part;intracellular membrane-bounded organelle;intracellular organelle;intracellular organelle lumen;intracellular organelle part;intracellular part;membrane-bounded organelle;membrane-enclosed lumen;organelle;organelle lumen;organelle part	Protein processing in endoplasmic reticulum	1	156475	99961	101565	97621.4	126225	136420	179927	99.7,99.7,99.7	EILVGADNDDQLHDLEPEELR,ISEEPTHEEEYEEGR,YQDSDNAAPLHDEL	sp|P22023|KRE5_YEAST	2419.1714625,1832.785392,1586.698226	ISEEPTHEEEYEEGR,EILVGADNDDQLHDLEPEELR,YQDSDNAAPLHDEL	http://www.uniprot.org/uniprot/P22023	3.663
Q03104	MSC1_YEAST Meiotic sister chromatid recombination protein 1 OS=Saccharomyces cerevisiae (strain ATCC 204508 / S288c) GN=MSC1 PE=1 SV=1	MSC1	4	8573475	8.02257e+06	9383904	7494555	7.29263e+06	7287421	cell cycle process;cellular macromolecule metabolic process;cellular metabolic process;cellular nitrogen compound metabolic process;cellular process;DNA metabolic process;DNA recombination;macromolecule metabolic process;metabolic process;nitrogen compound metabolic process;nucleic acid metabolic process;nucleobase-containing compound metabolic process;primary metabolic process;reciprocal DNA rec…		cell part;cytoplasmic part;intracellular membrane-bounded organelle;intracellular organelle;intracellular part;membrane-bounded organelle;mitochondrion;organelle		1	59587.8	425603	412398	441276	373699	373281	357605	99.0,99.7,99.7,99.7	DDLINLAK,TPEYVGSVWDSSK,WTQEDLADYLR,YATDSIEDLK	sp|Q03104|MSC1_YEAST	900.499822,1453.683814,1408.672616,1153.5596695	YATDSIEDLK,TPEYVGSVWDSSK,WTQEDLADYLR	http://www.uniprot.org/uniprot/Q03104	8.18713
P20424	SRP54_YEAST Signal recognition particle subunit SRP54 OS=Saccharomyces cerevisiae (strain ATCC 204508 / S288c) GN=SRP54 PE=1 SV=2	SRP54	3	5392812	5.52701e+06	4.92725e+06	6.25618e+06	6896561	5990761	cellular component assembly;cellular component assembly at cellular level;cellular component organization;cellular component organization at cellular level;cellular component organization or biogenesis;cellular component organization or biogenesis at cellular level;cellular macromolecular complex assembly;cellular macromolecular complex subunit organization;cellular process;cellular protein compl…	7S RNA binding;binding;catalytic activity;enzyme activator activity;enzyme regulator activity;GTP binding;GTPase activator activity;GTPase activity;GTPase regulator activity;guanyl nucleotide binding;guanyl ribonucleotide binding;hydrolase activity;hydrolase activity, acting on acid anhydrides;hydrolase activity, acting on acid anhydrides, in phosphorus-containing anhydrides;nucleic acid binding;…	cell part;cytoplasmic part;intracellular part;macromolecular complex;ribonucleoprotein complex;signal recognition particle;signal recognition particle, endoplasmic reticulum targeting	Bacterial secretion system;Protein export	1	59623.8	185959	190587	169905	215730	237812	206578	99.0,99.0,99.0	AGAFDQLK,EELESDGR,SQLLSENR	sp|P20424|SRP54_YEAST	848.44631,933.411634,945.496388	AGAFDQLK,SQLLSENR,EELESDGR	http://www.uniprot.org/uniprot/P20424	4.43623
P53741	BRE5_YEAST UBP3-associated protein BRE5 OS=Saccharomyces cerevisiae (strain ATCC 204508 / S288c) GN=BRE5 PE=1 SV=1	BRE5	6	17241384	18647000	17666984	19868052	20646616	22943744	autophagy;biological regulation;catabolic process;cellular catabolic process;cellular macromolecule metabolic process;cellular metabolic process;cellular process;cellular protein metabolic process;establishment of localization;macromolecule metabolic process;macromolecule modification;metabolic process;primary metabolic process;protein deubiquitination;protein metabolic process;protein modificati…	binding;identical protein binding;nucleic acid binding;protein binding;RNA binding	cell part;cytoplasmic mRNA processing body;cytoplasmic part;intracellular non-membrane-bounded organelle;intracellular organelle;intracellular part;macromolecular complex;non-membrane-bounded organelle;organelle;ribonucleoprotein complex;RNA granule		1	57673.2	867582	912963	860174	958359	998822	1.07077e+06	99.7,99.7,99.7,99.7,99.7,99.0	EGSVEAINAVNNSSLPNGK,ESGNNASTPSSSPEPVANPPK,EVSDEKPVPGGVK,IHTETVPSSTK,ITAADNFAVVDFETQK,SQIDALEK	sp|P53741|BRE5_YEAST	1898.949951,2066.2218065,1339.7093325,1198.628881,1768.131212,902.479528	ESGNNASTPSSSPEPVANPPK,ITAADNFAVVDFETQK,SQIDALEK	http://www.uniprot.org/uniprot/P53741	17.0874
P40515	FIS1_YEAST Mitochondria fission 1 protein OS=Saccharomyces cerevisiae (strain ATCC 204508 / S288c) GN=FIS1 PE=1 SV=1	FIS1	2	17314884	17897816	18538464	19572048	19627664	21333584	aging;apoptosis;biological regulation;cell aging;cell death;cellular component organization;cellular component organization at cellular level;cellular component organization or biogenesis;cellular component organization or biogenesis at cellular level;cellular process;chronological cell aging;death;developmental process;mitochondrial fission;mitochondrion organization;organelle fission;organelle …		cell part;cytoplasmic part;integral to membrane;intracellular membrane-bounded organelle;intracellular organelle;intracellular organelle part;intracellular part;intrinsic to membrane;membrane;membrane part;membrane-bounded organelle;microbody;mitochondrial membrane;mitochondrial outer membrane;mitochondrial part;organelle;organelle membrane;organelle outer membrane;organelle part;outer membrane;p…		1	17733.2	1.73149e+06	1.78978e+06	1.85385e+06	1.9572e+06	1.96277e+06	2.13336e+06	99.7,99.0	QQVVSEGGPTATIQSR,VDFWPTLK	sp|P40515|FIS1_YEAST	1656.856773,1004.541716	QQVVSEGGPTATIQSR,VDFWPTLK	http://www.uniprot.org/uniprot/P40515	15.4839
Q04013	YHM2_YEAST Citrate/oxoglutarate carrier protein OS=Saccharomyces cerevisiae (strain ATCC 204508 / S288c) GN=YHM2 PE=1 SV=1	YHM2	5	30114348	29497744	28775676	31171396	33688184	34707460	alpha-ketoglutarate transport;anion transport;carboxylic acid transport;cellular component organization;cellular component organization at cellular level;cellular component organization or biogenesis;cellular component organization or biogenesis at cellular level;cellular process;citrate transport;dicarboxylic acid transport;establishment of localization;establishment of localization in cell;intr…	active transmembrane transporter activity;binding;carboxylic acid transmembrane transporter activity;DNA binding;nucleic acid binding;organic acid transmembrane transporter activity;secondary active transmembrane transporter activity;substrate-specific transmembrane transporter activity;substrate-specific transporter activity;transmembrane transporter activity;transporter activity;tricarboxylate …	cell part;cytoplasmic part;integral to membrane;intracellular membrane-bounded organelle;intracellular non-membrane-bounded organelle;intracellular organelle;intracellular organelle part;intracellular part;intrinsic to membrane;membrane;membrane part;membrane-bounded organelle;mitochondrial inner membrane;mitochondrial membrane;mitochondrial nucleoid;mitochondrial part;mitochondrion;non-membrane-…		1	34184.2	2399879	2.20887e+06	2.12438e+06	2.29535e+06	2.51061e+06	2.58089e+06	99.0,99.7,99.0,99.7,99.7	GVNAVAIR,NFTFLESVK,QMTNWGSR,SASAGGVPQSSWSVFK,YIYQSNGLK	sp|Q04013|YHM2_YEAST	798.477922,1083.569283,978.441662,1593.7923035,1084.565174	SASAGGVPQSSWSVFK,NFTFLESVK,YIYQSNGLK	http://www.uniprot.org/uniprot/Q04013	15.9236
P00431	CCPR_YEAST Cytochrome c peroxidase, mitochondrial OS=Saccharomyces cerevisiae (strain ATCC 204508 / S288c) GN=CCP1 PE=1 SV=2	CCP1	10	59113720	68946416	62416000	73015760	75740208	73866520	catabolic process;cellular catabolic process;cellular metabolic process;cellular process;cellular response to chemical stimulus;cellular response to hydrogen peroxide;cellular response to oxidative stress;cellular response to reactive oxygen species;cellular response to stimulus;cellular response to stress;hydrogen peroxide catabolic process;hydrogen peroxide metabolic process;metabolic process;r…	antioxidant activity;binding;catalytic activity;cation binding;cytochrome-c peroxidase activity;heme binding;ion binding;iron ion binding;metal ion binding;oxidoreductase activity;oxidoreductase activity, acting on peroxide as acceptor;peroxidase activity;tetrapyrrole binding;transition metal ion binding	cell part;cytoplasmic part;intracellular organelle lumen;intracellular organelle part;intracellular part;membrane-enclosed lumen;mitochondrial intermembrane space;mitochondrial matrix;mitochondrial part;organelle envelope lumen;organelle lumen;organelle part		1	40352.5	3.46514e+06	3.98612e+06	3.45989e+06	4.09452e+06	4.24783e+06	4.02411e+06	99.7,99.7,99.7,99.7,99.7,99.7,99.7,99.7,99.7,99.7	AAALASTTPLVHVASVEK,EFNDPSNAGLQNGFK,EVVALMGAHALGK,LAWHTSGTWDK,LLENGITFPK,LLENGITFPK | Deamidated [N4],NDANNEQWDSK,VDTPEDTTPDNGR,VDTPEDTTPDNGR | Deamidated [N11],VDTPEDTTPDNGRLPDADK	sp|P00431|CCPR_YEAST	1763.992362,1637.2536365,1294.717866,1300.631063,1130.642554,1131.6265785,1319.548555,1416.1297355,1416.609966,2054.956194	NDANNEQWDSK,VDTPEDTTPDNGR,LLENGITFPK	http://www.uniprot.org/uniprot/P00431	26.8698
P21242	PSA7_YEAST Probable proteasome subunit alpha type-7 OS=Saccharomyces cerevisiae (strain ATCC 204508 / S288c) GN=PRE10 PE=1 SV=2	PRE10	6	28952808	31043312	28600204	32182484	34977400	32873136	catabolic process;cellular catabolic process;cellular macromolecule catabolic process;cellular macromolecule metabolic process;cellular metabolic process;cellular process;macromolecule catabolic process;macromolecule metabolic process;metabolic process;modification-dependent macromolecule catabolic process;modification-dependent protein catabolic process;primary metabolic process;proteasomal prot…	binding;catalytic activity;endopeptidase activity;hydrolase activity;mRNA binding;nucleic acid binding;peptidase activity;peptidase activity, acting on L-amino acid peptides;RNA binding;threonine-type endopeptidase activity;threonine-type peptidase activity	cell part;cytoplasm;cytoplasmic part;cytosolic part;cytosolic proteasome complex;intracellular membrane-bounded organelle;intracellular organelle;intracellular part;macromolecular complex;membrane;membrane part;membrane-bounded organelle;nuclear outer membrane-endoplasmic reticulum membrane network;nucleus;organelle;proteasome complex;proteasome core complex, alpha-subunit complex;proteasome stor…	Proteasome	1	31535.7	2.85455e+06	3155536	2.88754e+06	3.21654e+06	3396782	3.15058e+06	99.7,99.7,99.7,99.7,99.7,99.7	AVENGTTSIGIK,GREEAASFK,HIGCVYSGLIPDGR | Carbamidomethyl [C4],IIYLAHEDNK,LVDHHPEGLSAR,TPIPIPAFADR	sp|P21242|PSA7_YEAST	1188.645022,993.496836,1542.775029,1214.640345,1329.689889,1196.6638985	AVENGTTSIGIK,TPIPIPAFADR,IIYLAHEDNK	http://www.uniprot.org/uniprot/P21242	23.6111
P02994	EF1A_YEAST Elongation factor 1-alpha OS=Saccharomyces cerevisiae (strain ATCC 204508 / S288c) GN=TEF1 PE=1 SV=1	TEF1	23	2925603072	3074879232	2947040768	3112974336	3195524096	3217983232	biosynthetic process;cellular biosynthetic process;cellular macromolecule biosynthetic process;cellular macromolecule metabolic process;cellular metabolic process;cellular process;establishment of localization;establishment of localization in cell;establishment of RNA localization;intracellular transport;macromolecule biosynthetic process;macromolecule metabolic process;metabolic process;nuclear …	binding;catalytic activity;GDP binding;GTP binding;GTPase activity;guanyl nucleotide binding;guanyl ribonucleotide binding;hydrolase activity;hydrolase activity, acting on acid anhydrides;hydrolase activity, acting on acid anhydrides, in phosphorus-containing anhydrides;nucleic acid binding;nucleoside-triphosphatase activity;nucleotide binding;purine nucleotide binding;purine ribonucleoside triph…	cell part;cytoplasm;cytoplasmic part;cytoskeleton;eukaryotic translation elongation factor 1 complex;fungal-type vacuole membrane;intracellular membrane-bounded organelle;intracellular non-membrane-bounded organelle;intracellular organelle;intracellular organelle part;intracellular part;macromolecular complex;membrane;membrane-bounded organelle;mitochondrion;non-membrane-bounded organelle;organel…	RNA transport	1	50032.1	2.53399e+08	2.58421e+08	2.644e+08	2.65473e+08	2.64198e+08	2.68664e+08	99.7,98.5,99.7,99.0,99.0,99.7,99.7,99.7,99.7,99.0,99.7,99.7,99.7,99.0,99.7,99.7,99.7,99.7,99.7,99.7,99.7,99.7,99.7	FVPSKPMCVEAFSEYPPLGR | Carbamidomethyl [C8],GNVCGDAK | Carbamidomethyl [C4],IGGIGTVPVGR,LPLQDVYK,LPLQDVYK | Deamidated [Q4],NMITGTSQADCAILIIAGGVGEFEAGISK | Carbamidomethyl [C11],PGMVVTFAPAGVTTEVK,PMCVEAFSEYPPLGR | Carbamidomethyl [C3],PMCVEAFSEYPPLGR | Carbamidomethyl [C3] Oxidation [M2],QLIVAVNK,QTVAVGVIK,QTVAVGVIK | Deamidated [Q1],RGNVCGDAK | Carbamidomethyl [C5],SGDAALVK,SHINVVVIGHVDSGK,SVEMH…	sp|P02994|EF1A_YEAST	2310.1393412,819.357966,1024.61141184,974.551436667,975.536194,2922.475236,1703.24447267,1751.815703,1767.810118,883.5566085,913.566369667,914.5515565,975.461988,759.419014,1559.95548142,2549.2169775,2565.21286617,2362.30588471,2907.414543,2429.336991,2445.34148525,1354.71016227,1355.69230825	LPLQDVYK,QTVAVGVIK,IGGIGTVPVGR	http://www.uniprot.org/uniprot/P02994	48.69
P53063	DXO_YEAST Decapping nuclease RAI1 OS=Saccharomyces cerevisiae (strain ATCC 204508 / S288c) GN=RAI1 PE=1 SV=3	RAI1	3	4.62112e+06	5391678	4797381	5709321	5784505	5.83198e+06	biological regulation;biosynthetic process;catabolic process;cellular biosynthetic process;cellular catabolic process;cellular macromolecule catabolic process;cellular macromolecule metabolic process;cellular metabolic process;cellular nitrogen compound metabolic process;cellular process;deadenylation-independent decapping of nuclear-transcribed mRNA;macromolecule catabolic process;macromolecule …	binding;catalytic activity;cation binding;enzyme regulator activity;hydrolase activity;hydrolase activity, acting on acid anhydrides;hydrolase activity, acting on acid anhydrides, in phosphorus-containing anhydrides;ion binding;metal ion binding;nucleic acid binding;nucleotide binding;pyrophosphatase activity;RNA binding;RNA pyrophosphohydrolase activity	cell part;cytoplasmic part;cytosol;intracellular membrane-bounded organelle;intracellular organelle;intracellular part;membrane-bounded organelle;nucleus;organelle		1	44509	184845	215667	191895	228373	231380	233279	99.7,99.7,99.7	GLLETIESSER,LVFENNHLR,NNNPQVGSACLEAIK | Carbamidomethyl [C10]	sp|P53063|DXO_YEAST	1232.635792,1140.612987,1613.795132	NNNPQVGSACLEAIK | Carbamidomethyl [C10],GLLETIESSER,LVFENNHLR	http://www.uniprot.org/uniprot/P53063	9.04393
P39101	CAJ1_YEAST Protein CAJ1 OS=Saccharomyces cerevisiae (strain ATCC 204508 / S288c) GN=CAJ1 PE=1 SV=1	CAJ1	8	14278865	13234735	13848021	11975119	12586390	11014891	cellular macromolecule metabolic process;cellular metabolic process;cellular process;cellular protein metabolic process;macromolecule metabolic process;metabolic process;primary metabolic process;protein folding;protein metabolic process		cell part;intracellular membrane-bounded organelle;intracellular organelle;intracellular part;membrane-bounded organelle;nucleus;organelle		1	44854.4	1.00196e+06	948712	921392	851029	907559	839232	99.7,99.7,99.7,99.7,99.0,99.7,99.4,99.7	ADESTDGGMVK,LDQEIEDLK,MSEVNTDELDQYER,MSEVNTDELDQYER | Oxidation [M1],QVDELAEK,SAYNLLSTGLEAQK,VFEELILGEQEK,VFEELILGEQEK | Deamidated [Q10]	sp|P39101|CAJ1_YEAST	1108.4797125,1101.564632,1727.745357,1743.7408535,930.473826667,1493.78438267,1432.756701,1434.728978	SAYNLLSTGLEAQK,QVDELAEK,LDQEIEDLK	http://www.uniprot.org/uniprot/P39101	17.3913
P39517	DHH1_YEAST ATP-dependent RNA helicase DHH1 OS=Saccharomyces cerevisiae (strain ATCC 204508 / S288c) GN=DHH1 PE=1 SV=1	DHH1	10	54114852	58130276	50883884	61050820	62345184	62434252	biological regulation;catabolic process;cellular catabolic process;cellular component assembly;cellular component assembly at cellular level;cellular component organization;cellular component organization at cellular level;cellular component organization or biogenesis;cellular component organization or biogenesis at cellular level;cellular macromolecular complex assembly;cellular macromolecular c…	adenyl nucleotide binding;adenyl ribonucleotide binding;ATP binding;ATPase activity;ATPase activity, coupled;ATP-dependent helicase activity;ATP-dependent RNA helicase activity;binding;catalytic activity;chromatin binding;helicase activity;hydrolase activity;hydrolase activity, acting on acid anhydrides;hydrolase activity, acting on acid anhydrides, in phosphorus-containing anhydrides;mRNA bindin…	cell part;cytoplasm;cytoplasmic mRNA processing body;cytoplasmic part;intracellular non-membrane-bounded organelle;intracellular organelle;intracellular part;macromolecular complex;non-membrane-bounded organelle;organelle;ribonucleoprotein complex;RNA granule;stress granule	RNA degradation	1	57543.4	3.72433e+06	3895374	3.54424e+06	4.02073e+06	3.97363e+06	3.93717e+06	99.7,99.7,99.7,99.7,99.7,99.7,99.7,99.7,99.0,99.7	ELALQTSQVVR,GSINNNFNTNNNSNTDLDR,KDTRPQTDDVLNTK,LHCLNTLFSK | Carbamidomethyl [C3],LNETVHILVGTPGR,LQINQAIIFCNSTNR | Carbamidomethyl [C10],PQTDDVLNTK,TAAFVIPTLEK,TAETYLHR,TLVCSDLLTR | Carbamidomethyl [C4]	sp|P39517|DHH1_YEAST	1242.7032225,2122.941594,1629.846368,1231.648996,1504.849391,1790.927378,1129.571019,1188.68612,989.5016535,1176.6268155	PQTDDVLNTK,ELALQTSQVVR,TAAFVIPTLEK	http://www.uniprot.org/uniprot/P39517	22.1344
P38777	FSH1_YEAST Family of serine hydrolases 1 OS=Saccharomyces cerevisiae (strain ATCC 204508 / S288c) GN=FSH1 PE=1 SV=1	FSH1	7	41716628	51318584	48025084	62761524	57467368	56911480	metabolic process	carboxylic ester hydrolase activity;catalytic activity;hydrolase activity;hydrolase activity, acting on ester bonds	cell part;cytoplasm;intracellular membrane-bounded organelle;intracellular organelle;intracellular part;membrane-bounded organelle;nucleus;organelle		1	27338.9	2997123	3.76128e+06	3505004	4.57221e+06	4161905	4091671	99.7,99.7,99.7,99.7,99.7,99.7,99.0	ANVQCDYIDAPVLLEK | Carbamidomethyl [C5],ISELVPDHPQFK,KANVQCDYIDAPVLLEK | Carbamidomethyl [C6],LLFLHGFLQNGK,MIFIYGASDQAVPSVR,WQATLDADVNR,YLYDIYLK	sp|P38777|FSH1_YEAST	1846.9278055,1408.74687533,1975.022982,1385.793762,1753.23464567,1287.63181,1090.587255	ANVQCDYIDAPVLLEK | Carbamidomethyl [C5],ISELVPDHPQFK,WQATLDADVNR	http://www.uniprot.org/uniprot/P38777	31.2757
P00924	ENO1_YEAST		8	178375648	156859120	178603728	148316960	140333792	149266032	alcohol biosynthetic process;alcohol catabolic process;alcohol metabolic process;biological regulation;biosynthetic process;carbohydrate biosynthetic process;carbohydrate catabolic process;carbohydrate metabolic process;catabolic process;cellular biosynthetic process;cellular carbohydrate biosynthetic process;cellular carbohydrate catabolic process;cellular carbohydrate metabolic process;cellular…	binding;carbon-oxygen lyase activity;catalytic activity;cation binding;hydro-lyase activity;ion binding;lyase activity;magnesium ion binding;metal ion binding;phosphopyruvate hydratase activity	cell part;cytoplasmic part;cytosolic part;fungal-type vacuole;intracellular membrane-bounded organelle;intracellular organelle;intracellular part;lytic vacuole;macromolecular complex;membrane-bounded organelle;mitochondrion;organelle;phosphopyruvate hydratase complex;protein complex;storage vacuole;vacuole	Glycolysis / Gluconeogenesis;Methane metabolism;RNA degradation	1	46815.5	1.04926e+07	9023189	1.01256e+07	8495035	8.06596e+06	8.42292e+06	99.7,99.7,99.5,99.7,99.7,99.7,99.7,99.7	AAQDSFAAGWGVMVSHR,AAQDSFAAGWGVMVSHR | Oxidation [M13],DGKYDLDFKNPNSDK,IEEELGDNAVFAGENFHHGDK,IEEELGDNAVFAGENFHHGDKL,LGANAILGVSLAASR,NVNDVIAPAFVK,TAGIQIVADDLTVTNPK	sp|P00924|ENO1_YEAST	1788.85052333,1804.8473425,1754.820027,2327.0657172,2440.1503415,1411.82749233,1285.71305167,1755.12261983	NVNDVIAPAFVK,IEEELGDNAVFAGENFHHGDK,TAGIQIVADDLTVTNPK	http://www.uniprot.org/uniprot/P00924	22.4256
X5DSL3	X5DSL3_ANAMA MCherry fluorescent protein OS=Anaplasma marginale GN=mCherry PE=4 SV=1	mCherry	23	1095349376	1076493824	1004388544	904486592	984064064	912401920					1	26721.9	2.13164e+08	2.2182e+08	2.25211e+08	1.43678e+08	1.4928e+08	152060010	99.7,99.7,99.7,99.7,99.7,99.7,99.7,99.7,99.7,99.7,99.7,99.0,99.7,99.7,99.7,99.7,99.7,99.7,99.7,99.7,99.7,99.7,99.7	AKKPVQLPGAYNVNIK,DGGHYDAEVK,GEEDNMAIIK,GEEDNMAIIK | Oxidation [M6],GTNFPSDGPVMQK,GTNFPSDGPVMQK | Deamidated [Q12] Oxidation [M11],GTNFPSDGPVMQK | Oxidation [M11],HPADIPDYLK,KPVQLPGAYNVNIK,KPVQLPGAYNVNIK | Deamidated [Q4],LDITSHNEDYTIVEQYER,LSFPEGFK,MYPEDGALK,MYPEDGALKGEIK,MYPEDGALKGEIK | Oxidation [M1],PVQLPGAYNVNIK,TMGWEASSER,VHMEGSVNGHEFEIEGEGEGR,VHMEGSVNGHEFEIEGEGEGR | Deamidated [N8],VHMEGSVN…	tr|X5DSL3|X5DSL3_ANAMA	1739.0240925,1089.482908,1118.53754733,1134.5324715,1376.6513895,1394.63059,1392.6454492,1167.600752,1540.05457067,1540.8726325,2224.21402067,923.48276725,1022.4828815,1449.72987025,1465.7243545,1411.792577,1152.4964705,2298.76625825,2299.998008,2314.009959,3273.4945695,3275.47866,3289.4861885	TMGWEASSER,HPADIPDYLK,VHMEGSVNGHEFEIEGEGEGR | Oxidation [M3]	http://www.uniprot.org/uniprot/X5DSL3	58.4746
P00560	PGK_YEAST Phosphoglycerate kinase OS=Saccharomyces cerevisiae (strain ATCC 204508 / S288c) GN=PGK1 PE=1 SV=2	PGK1	32	2001386624	1964705024	1836118656	1724365312	1784502656	1640077824	alcohol biosynthetic process;alcohol catabolic process;alcohol metabolic process;biosynthetic process;carbohydrate biosynthetic process;carbohydrate catabolic process;carbohydrate metabolic process;catabolic process;cellular biosynthetic process;cellular carbohydrate biosynthetic process;cellular carbohydrate catabolic process;cellular carbohydrate metabolic process;cellular metabolic process;cel…	adenyl nucleotide binding;adenyl ribonucleotide binding;ATP binding;binding;catalytic activity;kinase activity;nucleotide binding;phosphoglycerate kinase activity;phosphotransferase activity, carboxyl group as acceptor;purine nucleotide binding;purine ribonucleoside triphosphate binding;purine ribonucleotide binding;ribonucleotide binding;transferase activity;transferase activity, transferring ph…	cell part;cytoplasmic part;intracellular membrane-bounded organelle;intracellular organelle;intracellular part;membrane-bounded organelle;mitochondrion;organelle	Carbon fixation in photosynthetic organisms;Glycolysis / Gluconeogenesis	1	44737.8	2.92577e+08	2.95999e+08	2.88056e+08	267350924	2.7278e+08	2.6672e+08	99.0,99.0,99.7,99.7,99.7,99.7,99.7,99.7,99.7,99.7,99.0,99.0,99.7,99.7,99.7,99.7,99.7,99.7,99.0,99.7,99.7,99.7,99.7,99.7,99.7,99.7,99.7,99.0,99.0,99.7,99.7,99.7	AAGFLLEK,AGAEIVPK,AHSSMVGFDLPQR,ALENPTRPFLAILGGAK,ASAPGSVILLENLR,DVTFLNDCVGPEVEAAVK | Carbamidomethyl [C8],EGIPAGWQGLDNGPESR,EGIPAGWQGLDNGPESR | Deamidated [N12],EGIPAGWQGLDNGPESR | Deamidated [Q8],ELPGVAFLSEK,ELQSLLGK,ELQSLLGK | Deamidated [Q3],GVEVVLPVDFIIADAFSADANTK,HELSSLADVYINDAFGTAHR,IQLIDNLLDK,ISHVSTGGGASLELLEGK,IVAALPTIK,KLFAATVAK,LFAATVAK,LSVQDLDLK,PFLAILGGAK,SSAAGNTVIIGGGDTATVAKK,TIVWNG…	sp|P00560|PGK_YEAST	847.487718,783.4563975,1443.704725,1767.020685,1438.82665,1961.9594495,1782.06689622,1782.8302685,1782.830297,1188.6488112,886.5203745,887.50367,2390.257026,2215.078868,1183.693,1754.11385496,924.608589636,947.589105333,819.493408,1029.7757262,985.604039,1917.032847,1718.881848,1102.57569367,1230.669448,1578.83734638,1118.50878217,847.487696,1049.54987625,1113.63992967,1666.904442,1667.887887	AAGFLLEK,VDFNVPLDGK,ASAPGSVILLENLR	http://www.uniprot.org/uniprot/P00560	75.2404
P34227	PRX1_YEAST Mitochondrial peroxiredoxin PRX1 OS=Saccharomyces cerevisiae (strain ATCC 204508 / S288c) GN=PRX1 PE=1 SV=1	PRX1	2	8655076	8954401	8.06668e+06	7.74333e+06	7415713	7766254	biological regulation;cell redox homeostasis;cellular homeostasis;cellular process;cellular response to chemical stimulus;cellular response to oxidative stress;cellular response to stimulus;cellular response to stress;homeostatic process;regulation of biological process;regulation of biological quality;regulation of cellular process;response to cadmium ion;response to chemical stimulus;response t…	antioxidant activity;catalytic activity;oxidoreductase activity;oxidoreductase activity, acting on paired donors, with incorporation or reduction of molecular oxygen;oxidoreductase activity, acting on peroxide as acceptor;peroxidase activity;peroxiredoxin activity;thioredoxin peroxidase activity	cell part;cytoplasmic part;intracellular membrane-bounded organelle;intracellular organelle;intracellular part;membrane-bounded organelle;mitochondrion;organelle		1	29495.5	540942	559650	504168	483958	463482	485391	99.7,99.7	INSDAPNFDADTTVGK,LIGLSVEDVESHEK	sp|P34227|PRX1_YEAST	1663.7818585,1553.8084715	LIGLSVEDVESHEK,INSDAPNFDADTTVGK	http://www.uniprot.org/uniprot/P34227	11.4943
Q2V2Q1	ADF1_YEAST Antisense of depressing factor protein 1 OS=Saccharomyces cerevisiae (strain ATCC 204508 / S288c) GN=ADF1 PE=3 SV=4	ADF1	1	19871072	22537120	22410916	25902776	28444208	34747488	biological regulation;biosynthetic process;cell surface receptor linked signaling pathway;cellular biosynthetic process;cellular macromolecule biosynthetic process;cellular macromolecule metabolic process;cellular metabolic process;cellular nitrogen compound metabolic process;cellular process;cellular process involved in reproduction;cellular response to stimulus;G-protein coupled receptor protei…	binding;DNA binding;nucleic acid binding;regulatory region DNA binding;regulatory region nucleic acid binding;RNA polymerase II regulatory region DNA binding;transcription regulatory region DNA binding	cell part;intracellular membrane-bounded organelle;intracellular organelle;intracellular part;membrane-bounded organelle;nucleus;organelle		1	12738.8	3.97421e+06	4507424	4.48218e+06	5.18056e+06	5688841	6.9495e+06	99	SISTAERKR	sp|Q2V2Q1|ADF1_YEAST	1046.58	SISTAERKR	http://www.uniprot.org/uniprot/Q2V2Q1	7.9646
P38758	TDA3_YEAST Putative oxidoreductase TDA3 OS=Saccharomyces cerevisiae (strain ATCC 204508 / S288c) GN=TDA3 PE=1 SV=2	TDA3	4	27571580	21073224	20430196	16035375	15966937	17516276	cellular process;endosome transport;establishment of localization;establishment of localization in cell;intracellular transport;retrograde transport, endosome to Golgi;transport;vesicle-mediated transport	catalytic activity;oxidoreductase activity	cell part;cytoplasm;cytoplasmic part;endosome;intracellular membrane-bounded organelle;intracellular organelle;intracellular part;late endosome;membrane-bounded organelle;organelle		1	57613.1	1.05776e+06	808948	795836	625701	618721	684589	99.7,99.7,99.7,99.7	AYNLNVPPPK,EEVIENYER,ELVNDWSSLGGTDTTAQLHPYK,SHTNSASDLDSVSPVEQLR	sp|P38758|TDA3_YEAST	1111.612568,1179.551244,2431.189812,2040.986886	EEVIENYER,ELVNDWSSLGGTDTTAQLHPYK,SHTNSASDLDSVSPVEQLR	http://www.uniprot.org/uniprot/P38758	11.4723
Q02206	RSC4_YEAST Chromatin structure-remodeling complex subunit RSC4 OS=Saccharomyces cerevisiae (strain ATCC 204508 / S288c) GN=RSC4 PE=1 SV=2	RSC4	3	12365444	11425622	10691087	9363623	10018668	8365130	ATP-dependent chromatin remodeling;biological regulation;biosynthetic process;cell cycle process;cellular biosynthetic process;cellular component disassembly;cellular component disassembly at cellular level;cellular component organization;cellular component organization at cellular level;cellular component organization or biogenesis;cellular component organization or biogenesis at cellular level;…	binding;histone acetyl-lysine binding;histone binding;protein binding	cell part;chromatin remodeling complex;intracellular organelle part;intracellular part;macromolecular complex;nuclear part;organelle part;protein complex;RSC complex		1	72289.8	374710	346231	323972	283746	303596	253489	99.7,99.7,99.7	LATEAGGSDERPK,LIAKPETVQSEVK,NYLINSEVK	sp|Q02206|RSC4_YEAST	1329.663722,1440.830894,1078.573095	LIAKPETVQSEVK,NYLINSEVK,LATEAGGSDERPK	http://www.uniprot.org/uniprot/Q02206	5.6
P38687	SRP68_YEAST Signal recognition particle subunit SRP68 OS=Saccharomyces cerevisiae (strain ATCC 204508 / S288c) GN=SRP68 PE=1 SV=1	SRP68	7	6.80269e+06	8.29632e+06	7.39803e+06	10150677	8823667	11236972	cellular component assembly;cellular component assembly at cellular level;cellular component organization;cellular component organization at cellular level;cellular component organization or biogenesis;cellular component organization or biogenesis at cellular level;cellular macromolecular complex assembly;cellular macromolecular complex subunit organization;cellular process;cellular protein compl…	7S RNA binding;binding;endoplasmic reticulum signal peptide binding;nucleic acid binding;peptide binding;ribonucleoprotein binding;RNA binding;signal recognition particle binding;signal sequence binding	cell part;cytoplasmic part;intracellular membrane-bounded organelle;intracellular organelle;intracellular part;macromolecular complex;membrane-bounded organelle;nucleus;organelle;ribonucleoprotein complex;signal recognition particle;signal recognition particle, endoplasmic reticulum targeting	Protein export	1	69005.2	354804	410363	367444	459058	418818	489433	99.7,99.7,99.7,99.7,99.7,99.7,99.7	AEQFLETDSDFAK,LLLDNGFNMK,LVNVTQNEQQWITR,VAYSPIIATYGNR,VQSDENKDDELVK,YGEINSEDYDNK,YNILLTSISR	sp|P38687|SRP68_YEAST	1499.690214,1163.610692,1727.887212,1423.756494,1517.7349865,1446.611058,1178.67634	LLLDNGFNMK,VAYSPIIATYGNR,AEQFLETDSDFAK	http://www.uniprot.org/uniprot/P38687	14.1903
P32466	HXT3_YEAST Low-affinity glucose transporter HXT3 OS=Saccharomyces cerevisiae (strain ATCC 204508 / S288c) GN=HXT3 PE=1 SV=1	HXT3	5	21468844	25848456	20256940	28834724	31205204	27610588	carbohydrate transport;cellular process;establishment of localization;fructose transport;glucose transport;hexose transport;mannose transport;monosaccharide transport;organic substance transport;transmembrane transport;transport	carbohydrate transmembrane transporter activity;fructose transmembrane transporter activity;glucose transmembrane transporter activity;hexose transmembrane transporter activity;mannose transmembrane transporter activity;monosaccharide transmembrane transporter activity;substrate-specific transmembrane transporter activity;substrate-specific transporter activity;sugar transmembrane transporter act…	cell part;integral to membrane;intrinsic to membrane;membrane;membrane part;plasma membrane	Meiosis - yeast	6	62556.9	1.32141e+06	1.57439e+06	1.23815e+06	1.75666e+06	1906998	1.68158e+06	99.0,99.7,99.7,99.0,99.7	DGSYYLSK,GANYDADALMHDDQPFYK,SASWVPTSQR,WYQYFIGR,YLVEAGQIDEAR	sp|P32466|HXT3_YEAST,sp|P39003|HXT6_YEAST,sp|P39004|HXT7_YEAST,sp|P32467|HXT4_YEAST,sp|P32465|HXT1_YEAST,sp|P23585|HXT2_YEAST	931.436145,2069.8957475,1117.5608955,1131.5596615,1362.689524	YLVEAGQIDEAR,SASWVPTSQR,GANYDADALMHDDQPFYK	http://www.uniprot.org/uniprot/P32466	9.87654
Q12525	MHT1_YEAST Homocysteine S-methyltransferase 1 OS=Saccharomyces cerevisiae (strain ATCC 204508 / S288c) GN=MHT1 PE=1 SV=1	MHT1	2	7.72885e+06	7.84932e+06	7.29888e+06	7023151	6.98201e+06	6472545	amine biosynthetic process;amine metabolic process;aspartate family amino acid biosynthetic process;aspartate family amino acid metabolic process;biosynthetic process;carboxylic acid biosynthetic process;carboxylic acid metabolic process;cellular amine metabolic process;cellular amino acid biosynthetic process;cellular amino acid metabolic process;cellular biosynthetic process;cellular ketone met…	binding;catalytic activity;cation binding;homocysteine S-methyltransferase activity;ion binding;metal ion binding;methyltransferase activity;S-adenosylmethionine-dependent methyltransferase activity;S-methyltransferase activity;transferase activity;transferase activity, transferring one-carbon groups	cell part;cytoplasm;intracellular part		1	36714.4	483053	490583	456180	438947	436376	404534	99.7,99.7	DIAEIASAVDK,LDDWETTVK	sp|Q12525|MHT1_YEAST	1130.591893,1105.538182	DIAEIASAVDK,LDDWETTVK	http://www.uniprot.org/uniprot/Q12525	6.17284
P39001	UME6_YEAST Transcriptional regulatory protein UME6 OS=Saccharomyces cerevisiae (strain ATCC 204508 / S288c) GN=UME6 PE=1 SV=2	UME6	2	5322543	4467065	4.78112e+06	3.79267e+06	2.56611e+06	3.40673e+06	biological regulation;cell communication;cell growth;cellular component organization;cellular component organization at cellular level;cellular component organization or biogenesis;cellular component organization or biogenesis at cellular level;cellular process;cellular response to chemical stimulus;cellular response to endogenous stimulus;cellular response to external stimulus;cellular response …	binding;cation binding;core promoter proximal region DNA binding;core promoter proximal region sequence-specific DNA binding;DNA binding;ion binding;metal ion binding;nucleic acid binding;nucleic acid binding transcription factor activity;protein binding;protein binding transcription factor activity;regulatory region DNA binding;regulatory region nucleic acid binding;repressing transcription fact…	cell part;chromatin remodeling complex;chromosomal part;histone deacetylase complex;intracellular organelle part;intracellular part;macromolecular complex;nuclear chromosome part;nuclear part;nucleoplasm part;organelle part;protein complex;Rpd3L complex;Sin3-type complex	Meiosis - yeast	1	91122.7	147848	124085	132809	105352	71280.8	94631.4	99.7,99.7	ENDTTTTTNTTLQDR,HPTISSASIESLK	sp|P39001|UME6_YEAST	1709.784809,1368.7372825	ENDTTTTTNTTLQDR,HPTISSASIESLK	http://www.uniprot.org/uniprot/P39001	3.34928
P07263	SYH_YEAST Histidine--tRNA ligase, mitochondrial OS=Saccharomyces cerevisiae (strain ATCC 204508 / S288c) GN=HTS1 PE=1 SV=2	HTS1	9	49781348	57606076	68160872	83788312	73062232	87759376	amine metabolic process;amino acid activation;biosynthetic process;carboxylic acid metabolic process;cellular amine metabolic process;cellular amino acid metabolic process;cellular biosynthetic process;cellular component organization;cellular component organization at cellular level;cellular component organization or biogenesis;cellular component organization or biogenesis at cellular level;cellu…	adenyl nucleotide binding;adenyl ribonucleotide binding;aminoacyl-tRNA ligase activity;ATP binding;binding;catalytic activity;histidine-tRNA ligase activity;ligase activity;ligase activity, forming aminoacyl-tRNA and related compounds;ligase activity, forming carbon-oxygen bonds;nucleotide binding;purine nucleotide binding;purine ribonucleoside triphosphate binding;purine ribonucleotide binding;r…	cell part;cytoplasm;cytoplasmic part;intracellular membrane-bounded organelle;intracellular organelle;intracellular part;membrane-bounded organelle;mitochondrion;organelle	Aminoacyl-tRNA biosynthesis	2	59951.9	2.63744e+06	3.28956e+06	3.48238e+06	4180135	3.75475e+06	4.44997e+06	99.7,99.7,99.7,99.7,99.7,99.7,99.7,99.7,99.7	HGGVTIDTPVFELR,INSSTTIKPTATQVFVMAFGGGK | Oxidation [M17],ISSAVDKLDK,LSQIHEDGLNEVTR,QGLDDIATLMK,YDLTVPFAR,YDNLVNMFSEASGK,YVAMNNIQSIK,YVAMNNIQSIK | Oxidation [M4]	sp|P07263|SYH_YEAST,sp|SYH_HUMAN|	1539.81735,2370.243492,1075.605199,1609.8205255,1203.627275,1080.5697785,1573.72128825,1279.669162,1295.665596	QGLDDIATLMK,YDLTVPFAR,LSQIHEDGLNEVTR	http://www.uniprot.org/uniprot/P07263	19.4139
P33204	ARPC4_YEAST Actin-related protein 2/3 complex subunit 4 OS=Saccharomyces cerevisiae (strain ATCC 204508 / S288c) GN=ARC19 PE=1 SV=2	ARC19	3	63512884	42752496	38033508	30016552	25133736	18242640	actin cortical patch assembly;actin cytoskeleton organization;actin filament organization;actin filament polymerization;actin filament-based process;actin nucleation;actin polymerization or depolymerization;Arp2/3 complex-mediated actin nucleation;biological regulation;cellular component assembly;cellular component assembly at cellular level;cellular component organization;cellular component orga…	structural molecule activity	actin cortical patch;Arp2/3 protein complex;cell cortex part;cell part;cytoplasmic part;cytoskeletal part;intracellular organelle part;intracellular part;macromolecular complex;organelle part;protein complex	Bacterial invasion of epithelial cells;Fc gamma R-mediated phagocytosis;Pathogenic Escherichia coli infection;Regulation of actin cytoskeleton;Shigellosis	1	19915.6	7.05699e+06	4.75028e+06	4.22595e+06	3.33517e+06	2.79264e+06	2.02696e+06	99.0,99.7,99.7	AEAFYILR,NENEQVLIEPSVNSVR,QADEIEQILVHK	sp|P33204|ARPC4_YEAST	981.5369145,1825.92350825,1421.7637105	NENEQVLIEPSVNSVR,QADEIEQILVHK,AEAFYILR	http://www.uniprot.org/uniprot/P33204	21.0526
P47120	DOHH_YEAST Deoxyhypusine hydroxylase OS=Saccharomyces cerevisiae (strain ATCC 204508 / S288c) GN=LIA1 PE=1 SV=1	LIA1	10	262802896	273543648	272527552	300043136	298906400	279664960	amine biosynthetic process;amine metabolic process;biosynthetic process;carboxylic acid biosynthetic process;carboxylic acid metabolic process;cellular amine metabolic process;cellular amino acid biosynthetic process;cellular amino acid metabolic process;cellular biosynthetic process;cellular component organization;cellular component organization at cellular level;cellular component organization …	binding;catalytic activity;cation binding;deoxyhypusine monooxygenase activity;ion binding;metal ion binding;monooxygenase activity;oxidoreductase activity;oxidoreductase activity, acting on paired donors, with incorporation or reduction of molecular oxygen	cell part;cytoplasm;intracellular membrane-bounded organelle;intracellular organelle;intracellular part;membrane-bounded organelle;nucleus;organelle		1	36164.4	1.52607e+07	1.60147e+07	1.57142e+07	1.74443e+07	1.7191e+07	1.61677e+07	99.7,99.0,99.0,99.7,99.7,99.7,99.0,99.7,99.7,99.7	AIEYIAESFVNDK,DSLDDLNK,EDPHVAVR,HEAAEALGALGDK,HEVAYVLGQTK,HFQENVDECTLEQLR | Carbamidomethyl [C9],KEEAPMVR,NLDAAPTLR,SYLNDEVDVVR,TVAEEFATKPEEAKK	sp|P47120|DOHH_YEAST	1497.74718325,918.436732,921.47451,1280.64608975,1243.665906,1916.882992,958.499165,969.5319645,1307.645382,1676.876584	HEAAEALGALGDK,SYLNDEVDVVR,NLDAAPTLR	http://www.uniprot.org/uniprot/P47120	34.1538
P29311	BMH1_YEAST Protein BMH1 OS=Saccharomyces cerevisiae (strain ATCC 204508 / S288c) GN=BMH1 PE=1 SV=4	BMH1	11	283149024	306125408	289397344	268583712	274246144	257204416	aggresome assembly;amine metabolic process;aminoglycan biosynthetic process;aminoglycan metabolic process;anatomical structure development;anatomical structure formation involved in morphogenesis;ascospore formation;biological regulation;biosynthetic process;carbohydrate biosynthetic process;carbohydrate metabolic process;cell cycle checkpoint;cell cycle process;cell development;cell differentiat…	activating transcription factor binding;amine binding;amino acid binding;binding;carboxylic acid binding;DNA binding;DNA replication origin binding;nucleic acid binding;phosphoprotein binding;phosphoserine binding;protein binding;protein phosphorylated amino acid binding;RNA polymerase II activating transcription factor binding;RNA polymerase II transcription factor binding;sequence-specific DNA …	cell part;cytoplasm;intracellular membrane-bounded organelle;intracellular organelle;intracellular part;membrane-bounded organelle;nucleus;organelle	Cell cycle;Neurotrophin signaling pathway;Oocyte meiosis	2	30091	3.30409e+07	3.49083e+07	3.8177e+07	3.23096e+07	3.36125e+07	3.50566e+07	99.7,99.7,99.7,99.0,99.0,99.0,99.7,99.7,99.7,99.7,99.7	DNLTLWTSDMSESGQAEDQQQQQQHQQQQPPAAAEGEAPK,DNLTLWTSDMSESGQAEDQQQQQQHQQQQPPAAAEGEAPK | Oxidation [M10],DSTLIMQLLR,EDSVYLAK,IVSSIEQK,NLLSVAYK,SEHQVELICSYR | Carbamidomethyl [C9],SKIETELTK,YEEMVENMK,YEEMVENMK | Oxidation [M4 M8],YLAEFSSGDAR	sp|P29311|BMH1_YEAST,sp|P34730|BMH2_YEAST	4434.00653867,4450.007715,1188.663534,923.468426,902.514956,906.525382,1519.721338,1047.59054675,1171.499022,1203.48857067,1214.565754	NLLSVAYK,SKIETELTK,IVSSIEQK	http://www.uniprot.org/uniprot/P29311	43.0712
P35723	YET1_YEAST Endoplasmic reticulum transmembrane protein 1 OS=Saccharomyces cerevisiae (strain ATCC 204508 / S288c) GN=YET1 PE=1 SV=2	YET1	4	21054780	21946032	24028244	18891608	19503436	20128484	cellular process;establishment of localization;establishment of localization in cell;establishment of protein localization;intracellular protein transport;intracellular transport;protein transport;transport;vesicle-mediated transport		cell part;cytoplasmic part;endoplasmic reticulum;endoplasmic reticulum membrane;endoplasmic reticulum part;integral to membrane;intracellular membrane-bounded organelle;intracellular organelle;intracellular organelle part;intracellular part;intrinsic to membrane;membrane;membrane part;membrane-bounded organelle;organelle;organelle membrane;organelle part		1	23459.1	2.6321e+06	2.79178e+06	2.83497e+06	2.37355e+06	2485406	2.50272e+06	99.7,99.7,99.7,99.7	GIFSTYNQLTAK,NQPGNVAAAEASK,QISLEGLQK,YQGLINEQEK	sp|P35723|YET1_YEAST	1341.703344,1255.6259495,1014.578762,1220.614749	NQPGNVAAAEASK,YQGLINEQEK,GIFSTYNQLTAK	http://www.uniprot.org/uniprot/P35723	21.3592
P32341	VPH2_YEAST Vacuolar ATPase assembly integral membrane protein VPH2 OS=Saccharomyces cerevisiae (strain ATCC 204508 / S288c) GN=VPH2 PE=1 SV=1	VPH2	1	1.15084e+06	937078	1.08949e+06	1.6781e+06	1.24677e+06	1.53176e+06	biological regulation;cation homeostasis;cellular cation homeostasis;cellular chemical homeostasis;cellular component assembly;cellular component assembly at cellular level;cellular component organization;cellular component organization at cellular level;cellular component organization or biogenesis;cellular component organization or biogenesis at cellular level;cellular homeostasis;cellular ion …		cell part;cytoplasmic part;endoplasmic reticulum membrane;endoplasmic reticulum part;integral to membrane;intracellular organelle part;intracellular part;intrinsic to membrane;membrane;membrane part;organelle membrane;organelle part		1	25286.3	143855	117135	136186	209763	155846	191469	99.7	SVFSLQEDDELTPSQINK	sp|P32341|VPH2_YEAST	2049.01	SVFSLQEDDELTPSQINK	http://www.uniprot.org/uniprot/P32341	8.37209
P36015	YKT6_YEAST Synaptobrevin homolog YKT6 OS=Saccharomyces cerevisiae (strain ATCC 204508 / S288c) GN=YKT6 PE=1 SV=1	YKT6	8	30302168	29826740	30209968	32422888	34488852	31485928	cellular component organization;cellular component organization at cellular level;cellular component organization or biogenesis;cellular component organization or biogenesis at cellular level;cellular membrane fusion;cellular membrane organization;cellular process;ER to Golgi vesicle-mediated transport;establishment of localization;establishment of localization in cell;Golgi vesicle transport;int…	binding;catalytic activity;palmitoyltransferase activity;protein binding;SNAP receptor activity;transferase activity;transferase activity, transferring acyl groups;transferase activity, transferring acyl groups other than amino-acyl groups	cell part;cytoplasmic part;endosome;fungal-type vacuole;Golgi apparatus;integral to membrane;intracellular membrane-bounded organelle;intracellular organelle;intracellular part;intrinsic to membrane;lytic vacuole;macromolecular complex;membrane;membrane part;membrane-bounded organelle;organelle;plasma membrane;protein complex;SNARE complex;storage vacuole;vacuole	SNARE interactions in vesicular transport	1	22706.6	3.42666e+06	3.65306e+06	3.30816e+06	3.45282e+06	3.70802e+06	3.34648e+06	99.7,99.7,99.0,99.7,99.7,99.7,99.0,99.7	EEWADVTETNDALK,ILDEYLVAHPK,QLDTYISK,QSIEEGNYIGHVYAR,SEGICGVLITDK | Carbamidomethyl [C5],SESLTASSK,TIENVLQR,YQDPSQADAIMK	sp|P36015|YKT6_YEAST	1619.743642,1296.71959567,966.510984,1734.83348225,1290.6604075,908.452929,971.54872,1365.63413	TIENVLQR,ILDEYLVAHPK,QSIEEGNYIGHVYAR	http://www.uniprot.org/uniprot/P36015	44.5
P40069	IMB4_YEAST Importin subunit beta-4 OS=Saccharomyces cerevisiae (strain ATCC 204508 / S288c) GN=KAP123 PE=1 SV=1	KAP123	19	56472272	68601520	69352384	84433264	81804008	107514176	biological regulation;establishment of localization;establishment of localization in cell;establishment of protein localization;establishment of RNA localization;intracellular protein transport;intracellular transport;mRNA transport;NLS-bearing substrate import into nucleus;nuclear import;nuclear transport;nucleic acid transport;nucleobase-containing compound transport;nucleocytoplasmic transport…	binding;nuclear localization sequence binding;peptide binding;protein transporter activity;signal sequence binding;substrate-specific transporter activity;transporter activity	cell part;cytoplasm;intracellular membrane-bounded organelle;intracellular organelle;intracellular organelle part;intracellular part;macromolecular complex;membrane part;membrane-bounded organelle;nuclear part;nuclear pore;nucleus;organelle;organelle part;pore complex;protein complex		1	122600	3.24454e+06	3.6477e+06	3.33164e+06	3976155	3.79561e+06	4.43037e+06	99.7,99.7,99.7,99.7,99.7,99.7,99.7,99.7,99.7,99.7,99.0,99.0,99.0,99.7,99.0,99.0,99.0,99.7,99.0	ALYELLSAADQK,EHFLPYVEQSLK,ESGYAFIANLAK,FTVNTGISYEK,HWNAIDESTR,IIPATINGLK,IIPATINGLK | Deamidated [N7],LFYMLESNESSK,LGPEITVAALK,LYQENSPVITNETPR,QFQTEEMK,QFQTEEMK | Oxidation [M7],QLAGVEAR,SSAVGAASELALGMK,TILPEIFK,TSVHYLEK,VEPESYPK,VIASIGTEELDGNK,YLDPLMNK	sp|P40069|IMB4_YEAST	1320.702893,1488.77421,1282.664532,1257.63438,1227.5734445,1038.652297,1039.637056,1446.680176,1110.673785,1759.8870125,1039.473732,1055.46898,842.4674475,1390.7249514,959.57784,975.510656,947.46848,1445.085146,992.508664	LYQENSPVITNETPR,LGPEITVAALK,IIPATINGLK	http://www.uniprot.org/uniprot/P40069	16.3522
Q02725	VTC3_YEAST Vacuolar transporter chaperone 3 OS=Saccharomyces cerevisiae (strain ATCC 204508 / S288c) GN=VTC3 PE=1 SV=1	VTC3	6	23227968	22858716	25484040	20704780	21666108	19220864	autophagy;catabolic process;cellular catabolic process;cellular component organization;cellular component organization at cellular level;cellular component organization or biogenesis;cellular component organization or biogenesis at cellular level;cellular membrane fusion;cellular membrane organization;cellular metabolic process;cellular process;establishment of localization;establishment of local…		cell part;cytoplasmic part;endoplasmic reticulum;fungal-type vacuole membrane;integral to membrane;intracellular membrane-bounded organelle;intracellular organelle;intracellular organelle part;intracellular part;intrinsic to membrane;macromolecular complex;membrane;membrane part;membrane-bounded organelle;organelle;organelle membrane;organelle part;protein complex;vacuolar membrane;vacuolar part;…		1	96552.2	536521	563722	578810	462425	484679	424421	99.7,99.7,99.0,99.7,99.7,99.7	KLDDLEENTK,LLDKPDIFLEK,NYLINQLR,SNSLSSDGNSNQDVEIGK,SNYDHPNTVSK,SSVDSWSER	sp|Q02725|VTC3_YEAST	1203.609227,1329.766248,1032.579812,1849.8454345,1260.584434,1051.46568	KLDDLEENTK,SNSLSSDGNSNQDVEIGK,LLDKPDIFLEK	http://www.uniprot.org/uniprot/Q02725	8.02395
P37012	PGM2_YEAST Phosphoglucomutase 2 OS=Saccharomyces cerevisiae (strain ATCC 204508 / S288c) GN=PGM2 PE=1 SV=1	PGM2	11	29173972	44224592	48874724	68085632	62505644	93192832	alcohol catabolic process;alcohol metabolic process;biological regulation;biosynthetic process;calcium ion homeostasis;carbohydrate biosynthetic process;carbohydrate catabolic process;carbohydrate metabolic process;catabolic process;cation homeostasis;cellular biosynthetic process;cellular calcium ion homeostasis;cellular carbohydrate biosynthetic process;cellular carbohydrate catabolic process;c…	binding;catalytic activity;cation binding;intramolecular transferase activity;intramolecular transferase activity, phosphotransferases;ion binding;isomerase activity;magnesium ion binding;metal ion binding;phosphoglucomutase activity	cell part;cytoplasm;intracellular part	Amino sugar and nucleotide sugar metabolism;Galactose metabolism;Glycolysis / Gluconeogenesis;Pentose phosphate pathway;Purine metabolism;Starch and sucrose metabolism;Streptomycin biosynthesis	2	63087.7	1.99358e+06	2.87423e+06	2.41194e+06	3.3461e+06	3.22318e+06	4.21133e+06	99.7,99.7,99.7,99.7,99.7,99.7,99.7,99.7,99.7,99.7,99.7	AHGLNCYEVPTGWK | Carbamidomethyl [C6],FFCALFDAK | Carbamidomethyl [C3],IAAIGAANGIK,IEFGAASDGDGDR,LLFDSMNGVTGPYGK,LSGTGSSGATIR,LSICGEESFGTGSNHVR | Carbamidomethyl [C4],QVLGTEEPTVR,SFPTSGAIDR,SGVVNSAFPADESLK,TIQNEFWAK	sp|P37012|PGM2_YEAST,sp|P33401|PGM1_YEAST	1630.768402,1117.5360075,997.599165,1308.568724,1597.793458,1105.58237,1849.0587862,1227.655497,1049.523406,1519.7616885,1135.576635	FFCALFDAK | Carbamidomethyl [C3],QVLGTEEPTVR,IAAIGAANGIK	http://www.uniprot.org/uniprot/P37012	23.9016
P03965	CARB_YEAST Carbamoyl-phosphate synthase arginine-specific large chain OS=Saccharomyces cerevisiae (strain ATCC 204508 / S288c) GN=CPA2 PE=1 SV=1	CPA2	27	575353536	573045312	533160000	512497920	520127712	481860768	amine biosynthetic process;amine metabolic process;arginine biosynthetic process;arginine metabolic process;biosynthetic process;carboxylic acid biosynthetic process;carboxylic acid metabolic process;cellular amine metabolic process;cellular amino acid biosynthetic process;cellular amino acid metabolic process;cellular biosynthetic process;cellular ketone metabolic process;cellular metabolic proc…	adenyl nucleotide binding;adenyl ribonucleotide binding;ATP binding;binding;carbamoyl-phosphate synthase (glutamine-hydrolyzing) activity;carbon-nitrogen ligase activity, with glutamine as amido-N-donor;catalytic activity;cation binding;ion binding;ligase activity;ligase activity, forming carbon-nitrogen bonds;metal ion binding;nucleotide binding;purine nucleotide binding;purine ribonucleoside tr…	carbamoyl-phosphate synthase complex;cell part;cytoplasmic part;intracellular part;macromolecular complex;protein complex	Alanine, aspartate and glutamate metabolism;Pyrimidine metabolism	1	123914	1.78574e+07	1.77313e+07	1.68873e+07	1.66031e+07	1.61702e+07	1.53313e+07	99.7,99.0,99.7,99.0,99.7,99.7,99.7,99.7,99.0,99.7,99.7,99.7,99.7,99.0,99.7,99.7,99.7,99.7,99.7,99.0,99.0,99.0,99.0,99.0,99.0,99.7,99.0	AESTDDVDYIMR,AVFNLASK,CMNIVNIYK | Carbamidomethyl [C1],DLFASALK,ELFQEYDIK,FTILVNPNIATNQTSHSLADK,HASTNINELEIR,HLGVIGECNVQYALQPDGLDYR | Carbamidomethyl [C8],IDKWFLYK,IGSSVEFDWCAVNTAK | Carbamidomethyl [C10],ILESHDVIVPPEVR,ITGPFNMQIIK,IYTTNETTK,KYDYVATK,LTLASDVSPDHPVVMSK,LTLASDVSPDHPVVMSK | Oxidation [M15],LYDNGCNIMGTNPNDIDR | Carbamidomethyl [C6],LYDNGCNIMGTNPNDIDR | Carbamidomethyl [C6] Deamidated…	sp|P03965|CARB_YEAST	1413.6196165,848.4822245,1153.572786,863.4824995,1183.586179,2283.175407,1395.71987975,2516.23193925,1111.6157565,1783.17234133,1601.890201,1260.6995835,1069.5392755,986.514956,1794.933307,1810.9285835,2080.91146233,2081.8967765,1347.645246,1027.4700535,928.512975,885.5357465,933.4849005,1030.554194,972.619983,1925.05352775,980.516346	AESTDDVDYIMR,AVFNLASK,VPQFSFTR	http://www.uniprot.org/uniprot/P03965	25.4919
P32259	MED16_YEAST Mediator of RNA polymerase II transcription subunit 16 OS=Saccharomyces cerevisiae (strain ATCC 204508 / S288c) GN=SIN4 PE=1 SV=1	SIN4	2	759126	713426	600442	940427	843372	845809	biological regulation;cellular component assembly;cellular component assembly at cellular level;cellular component organization;cellular component organization at cellular level;cellular component organization or biogenesis;cellular component organization or biogenesis at cellular level;cellular macromolecular complex assembly;cellular macromolecular complex subunit organization;cellular process;…	activating transcription factor binding;binding;protein binding;RNA polymerase II activating transcription factor binding;RNA polymerase II transcription factor binding;transcription factor binding	cell part;core mediator complex;intracellular organelle part;intracellular part;macromolecular complex;mediator complex;nuclear part;nucleoplasm part;organelle part;protein complex		1	111295	14323.1	13460.9	11329.1	17743.9	15912.7	15958.6	99.0,99.7	EFITTLLK,LLYDDVTCDK | Carbamidomethyl [C8]	sp|P32259|MED16_YEAST	963.571956,1240.575873	LLYDDVTCDK | Carbamidomethyl [C8],EFITTLLK	http://www.uniprot.org/uniprot/P32259	1.84805
Q06685	VIP1_YEAST Inositol hexakisphosphate and diphosphoinositol-pentakisphosphate kinase OS=Saccharomyces cerevisiae (strain ATCC 204508 / S288c) GN=VIP1 PE=1 SV=1	VIP1	5	46231584	43039876	36113668	33681780	32465752	27915628	biosynthetic process;inositol phosphate biosynthetic process;inositol phosphate metabolic process;metabolic process;organophosphate biosynthetic process;organophosphate metabolic process	acid phosphatase activity;adenyl nucleotide binding;adenyl ribonucleotide binding;ATP binding;binding;catalytic activity;diphosphoinositol-pentakisphosphate kinase activity;hydrolase activity;hydrolase activity, acting on ester bonds;inositol heptakisphosphate kinase activity;inositol hexakisphosphate 1-kinase activity;inositol hexakisphosphate 3-kinase activity;inositol hexakisphosphate 4-kinase…	cell part;cytoplasm;cytoskeleton;intracellular non-membrane-bounded organelle;intracellular organelle;intracellular part;non-membrane-bounded organelle;organelle		1	129754	715597	665405	561153	523329	505365	431724	99.7,99.3,99.7,99.7,99.7	FTPVNITSPNLSFQK,LIEHGEFETVIFGDK,NSSNSVGSLGWVLESGK,TISTALGNGNNTNTVTTSGLK,YITELSDEEK	sp|Q06685|VIP1_YEAST	1691.902717,1732.880742,1719.8549735,2063.06799233,1225.581761	NSSNSVGSLGWVLESGK,TISTALGNGNNTNTVTTSGLK,FTPVNITSPNLSFQK	http://www.uniprot.org/uniprot/Q06685	6.80628
P0CX10	ERR1_YEAST Enolase-related protein 1 OS=Saccharomyces cerevisiae (strain ATCC 204508 / S288c) GN=ERR1 PE=3 SV=1	ERR1	1	30965112	31536888	26991860	26217668	24727616	25216644	alcohol catabolic process;alcohol metabolic process;carbohydrate catabolic process;carbohydrate metabolic process;catabolic process;cellular carbohydrate catabolic process;cellular carbohydrate metabolic process;cellular metabolic process;cellular process;generation of precursor metabolites and energy;glucose catabolic process;glucose metabolic process;glycolysis;hexose catabolic process;hexose m…	binding;carbon-oxygen lyase activity;catalytic activity;cation binding;hydro-lyase activity;ion binding;lyase activity;magnesium ion binding;metal ion binding;phosphopyruvate hydratase activity	cell part;cytoplasmic part;cytosolic part;intracellular part;macromolecular complex;phosphopyruvate hydratase complex;protein complex	Glycolysis / Gluconeogenesis;Methane metabolism;RNA degradation	3	47327	1720284	1.75205e+06	1.49955e+06	1456537	1.37376e+06	1.40092e+06	99.7	DGKYDLNFK | Deamidated [N7]	sp|P0CX10|ERR1_YEAST,sp|P42222|ERR3_YEAST,sp|P0CX11|ERR2_YEAST	1099.53	DGKYDLNFK | Deamidated [N7]	http://www.uniprot.org/uniprot/P0CX10	2.0595
P09938	RIR2_YEAST Ribonucleoside-diphosphate reductase small chain 1 OS=Saccharomyces cerevisiae (strain ATCC 204508 / S288c) GN=RNR2 PE=1 SV=2	RNR2	9	129090208	123767528	122741080	144089584	135538736	160006816	biosynthetic process;cellular biosynthetic process;cellular macromolecule biosynthetic process;cellular macromolecule metabolic process;cellular metabolic process;cellular nitrogen compound biosynthetic process;cellular nitrogen compound metabolic process;cellular process;deoxyribonucleoside diphosphate metabolic process;deoxyribonucleotide biosynthetic process;deoxyribonucleotide metabolic proce…	binding;catalytic activity;cation binding;ion binding;metal ion binding;oxidoreductase activity;oxidoreductase activity, acting on CH or CH2 groups;oxidoreductase activity, acting on CH or CH2 groups, disulfide as acceptor;ribonucleoside-diphosphate reductase activity	cell part;cytoplasm;cytoplasmic part;intracellular membrane-bounded organelle;intracellular organelle;intracellular part;macromolecular complex;membrane-bounded organelle;nucleus;organelle;protein complex;ribonucleoside-diphosphate reductase complex	Glutathione metabolism;p53 signaling pathway;Purine metabolism;Pyrimidine metabolism	1	46146.9	8.86567e+06	8549766	8.46166e+06	9.58997e+06	9.27463e+06	10234869	99.7,99.0,99.7,99.7,99.7,99.7,99.7,99.0,99.7	AAADALSDLEIK,DIHDWNNR,EEPLLNEDK,EEPLLNEDKER,GMMPGLTFSNELICR | Carbamidomethyl [C14] Oxidation [M2 M3],GMMPGLTFSNELICR | Carbamidomethyl [C14] Oxidation [M3],IVTEAVEIEQR,LLVAFGNK,VENPFDFMENISLAGK	sp|P09938|RIR2_YEAST	1215.644384,1068.481338,1085.5330315,1370.678676,1756.80664,1740.812603,1285.698724,860.519745,1809.877192	IVTEAVEIEQR,AAADALSDLEIK,EEPLLNEDK	http://www.uniprot.org/uniprot/P09938	20.3008
P38869	SVP26_YEAST Protein SVP26 OS=Saccharomyces cerevisiae (strain ATCC 204508 / S288c) GN=SVP26 PE=1 SV=1	SVP26	2	18038984	14314078	13272869	11252259	11078486	8593200	biological regulation;carbohydrate metabolic process;cell wall organization;cell wall organization or biogenesis;cellular carbohydrate metabolic process;cellular cell wall organization;cellular cell wall organization or biogenesis;cellular component organization;cellular component organization or biogenesis;cellular component organization or biogenesis at cellular level;cellular macromolecule met…	binding;binding, bridging;COPII adaptor activity;protein binding;protein binding, bridging	cell part;coated vesicle;cytoplasmic membrane-bounded vesicle;cytoplasmic part;cytoplasmic vesicle;endoplasmic reticulum part;ER to Golgi transport vesicle;Golgi apparatus part;integral to endoplasmic reticulum membrane;integral to Golgi membrane;integral to membrane;integral to organelle membrane;intracellular membrane-bounded organelle;intracellular organelle;intracellular organelle part;intrac…		1	26283.4	2.00433e+06	1590453	1.47476e+06	1.25025e+06	1.23094e+06	954800	99.7,99.7	KNDDITTNNQPK,VFGYEIEPDFDR	sp|P38869|SVP26_YEAST	1386.6849745,1485.689672	KNDDITTNNQPK,VFGYEIEPDFDR	http://www.uniprot.org/uniprot/P38869	10.5263
P38169	KMO_YEAST Kynurenine 3-monooxygenase OS=Saccharomyces cerevisiae (strain ATCC 204508 / S288c) GN=BNA4 PE=1 SV=1	BNA4	2	1.71944e+06	1.67891e+06	1.82918e+06	1.85679e+06	2.1005e+06	2.06539e+06	amine catabolic process;amine metabolic process;anthranilate metabolic process;aromatic amino acid family catabolic process;aromatic amino acid family metabolic process;aromatic compound catabolic process;benzene-containing compound metabolic process;benzoate metabolic process;biosynthetic process;carboxylic acid biosynthetic process;carboxylic acid catabolic process;carboxylic acid metabolic pro…	binding;catalytic activity;coenzyme binding;cofactor binding;flavin adenine dinucleotide binding;kynurenine 3-monooxygenase activity;monooxygenase activity;oxidoreductase activity;oxidoreductase activity, acting on paired donors, with incorporation or reduction of molecular oxygen;oxidoreductase activity, acting on paired donors, with incorporation or reduction of molecular oxygen, NADH or NADPH …	cell part;cytoplasmic part;intracellular organelle part;intracellular part;membrane;mitochondrial membrane;mitochondrial outer membrane;mitochondrial part;organelle membrane;organelle outer membrane;organelle part;outer membrane	Tryptophan metabolism	1	52428.9	74758.4	72996.1	79529.5	80729.9	91326.1	89799.5	99.7,99.7	AFTEYTQTR,QESQLYGLHGEAINSINR	sp|P38169|KMO_YEAST	1115.534524,2028.017772	QESQLYGLHGEAINSINR,AFTEYTQTR	http://www.uniprot.org/uniprot/P38169	5.86956
P38737	ECM29_YEAST Proteasome component ECM29 OS=Saccharomyces cerevisiae (strain ATCC 204508 / S288c) GN=ECM29 PE=1 SV=1	ECM29	15	4762966	5.60164e+06	4.91046e+06	5.92187e+06	6474970	7.57323e+06	cellular component assembly;cellular component assembly at cellular level;cellular component organization;cellular component organization at cellular level;cellular component organization or biogenesis;cellular component organization or biogenesis at cellular level;cellular macromolecular complex assembly;cellular macromolecular complex subunit organization;cellular process;cellular protein compl…	binding;protein binding;protein complex scaffold;structural molecule activity	cell part;cytoplasm;intracellular membrane-bounded organelle;intracellular organelle;intracellular part;macromolecular complex;membrane-bounded organelle;nucleus;organelle;proteasome complex;protein complex		1	210429	115544	138900	125969	137189	142701	154293	99.7,99.7,99.7,99.0,99.0,99.7,99.7,99.7,99.7,99.7,99.7,99.7,99.0,99.7,99.7	EDNNDAVNSIMALK,EPNLAAQQDSTNVR,FDIIEESFK,FFLLVPSK,FGGLIIQK,GLSLVYEIGGSDLK,GMAATQTIEQSPR,IPSLQNNIEENLR,IWTEASSSGAGTVK,LLGSESDDSEGSIK,LYSLLLASK,NLSIDEQQR,TAVFSALK,YFEPTSTENNK,YLTLLSNEFTATNSK	sp|P38737|ECM29_YEAST	1532.726672,1541.755496,1126.563348,949.57206,874.53575,1449.782866,1388.68263,1538.817658,1392.6999,1435.6752395,1006.615458,1101.551976,835.487325,1328.59883,1700.87221	LLGSESDDSEGSIK,TAVFSALK,IWTEASSSGAGTVK	http://www.uniprot.org/uniprot/P38737	9.26124
P08679	CISY2_YEAST Citrate synthase, peroxisomal OS=Saccharomyces cerevisiae (strain ATCC 204508 / S288c) GN=CIT2 PE=1 SV=1	CIT2	5	7260410	7.43392e+06	6814447	7.6425e+06	8083305	8405983	acetyl-CoA catabolic process;acetyl-CoA metabolic process;amine biosynthetic process;amine metabolic process;biosynthetic process;carbohydrate metabolic process;carboxylic acid biosynthetic process;carboxylic acid metabolic process;catabolic process;cellular aldehyde metabolic process;cellular amine metabolic process;cellular amino acid biosynthetic process;cellular amino acid metabolic process;c…	catalytic activity;citrate (Si)-synthase activity;transferase activity;transferase activity, transferring acyl groups;transferase activity, transferring acyl groups, acyl groups converted into alkyl on transfer	cell part;cytoplasmic part;intracellular membrane-bounded organelle;intracellular organelle;intracellular part;membrane-bounded organelle;microbody;organelle;peroxisome	Citrate cycle (TCA cycle);Glyoxylate and dicarboxylate metabolism	1	51412.7	418182	424812	392690	416754	430622	438524	99.7,99.7,99.7,99.7,99.7	AIGASIERPK,FSEIYPIHAQDVR,LVSSIYEVAPGVLTEHGK,NLVNLIGSK,NVASYLQSNSSQEK	sp|P08679|CISY2_YEAST	1040.606307,1573.802853,1898.029905,956.5744495,1553.7439545	NVASYLQSNSSQEK,FSEIYPIHAQDVR,NLVNLIGSK	http://www.uniprot.org/uniprot/P08679	13.913
P38845	CRP1_YEAST Cruciform DNA-recognizing protein 1 OS=Saccharomyces cerevisiae (strain ATCC 204508 / S288c) GN=CRP1 PE=1 SV=1	CRP1	7	20012152	22033760	20305932	19318644	18589020	18270872		binding;DNA binding;nucleic acid binding	cell part;intracellular membrane-bounded organelle;intracellular organelle;intracellular part;membrane-bounded organelle;nucleus;organelle		1	51115	1.37215e+06	1.55069e+06	1.4532e+06	1.446e+06	1.38646e+06	1.41833e+06	99.7,99.7,99.7,99.7,99.7,99.7,99.7	DEEVFTLDPIVNK,EEVPEPVAGPIVESSVTEK,GNFEITMPVK,IPEAGGLLCGKPPR | Carbamidomethyl [C9],KQTASPLSSSTEEPK,SPALPQADDPIVETK,VEPVEGSLQSK	sp|P38845|CRP1_YEAST	1517.773313,1995.021642,1134.584358,1463.804412,1588.808126,1579.8199475,1171.618871	IPEAGGLLCGKPPR | Carbamidomethyl [C9],VEPVEGSLQSK,SPALPQADDPIVETK	http://www.uniprot.org/uniprot/P38845	20.8602
P47123	MOG1_YEAST Nuclear import protein MOG1 OS=Saccharomyces cerevisiae (strain ATCC 204508 / S288c) GN=MOG1 PE=1 SV=1	MOG1	2	11701038	12630055	10543682	14037848	13725083	13291322	establishment of localization;establishment of localization in cell;establishment of protein localization;establishment of RNA localization;intracellular protein transport;intracellular transport;mRNA transport;nuclear import;nuclear transport;nucleic acid transport;nucleobase-containing compound transport;nucleocytoplasmic transport;protein import;protein import into nucleus;protein targeting;pr…	binding;enzyme binding;GTPase binding;protein binding;Ran GTPase binding;Ras GTPase binding;small GTPase binding	cell part;intracellular membrane-bounded organelle;intracellular organelle;intracellular part;membrane-bounded organelle;nucleus;organelle		1	24307.1	975086	1.0525e+06	878640	1.16982e+06	1.14376e+06	1.10761e+06	99.7,99.7	FHVVDTSLFA,WEALQEDTVQQGTK	sp|P47123|MOG1_YEAST	1134.58041,1631.7920965	WEALQEDTVQQGTK,FHVVDTSLFA	http://www.uniprot.org/uniprot/P47123	11.0092
P54867	SLG1_YEAST Protein SLG1 OS=Saccharomyces cerevisiae (strain ATCC 204508 / S288c) GN=SLG1 PE=1 SV=1	SLG1	3	1.39115e+06	1.14347e+06	1.2642e+06	1.50595e+06	1.54086e+06	1.46892e+06	actin cytoskeleton organization;actin filament-based process;autophagy;biological regulation;catabolic process;cell cycle;cell wall organization;cell wall organization or biogenesis;cellular catabolic process;cellular cell wall organization;cellular cell wall organization or biogenesis;cellular component organization;cellular component organization at cellular level;cellular component organizatio…	molecular transducer activity;receptor activity;signal transducer activity;signaling receptor activity;transmembrane signaling receptor activity	cell part;cellular bud neck;integral to membrane;intrinsic to membrane;membrane;membrane part;plasma membrane;site of polarized growth	MAPK signaling pathway - yeast	1	39269.6	198735	163353	180600	215135	220123	209845	99.7,99.7,99.7	ADSYNWQSSSHCNSECSAK | Carbamidomethyl [C12 C16],GQTDINPFDDSR,ISNGTFINGGPGGK	sp|P54867|SLG1_YEAST	2216.867091,1363.610898,1317.679766	GQTDINPFDDSR,ISNGTFINGGPGGK,ADSYNWQSSSHCNSECSAK | Carbamidomethyl [C12 C16]	http://www.uniprot.org/uniprot/P54867	11.9048
P40416	ATM1_YEAST Iron-sulfur clusters transporter ATM1, mitochondrial OS=Saccharomyces cerevisiae (strain ATCC 204508 / S288c) GN=ATM1 PE=1 SV=2	ATM1	1	512609	577526	462234	639526	677177	604405	biological regulation;cation homeostasis;cellular cation homeostasis;cellular chemical homeostasis;cellular homeostasis;cellular ion homeostasis;cellular iron ion homeostasis;cellular metal ion homeostasis;cellular process;chemical homeostasis;establishment of localization;homeostatic process;ion homeostasis;ion transport;iron ion homeostasis;metabolic process;metal ion homeostasis;regulation of …	active transmembrane transporter activity;adenyl nucleotide binding;adenyl ribonucleotide binding;ATP binding;ATPase activity;ATPase activity, coupled;ATPase activity, coupled to movement of substances;ATPase activity, coupled to transmembrane movement of substances;binding;catalytic activity;hydrolase activity;hydrolase activity, acting on acid anhydrides;hydrolase activity, acting on acid anhyd…	cell part;cytoplasmic part;integral to membrane;intracellular organelle part;intracellular part;intrinsic to membrane;membrane;membrane part;mitochondrial inner membrane;mitochondrial membrane;mitochondrial part;organelle inner membrane;organelle membrane;organelle part	ABC transporters	1	77521.3	16535.7	18629.8	14910.7	20629.8	21844.4	19496.9	99	AQLAPLIK	sp|P40416|ATM1_YEAST	852.551	AQLAPLIK	http://www.uniprot.org/uniprot/P40416	1.15942
P12904	AAKG_YEAST 5'-AMP-activated protein kinase subunit gamma OS=Saccharomyces cerevisiae (strain ATCC 204508 / S288c) GN=SNF4 PE=1 SV=1	SNF4	5	10679061	10311616	10371830	12258010	10908200	11805637	aging;biological regulation;biosynthetic process;carbohydrate metabolic process;cell aging;cellular biosynthetic process;cellular component organization;cellular component organization at cellular level;cellular component organization or biogenesis;cellular component organization or biogenesis at cellular level;cellular macromolecule biosynthetic process;cellular macromolecule metabolic process;c…	adenyl nucleotide binding;adenyl ribonucleotide binding;ATP binding;binding;catalytic activity;enzyme activator activity;enzyme regulator activity;kinase activator activity;kinase regulator activity;nucleotide binding;protein kinase activator activity;protein kinase regulator activity;protein serine/threonine kinase activator activity;purine nucleotide binding;purine ribonucleoside triphosphate b…	AMP-activated protein kinase complex;cell part;cytoplasm;intracellular membrane-bounded organelle;intracellular organelle;intracellular organelle part;intracellular part;macromolecular complex;membrane;membrane-bounded organelle;membrane-enclosed lumen;nuclear envelope lumen;nuclear part;nucleus;organelle;organelle envelope lumen;organelle part;plasma membrane;protein complex		1	36400.6	650037	655411	625148	728976	655692	665279	99.7,99.7,99.7,99.7,99.7	ALGVDQLDTASIHPSR,ALGVDQLDTASIHPSRPLFEACLK | Carbamidomethyl [C22],FFVVDDVGR,SDDFEGVYTCTK | Carbamidomethyl [C10],TSYDVLPVSYR	sp|P12904|AAKG_YEAST	1678.875145,2637.382304,1052.537589,1420.593493,1298.659387	SDDFEGVYTCTK | Carbamidomethyl [C10],TSYDVLPVSYR,FFVVDDVGR	http://www.uniprot.org/uniprot/P12904	17.3913
Q03956	RAV2_YEAST Regulator of V-ATPase in vacuolar membrane protein 2 OS=Saccharomyces cerevisiae (strain ATCC 204508 / S288c) GN=RAV2 PE=1 SV=1	RAV2	1	4933387	5929968	4548842	4.02736e+06	4147558	3789222	biological regulation;cation homeostasis;cellular cation homeostasis;cellular chemical homeostasis;cellular homeostasis;cellular ion homeostasis;cellular monovalent inorganic cation homeostasis;cellular process;chemical homeostasis;establishment of localization;establishment of protein localization;homeostatic process;intracellular pH reduction;ion homeostasis;monovalent inorganic cation homeosta…		cell part;cytoplasmic part;early endosome membrane;endosomal part;endosome membrane;intracellular organelle part;intracellular part;macromolecular complex;membrane;organelle membrane;organelle part;protein complex;RAVE complex		1	40016.7	259652	312104	239413	211966	218292	199433	99.7	LIVSTSDPTLISISAK	sp|Q03956|RAV2_YEAST	1643.95	LIVSTSDPTLISISAK	http://www.uniprot.org/uniprot/Q03956	4.5584
P28274	URA7_YEAST CTP synthase 1 OS=Saccharomyces cerevisiae (strain ATCC 204508 / S288c) GN=URA7 PE=1 SV=2	URA7	11	30119900	35583924	33366028	40143748	37118456	43298652	amine metabolic process;biosynthetic process;carboxylic acid metabolic process;cellular amine metabolic process;cellular amino acid metabolic process;cellular aromatic compound metabolic process;cellular biosynthetic process;cellular ketone metabolic process;cellular lipid metabolic process;cellular metabolic process;cellular nitrogen compound biosynthetic process;cellular nitrogen compound metab…	adenyl nucleotide binding;adenyl ribonucleotide binding;ATP binding;binding;catalytic activity;CTP synthase activity;ligase activity;ligase activity, forming carbon-nitrogen bonds;nucleotide binding;purine nucleotide binding;purine ribonucleoside triphosphate binding;purine ribonucleotide binding;ribonucleotide binding		Pyrimidine metabolism	2	64709.5	2.14128e+06	2.36247e+06	2.11977e+06	2.54215e+06	2333748	2.63307e+06	99.7,99.0,99.7,99.7,99.7,99.0,99.7,99.7,99.7,99.0,99.7	ATTGNFDESMETVK,DSYLSVIK,GVLASSTGMLMK,LDEISLTEEEK,LKLDEISLTEEEK,MIDYLHAR,NHPYYIATQYHPEYTSK,NHVVVFMPEIDK,SLGLVPDMIACR | Carbamidomethyl [C11],YLGVTLTK,YVVVSGGVISGIGK	sp|P28274|URA7_YEAST,sp|P38627|URA8_YEAST	1528.682469,923.503853,1193.623854,1304.6463635,1545.82621225,1017.515179,2110.99188,1426.7392575,1330.684104,893.5295215,1333.770726	ATTGNFDESMETVK,YLGVTLTK,DSYLSVIK	http://www.uniprot.org/uniprot/P28274	20.38
P47103	CYP7_YEAST Peptidyl-prolyl cis-trans isomerase CYP7 OS=Saccharomyces cerevisiae (strain ATCC 204508 / S288c) GN=CPR7 PE=1 SV=1	CPR7	4	5.76649e+06	9131689	7.81053e+06	12435276	11160547	10632700	cellular macromolecule metabolic process;cellular metabolic process;cellular process;cellular protein metabolic process;cellular response to heat;cellular response to stimulus;cellular response to stress;macromolecule metabolic process;metabolic process;primary metabolic process;protein folding;protein metabolic process;protein refolding;response to abiotic stimulus;response to heat;response to s…	binding;catalytic activity;cis-trans isomerase activity;isomerase activity;peptidyl-prolyl cis-trans isomerase activity;protein binding;unfolded protein binding	cell part;cytoplasmic part;cytosol;intracellular part		1	45133.3	313313	495372	417294	664510	598247	565408	99.0,99.0,99.7,99.7	DQQYLSYK,DYSNAFFK,EKNPDDEVIEQR,SLNYINEYMPEPDVDK	sp|P47103|CYP7_YEAST	1043.500951,990.452714,1470.708818,1925.8897235	SLNYINEYMPEPDVDK,DQQYLSYK,DYSNAFFK	http://www.uniprot.org/uniprot/P47103	11.1959
Q02555	RNT1_YEAST Ribonuclease 3 OS=Saccharomyces cerevisiae (strain ATCC 204508 / S288c) GN=RNT1 PE=1 SV=1	RNT1	3	8917355	8627540	11443107	7.12344e+06	6.68384e+06	7.69281e+06	biological regulation;biosynthetic process;box C/D snoRNA metabolic process;box C/D snoRNA processing;box H/ACA snoRNA metabolic process;box H/ACA snoRNA processing;catabolic process;cellular biosynthetic process;cellular catabolic process;cellular component organization;cellular component organization at cellular level;cellular component organization or biogenesis;cellular component organization…	binding;catalytic activity;endonuclease activity;endonuclease activity, active with either ribo- or deoxyribonucleic acids and producing 5'-phosphomonoesters;endoribonuclease activity;endoribonuclease activity, producing 5'-phosphomonoesters;hydrolase activity;hydrolase activity, acting on ester bonds;nuclease activity;nucleic acid binding;ribonuclease activity;ribonuclease III activity;RNA bindi…	cell part;intracellular non-membrane-bounded organelle;intracellular organelle;intracellular organelle part;intracellular part;non-membrane-bounded organelle;nuclear part;nucleolus;nucleoplasm;organelle;organelle part	Ribosome biogenesis in eukaryotes	1	54070	356694	345102	457724	284937	267354	307712	99.7,99.7,99.7	VGDGTVLGTGVGR,VPVQILPSLSR,YLEVIQLEHAVTK	sp|Q02555|RNT1_YEAST	1186.6393515,1207.738504,1541.859337	YLEVIQLEHAVTK,VGDGTVLGTGVGR,VPVQILPSLSR	http://www.uniprot.org/uniprot/Q02555	7.85563
P12686	RT13_YEAST 37S ribosomal protein MRP13, mitochondrial OS=Saccharomyces cerevisiae (strain ATCC 204508 / S288c) GN=MRP13 PE=1 SV=2	MRP13	2	15870956	13688265	17005944	11691609	12919752	12863079	biosynthetic process;cellular biosynthetic process;cellular component organization;cellular component organization at cellular level;cellular component organization or biogenesis;cellular component organization or biogenesis at cellular level;cellular macromolecule biosynthetic process;cellular macromolecule metabolic process;cellular metabolic process;cellular process;cellular protein metabolic …	structural constituent of ribosome;structural molecule activity	cell part;cytoplasmic part;intracellular organelle part;intracellular part;macromolecular complex;mitochondrial part;mitochondrial small ribosomal subunit;organellar small ribosomal subunit;organelle part;ribonucleoprotein complex;small ribosomal subunit		1	38987.6	881720	760459	944775	649534	717764	714616	99.7,99.7	AIWTYISPIHVQK,ALGLLETPPPQESTEK	sp|P12686|RT13_YEAST	1554.868206,1708.894139	AIWTYISPIHVQK,ALGLLETPPPQESTEK	http://www.uniprot.org/uniprot/P12686	8.55457
P52870	SC6B1_YEAST Protein transport protein SBH1 OS=Saccharomyces cerevisiae (strain ATCC 204508 / S288c) GN=SBH1 PE=1 SV=1	SBH1	3	18411412	19498904	21485888	23630272	24826528	31206340	biological regulation;cellular process;establishment of localization;establishment of localization in cell;establishment of protein localization;intracellular protein transmembrane transport;intracellular protein transport;intracellular transport;positive regulation of catalytic activity;positive regulation of GTPase activity;positive regulation of hydrolase activity;positive regulation of molecu…	ARF guanyl-nucleotide exchange factor activity;enzyme regulator activity;GTPase regulator activity;guanyl-nucleotide exchange factor activity;nucleoside-triphosphatase regulator activity;small GTPase regulator activity	cell part;cytoplasmic part;endoplasmic reticulum part;integral to membrane;intracellular organelle part;intracellular part;intrinsic to membrane;macromolecular complex;membrane part;organelle part;protein complex;Sec61 translocon complex;translocon complex	Phagosome;Protein export;Protein processing in endoplasmic reticulum;Vibrio cholerae infection	1	8711.06	3.68228e+06	3.89978e+06	4.29718e+06	4.72605e+06	4.96531e+06	6.24127e+06	99.7,99.7,99.6	IYSDEATGLR,NTNSNNSILK,SSPTPPGGQR	sp|P52870|SC6B1_YEAST	1123.560155,1103.561631,982.492167	IYSDEATGLR,SSPTPPGGQR,NTNSNNSILK	http://www.uniprot.org/uniprot/P52870	36.5854
P05759	RS27A_YEAST Ubiquitin-40S ribosomal protein S31 OS=Saccharomyces cerevisiae (strain ATCC 204508 / S288c) GN=RPS31 PE=1 SV=3	RPS31	6	418943360	402900096	448006784	462045888	461545696	469346432	biosynthetic process;cellular biosynthetic process;cellular component assembly;cellular component assembly at cellular level;cellular component biogenesis;cellular component biogenesis at cellular level;cellular component organization;cellular component organization at cellular level;cellular component organization or biogenesis;cellular component organization or biogenesis at cellular level;cell…	binding;cation binding;ion binding;metal ion binding;protein tag;structural constituent of ribosome;structural molecule activity	cell part;cytosolic small ribosomal subunit;intracellular membrane-bounded organelle;intracellular organelle;intracellular organelle part;intracellular part;macromolecular complex;membrane-bounded organelle;nucleus;organelle;organelle part;ribonucleoprotein complex;small ribosomal subunit	Ribosome	3	17215.9	90515738	9.19903e+07	9.57076e+07	9.97371e+07	1.02664e+08	9.72627e+07	99.7,99.7,99.7,99.7,99.7,99.7	ECSNPTCGAGVFLANHK | Carbamidomethyl [C2 C7],EGIPPDQQR,ESTLHLVLR,RECSNPTCGAGVFLANHK | Carbamidomethyl [C3 C8],TITLEVESSDTIDNVK,TLSDYNIQK	sp|P0CH09|RL402_YEAST,sp|P05759|RS27A_YEAST,sp|P0CH08|RL401_YEAST	1860.8388185,1038.518529,1066.6230974,2016.941291,1763.19635186,1080.88843567	TLSDYNIQK,ESTLHLVLR,ECSNPTCGAGVFLANHK | Carbamidomethyl [C2 C7]	http://www.uniprot.org/uniprot/P05759	40.1316
Q05015	FSH2_YEAST Family of serine hydrolases 2 OS=Saccharomyces cerevisiae (strain ATCC 204508 / S288c) GN=FSH2 PE=1 SV=1	FSH2	1	6.705e+06	7257479	6701435	7421256	7.65026e+06	7402646		carboxylic ester hydrolase activity;catalytic activity;hydrolase activity;hydrolase activity, acting on ester bonds	cell part;cytoplasm;intracellular part		1	24533.2	1.67625e+06	1.81437e+06	1.67536e+06	1.85531e+06	1.91257e+06	1.85066e+06	99.7	VQGLYNSCTEDSR | Carbamidomethyl [C8]	sp|Q05015|FSH2_YEAST	1527.68	VQGLYNSCTEDSR | Carbamidomethyl [C8]	http://www.uniprot.org/uniprot/Q05015	5.8296
P57744	TIM8_YEAST Mitochondrial import inner membrane translocase subunit TIM8 OS=Saccharomyces cerevisiae (strain ATCC 204508 / S288c) GN=TIM8 PE=1 SV=1	TIM8	3	13164451	15293870	14260710	15933733	16221319	17285320	cellular component organization;cellular component organization at cellular level;cellular component organization or biogenesis;cellular component organization or biogenesis at cellular level;cellular membrane organization;cellular process;establishment of localization;establishment of localization in cell;establishment of protein localization;establishment of protein localization in mitochondrio…	binding;cation binding;ion binding;metal ion binding;protein transporter activity;substrate-specific transporter activity;transporter activity	cell part;cytoplasmic part;intracellular organelle part;intracellular part;macromolecular complex;membrane;membrane-enclosed lumen;mitochondrial inner membrane;mitochondrial intermembrane space;mitochondrial intermembrane space protein transporter complex;mitochondrial membrane;mitochondrial part;organelle envelope lumen;organelle inner membrane;organelle membrane;organelle part;protein complex		1	9763.81	2194075	2.54898e+06	2.37678e+06	2.65562e+06	2.70355e+06	2.88089e+06	99.7,99.7,99.7	CVESVNDSNLSSQEEQCLSNCVNR | Carbamidomethyl [C1 C17 C21],EIATFLEGENSK,IVNGLQNTR	sp|P57744|TIM8_YEAST	2827.204126,1336.661715,1013.5706395	IVNGLQNTR,EIATFLEGENSK,CVESVNDSNLSSQEEQCLSNCVNR | Carbamidomethyl [C1 C17 C21]	http://www.uniprot.org/uniprot/P57744	51.7241
P23724	PSB6_YEAST Proteasome subunit beta type-6 OS=Saccharomyces cerevisiae (strain ATCC 204508 / S288c) GN=PRE7 PE=1 SV=1	PRE7	3	18916732	17856168	17373644	23439604	19473440	23918620	catabolic process;cellular catabolic process;cellular macromolecule catabolic process;cellular macromolecule metabolic process;cellular metabolic process;cellular process;macromolecule catabolic process;macromolecule metabolic process;metabolic process;modification-dependent macromolecule catabolic process;modification-dependent protein catabolic process;primary metabolic process;proteasomal prot…	catalytic activity;endopeptidase activity;hydrolase activity;peptidase activity;peptidase activity, acting on L-amino acid peptides;threonine-type endopeptidase activity;threonine-type peptidase activity	cell part;cytoplasmic part;cytosolic part;cytosolic proteasome complex;endoplasmic reticulum membrane;endoplasmic reticulum part;intracellular membrane-bounded organelle;intracellular organelle;intracellular organelle part;intracellular part;macromolecular complex;membrane;membrane part;membrane-bounded organelle;nucleus;organelle;organelle membrane;organelle part;proteasome complex;proteasome co…	Proteasome	1	26870.8	1.57639e+06	1488014	1.4478e+06	1.9533e+06	1.62279e+06	1.99322e+06	99.7,99.7,99.7	GAVYSFDPVGSYER,WYHFDHNDK,YLSVEEVIK	sp|P23724|PSB6_YEAST	1545.723122,1260.541496,1078.6015485	GAVYSFDPVGSYER,YLSVEEVIK,WYHFDHNDK	http://www.uniprot.org/uniprot/P23724	13.278
P24031	PPA3_YEAST Constitutive acid phosphatase OS=Saccharomyces cerevisiae (strain ATCC 204508 / S288c) GN=PHO3 PE=1 SV=2	PHO3	3	13508236	16426419	13743612	12114678	11888001	12133751	cellular aromatic compound metabolic process;cellular metabolic process;cellular process;dephosphorylation;heterocycle metabolic process;metabolic process;nitrogen compound metabolic process;phosphate-containing compound metabolic process;phosphorus metabolic process;small molecule metabolic process;sulfur compound metabolic process;thiamine-containing compound metabolic process;vitamin metabolic…	acid phosphatase activity;catalytic activity;hydrolase activity;hydrolase activity, acting on ester bonds;phosphatase activity;phosphoric ester hydrolase activity	cell part;cell wall-bounded periplasmic space;periplasmic space	Aminobenzoate degradation;ko05152;Riboflavin metabolism	3	52776	675412	821321	687180	605734	594400	606688	99.7,99.0,99.7	SWYVPQGAR,VAGTDFLK,YDTTYLDDIAK	sp|P24031|PPA3_YEAST,sp|P35842|PPAB_YEAST,sp|P38693|PPAC_YEAST	1062.534642,849.466712,1316.62481	VAGTDFLK,YDTTYLDDIAK,SWYVPQGAR	http://www.uniprot.org/uniprot/P24031	5.99572
P0CX45	RL2A_YEAST 60S ribosomal protein L2-A OS=Saccharomyces cerevisiae (strain ATCC 204508 / S288c) GN=RPL2A PE=1 SV=1	RPL2A	11	406014944	416797056	370583168	440646272	465418368	437517280	biosynthetic process;cellular biosynthetic process;cellular macromolecule biosynthetic process;cellular macromolecule metabolic process;cellular metabolic process;cellular process;cellular protein metabolic process;cytoplasmic translation;macromolecule biosynthetic process;macromolecule metabolic process;metabolic process;primary metabolic process;protein metabolic process;translation	binding;nucleic acid binding;RNA binding;rRNA binding;structural constituent of ribosome;structural molecule activity	cell part;cytosolic large ribosomal subunit;intracellular organelle part;intracellular part;large ribosomal subunit;macromolecular complex;organelle part;ribonucleoprotein complex	Ribosome	2	27408.1	3.96501e+07	4.11979e+07	37465483	4.35546e+07	4.55094e+07	4.22441e+07	99.0,99.7,99.7,99.7,99.7,99.7,99.7,99.7,99.7,99.0,99.0	ASGNYVIIIGHNPDENK | Deamidated [N4],ASLNVGNVLPLGSVPEGTIVSNVEEKPGDR,EEIFIANEGVHTGQFIYAGK | Deamidated [N7 Q14],GAGSIFTSHTR,GVAMNPVDHPHGGGNHQHIGK,GVAMNPVDHPHGGGNHQHIGK | Oxidation [M4],GVIGVIAGGGR,KGAGSIFTSHTR,LREEIFIANEGVHTGQFIYAGK,QIVHDSGR,VVFRDPYK	sp|P0CX46|RL2B_YEAST,sp|P0CX45|RL2A_YEAST	1840.90557,3046.616412,2225.065574,1132.57147525,2158.04105767,2174.0363458,954.569299,1260.6684815,2491.30822325,910.469805,1022.5639195	GVIGVIAGGGR,GAGSIFTSHTR,GVAMNPVDHPHGGGNHQHIGK | Oxidation [M4]	http://www.uniprot.org/uniprot/P0CX45	50.7874
Q06179	FMP27_YEAST Protein FMP27, mitochondrial OS=Saccharomyces cerevisiae (strain ATCC 204508 / S288c) GN=FMP27 PE=1 SV=1	FMP27	1	1.80675e+06	2.3069e+06	2906375	3.28346e+06	3.61634e+06	3.49539e+06			cell part;cytoplasmic part;intracellular membrane-bounded organelle;intracellular organelle;intracellular part;membrane-bounded organelle;mitochondrion;organelle		1	303476	14115.3	18022.6	22706	25652.1	28252.7	27307.7	99.7	GPLFGLQSISPK	sp|Q06179|FMP27_YEAST	1243.71	GPLFGLQSISPK	http://www.uniprot.org/uniprot/Q06179	0.456621
Q06132	SGD1_YEAST Suppressor of glycerol defect protein 1 OS=Saccharomyces cerevisiae (strain ATCC 204508 / S288c) GN=SGD1 PE=1 SV=1	SGD1	2	532070	655901	623785	511116	497291	484233	cellular component biogenesis;cellular component biogenesis at cellular level;cellular component organization or biogenesis;cellular component organization or biogenesis at cellular level;cellular process;hyperosmotic response;response to abiotic stimulus;response to osmotic stress;response to stimulus;response to stress;ribonucleoprotein complex biogenesis;ribosomal small subunit biogenesis	binding;nucleic acid binding;RNA binding	cell part;FAl1-SGD1 complex;intracellular membrane-bounded organelle;intracellular non-membrane-bounded organelle;intracellular organelle;intracellular organelle part;intracellular part;macromolecular complex;membrane-bounded organelle;non-membrane-bounded organelle;nuclear part;nucleolus;nucleus;organelle;organelle part;protein complex		1	102852	12092.5	14906.8	14176.9	11616.2	11302	11005.3	98.8,99.7	DTNENFVSYPLAPSDR,GIQGAENSGEIK	sp|Q06132|SGD1_YEAST	1823.847708,1201.604484	GIQGAENSGEIK,DTNENFVSYPLAPSDR	http://www.uniprot.org/uniprot/Q06132	3.11457
P11353	HEM6_YEAST Oxygen-dependent coproporphyrinogen-III oxidase OS=Saccharomyces cerevisiae (strain ATCC 204508 / S288c) GN=HEM13 PE=1 SV=2	HEM13	3	4390570	4391128	4799737	5.2267e+06	4917085	4928181	biosynthetic process;cellular aromatic compound metabolic process;cellular biosynthetic process;cellular metabolic process;cellular nitrogen compound biosynthetic process;cellular nitrogen compound metabolic process;cellular process;cofactor biosynthetic process;cofactor metabolic process;heme biosynthetic process;heme metabolic process;heterocycle biosynthetic process;heterocycle metabolic proce…	binding;catalytic activity;coproporphyrinogen oxidase activity;identical protein binding;oxidoreductase activity;oxidoreductase activity, acting on the CH-CH group of donors;oxidoreductase activity, acting on the CH-CH group of donors, oxygen as acceptor;protein binding;protein dimerization activity;protein homodimerization activity	cell part;cytoplasmic part;cytosol;intracellular part	Porphyrin and chlorophyll metabolism	1	37711.1	243920	243952	266652	290372	273171	273788	99.7,99.7,99.7	EEQQWQAIR,QAEITQGLESIDTVK,WCDEYFYITHR | Carbamidomethyl [C2]	sp|P11353|HEM6_YEAST	1186.583232,1630.852851,1588.6913055	EEQQWQAIR,QAEITQGLESIDTVK,WCDEYFYITHR | Carbamidomethyl [C2]	http://www.uniprot.org/uniprot/P11353	10.6707
P40555	PSMD9_YEAST Probable 26S proteasome regulatory subunit p27 OS=Saccharomyces cerevisiae (strain ATCC 204508 / S288c) GN=NAS2 PE=1 SV=1	NAS2	1	956794	992960	1.17551e+06	850099	533717	674459	catabolic process;cellular catabolic process;cellular component assembly;cellular component assembly at cellular level;cellular component organization;cellular component organization at cellular level;cellular component organization or biogenesis;cellular component organization or biogenesis at cellular level;cellular macromolecular complex assembly;cellular macromolecular complex subunit organiz…		cell part;cytoplasm;cytoplasmic part;cytosol;intracellular membrane-bounded organelle;intracellular organelle;intracellular part;membrane-bounded organelle;nucleus;organelle		1	24846.1	79732.8	82746.6	97958.7	70841.5	44476.4	56204.8	99.7	NEDRPLPVLLLR	sp|P40555|PSMD9_YEAST	1433.85	NEDRPLPVLLLR	http://www.uniprot.org/uniprot/P40555	5.45455
Q05827	HOR7_YEAST Protein HOR7 OS=Saccharomyces cerevisiae (strain ATCC 204508 / S288c) GN=HOR7 PE=1 SV=1	HOR7	1	45672.6	199937	33453.8	251875	578452	396229	cellular component organization;cellular component organization or biogenesis;cellular membrane organization;cellular process;membrane organization;plasma membrane organization		cell part;membrane;plasma membrane		1	5573.34	15223.9	66645.5	11150.9	83958	192817	132076	99.7	NAAQPIAGLNNGK | Deamidated [N11]	sp|Q05827|HOR7_YEAST	1267.66	NAAQPIAGLNNGK | Deamidated [N11]	http://www.uniprot.org/uniprot/Q05827	22.0339
P46993	ASG7_YEAST Protein ASG7 OS=Saccharomyces cerevisiae (strain ATCC 204508 / S288c) GN=ASG7 PE=1 SV=2	ASG7	1	40296136	38098200	41126764	34476192	27614888	34248288	conjugation;conjugation with cellular fusion;multi-organism process;reproduction;sexual reproduction		cell part;endomembrane system;integral to membrane;intrinsic to membrane;membrane;membrane part;plasma membrane		1	24945.5	5.03702e+06	4.76227e+06	5.14085e+06	4309524	3451861	4281036	99	EEVLQEIR | Deamidated [Q5]	sp|P46993|ASG7_YEAST	1015.53	EEVLQEIR | Deamidated [Q5]	http://www.uniprot.org/uniprot/P46993	3.82775
P21827	RCC1_YEAST Guanine nucleotide exchange factor SRM1 OS=Saccharomyces cerevisiae (strain ATCC 204508 / S288c) GN=SRM1 PE=1 SV=1	SRM1	10	15405974	20122572	17929560	21765440	22140116	22684292	biological regulation;cell cycle phase;cell cycle process;cell division;cellular component organization;cellular component organization at cellular level;cellular component organization or biogenesis;cellular component organization or biogenesis at cellular level;cellular localization;cellular process;cellular response to stimulus;establishment of localization;establishment of localization in cel…	enzyme regulator activity;GTPase regulator activity;guanyl-nucleotide exchange factor activity;molecular transducer activity;nucleoside-triphosphatase regulator activity;Ran guanyl-nucleotide exchange factor activity;Ras guanyl-nucleotide exchange factor activity;signal transducer activity;small GTPase regulator activity	cell part;chromatin;chromosomal part;intracellular membrane-bounded organelle;intracellular organelle;intracellular organelle part;intracellular part;membrane-bounded organelle;nuclear chromatin;nuclear chromosome part;nuclear part;nucleus;organelle;organelle part		1	53013.2	1.30584e+06	1.54961e+06	1.47365e+06	1692037	1.69903e+06	1.77953e+06	99.7,99.7,99.7,99.7,99.7,99.0,99.7,99.7,99.7,99.7	CNEGILGFYQDK | Carbamidomethyl [C1],DNLPEYTYK,ESFPPLAEGHK,LALPDNVVIR,LDMFEVGIPK,LSDEDAEK,TVATNGDASGAHR,TVATNGDASGAHR | Deamidated [N5],YIASGENHCFALTK | Carbamidomethyl [C9],YNIVQLAPGK	sp|P21827|RCC1_YEAST	1442.66043,1141.538744,1211.1107555,1108.669925,1147.60362,905.404581,1255.600126,1256.583228,1609.769232,1101.625951	YIASGENHCFALTK | Carbamidomethyl [C9],LALPDNVVIR,ESFPPLAEGHK	http://www.uniprot.org/uniprot/P21827	20.1245
P53327	SLH1_YEAST Antiviral helicase SLH1 OS=Saccharomyces cerevisiae (strain ATCC 204508 / S288c) GN=SLH1 PE=1 SV=2	SLH1	2	429050	418374	343114	291088	340893	292871	biological regulation;biosynthetic process;cellular biosynthetic process;cellular macromolecule biosynthetic process;cellular macromolecule metabolic process;cellular metabolic process;cellular process;cellular protein metabolic process;cytoplasmic translation;defense response;defense response to virus;immune effector process;immune system process;macromolecule biosynthetic process;macromolecule …	adenyl nucleotide binding;adenyl ribonucleotide binding;ATP binding;binding;catalytic activity;helicase activity;hydrolase activity;hydrolase activity, acting on acid anhydrides;hydrolase activity, acting on acid anhydrides, in phosphorus-containing anhydrides;nucleic acid binding;nucleoside-triphosphatase activity;nucleotide binding;purine nucleotide binding;purine ribonucleoside triphosphate bi…	cell part;cytoplasm;intracellular part		1	224847	4248	4142.3	3397.2	2882	3375.2	2899.7	99.7,99.7	ISLPDFDDELKK,NAVNSTPEFLTQQDIR	sp|P53327|SLH1_YEAST	1418.7420585,1831.92353	ISLPDFDDELKK,NAVNSTPEFLTQQDIR	http://www.uniprot.org/uniprot/P53327	1.42349
P32451	BIOB_YEAST Biotin synthase, mitochondrial OS=Saccharomyces cerevisiae (strain ATCC 204508 / S288c) GN=BIO2 PE=1 SV=2	BIO2	3	2524840	2.51015e+06	2415450	2782397	2.59414e+06	2925010	amide biosynthetic process;biosynthetic process;biotin biosynthetic process;biotin metabolic process;carboxylic acid biosynthetic process;carboxylic acid metabolic process;cellular amide metabolic process;cellular biosynthetic process;cellular ketone metabolic process;cellular metabolic process;cellular nitrogen compound biosynthetic process;cellular nitrogen compound metabolic process;cellular p…	2 iron, 2 sulfur cluster binding;4 iron, 4 sulfur cluster binding;binding;biotin synthase activity;catalytic activity;cation binding;ion binding;iron-sulfur cluster binding;metal cluster binding;metal ion binding;radical SAM enzyme activity;sulfurtransferase activity;transferase activity;transferase activity, transferring sulfur-containing groups	cell part;cytoplasmic part;intracellular membrane-bounded organelle;intracellular organelle;intracellular part;membrane-bounded organelle;mitochondrion;organelle	Biotin metabolism	1	41883.7	140269	139453	134192	154578	144119	162500	99.0,99.7,99.0	LQFDEILR,VQLCTLMNIK | Carbamidomethyl [C4],YATNAAVK	sp|P32451|BIOB_YEAST	1032.56906,1218.6575555,836.444786	LQFDEILR,VQLCTLMNIK | Carbamidomethyl [C4],YATNAAVK	http://www.uniprot.org/uniprot/P32451	6.93333
P39976	DLD3_YEAST D-lactate dehydrogenase [cytochrome] 3 OS=Saccharomyces cerevisiae (strain ATCC 204508 / S288c) GN=DLD3 PE=1 SV=1	DLD3	20	83760624	94853608	94560536	106049920	107348496	131297632	carboxylic acid metabolic process;cellular ketone metabolic process;cellular metabolic process;cellular process;filamentous growth;growth;lactate metabolic process;metabolic process;monocarboxylic acid metabolic process;organic acid metabolic process;oxoacid metabolic process;small molecule metabolic process	binding;catalytic activity;coenzyme binding;cofactor binding;D-lactate dehydrogenase (cytochrome) activity;flavin adenine dinucleotide binding;lactate dehydrogenase activity;oxidoreductase activity;oxidoreductase activity, acting on CH-OH group of donors;oxidoreductase activity, acting on the CH-OH group of donors, cytochrome as acceptor;oxidoreductase activity, acting on the CH-OH group of donor…	cell part;cytoplasm;intracellular part		2	55224.3	1.09841e+07	1.1735e+07	1.16549e+07	1.24803e+07	1.16605e+07	14072908	99.7,99.7,99.0,99.7,99.7,99.7,99.7,99.7,99.7,99.7,99.7,99.7,99.7,99.7,99.7,99.7,99.7,99.7,99.0,99.0	DAHQFLHDHDHIFPLDLPSR,DLYSVSAAVTER,DNTGYDLK,GQSNLILLPNSTDK,GSIECTIEYLK | Carbamidomethyl [C5],GSISAEHGIGFHK,KDNTGYDLK,LAVVPQGGNTDLVGASVPVFDEIVLSLR,LISEGMMAK,LISEGMMAK | Oxidation [M7],LNAAGLIGDAPK,LNAAGLIGDAPKPVVK,NHYDPNGILNPYK,NHYDPNGILNPYK | Deamidated [N6],SCGYGHVGDGNIHLNIAVR | Carbamidomethyl [C2],SVPTACNSYGGMYK | Carbamidomethyl [C6],TAAHPVAQLTAEAYPK,VLDSEDLAYFR,YDMSLQLK,YDMSLQLK | Oxidation …	sp|P46681|DLD2_YEAST,sp|P39976|DLD3_YEAST	2409.181443,1309.66131667,924.4269165,1499.06141225,1311.6472885,1338.67960767,1052.523248,2864.591775,978.4955205,994.490697,1138.644139,1561.93103167,1544.0005565,1544.738926,2037.99772,1533.6710065,1666.882519,1326.655221,996.503812,1012.499254	LISEGMMAK | Oxidation [M7],GQSNLILLPNSTDK,GSIECTIEYLK | Carbamidomethyl [C5]	http://www.uniprot.org/uniprot/P39976	42.9435
P38353	SSH1_YEAST Sec sixty-one protein homolog OS=Saccharomyces cerevisiae (strain ATCC 204508 / S288c) GN=SSH1 PE=1 SV=1	SSH1	5	9099884	11522693	7.55724e+06	12582175	15174116	13095889	cellular process;cotranslational protein targeting to membrane;establishment of localization;establishment of localization in cell;establishment of protein localization;establishment of protein localization in endoplasmic reticulum;establishment of protein localization to organelle;intracellular protein transport;intracellular transport;protein targeting;protein targeting to ER;protein targeting …	binding;macromolecule transmembrane transporter activity;peptide binding;protein transmembrane transporter activity;protein transporter activity;signal sequence binding;substrate-specific transmembrane transporter activity;substrate-specific transporter activity;transmembrane transporter activity;transporter activity	cell part;cytoplasmic part;endoplasmic reticulum part;integral to membrane;intracellular organelle part;intracellular part;intrinsic to membrane;macromolecular complex;membrane part;organelle part;protein complex;Ssh1 translocon complex;translocon complex	Phagosome;Protein export;Protein processing in endoplasmic reticulum;Vibrio cholerae infection	1	53311.1	622206	775229	511013	830756	1.01343e+06	859734	99.7,99.0,99.7,99.0,99.7	DQGITLMGR,ELFQSLTK,GTNNVYPIK,GVFGCEPR | Carbamidomethyl [C5],NEPTHIICK | Carbamidomethyl [C8]	sp|P38353|SSH1_YEAST	989.504724,964.53125,1004.537158,920.4246435,1110.558414	GTNNVYPIK,GVFGCEPR | Carbamidomethyl [C5],DQGITLMGR	http://www.uniprot.org/uniprot/P38353	8.77551
Q04432	HSP31_YEAST Glutathione-independent glyoxalase HSP31 OS=Saccharomyces cerevisiae (strain ATCC 204508 / S288c) GN=HSP31 PE=1 SV=1	HSP31	4	52269704	58294124	54276732	58966476	62512392	61102232	aldehyde catabolic process;biosynthetic process;carboxylic acid biosynthetic process;carboxylic acid metabolic process;catabolic process;cell communication;cellular aldehyde metabolic process;cellular biosynthetic process;cellular catabolic process;cellular ketone metabolic process;cellular metabolic process;cellular process;cellular response to chemical stimulus;cellular response to external sti…	catalytic activity;glyoxalase III activity	cell part;cytoplasmic mRNA processing body;cytoplasmic part;intracellular non-membrane-bounded organelle;intracellular organelle;intracellular part;macromolecular complex;non-membrane-bounded organelle;organelle;ribonucleoprotein complex;RNA granule;stress granule		1	25669.5	4.8983e+06	5.38157e+06	4.98963e+06	5.43247e+06	5744575	5.60596e+06	99.7,99.7,99.7,99.7	FGWDEHSLAK,KEGFEVDFVSETGK,LVTGVNPASAHSTAVR,NLATVEDVAK	sp|Q04432|HSP31_YEAST	1188.5667505,1570.7641455,1578.86077275,1058.56956	NLATVEDVAK,LVTGVNPASAHSTAVR,FGWDEHSLAK	http://www.uniprot.org/uniprot/Q04432	21.097
P12887	UNG_YEAST Uracil-DNA glycosylase OS=Saccharomyces cerevisiae (strain ATCC 204508 / S288c) GN=UNG1 PE=1 SV=1	UNG1	2	1.26844e+06	2.0847e+06	1.42956e+06	2.42069e+06	2.2427e+06	2.67032e+06	base-excision repair;cellular macromolecule metabolic process;cellular metabolic process;cellular nitrogen compound metabolic process;cellular process;cellular response to stimulus;cellular response to stress;DNA metabolic process;DNA repair;macromolecule metabolic process;metabolic process;nitrogen compound metabolic process;nucleic acid metabolic process;nucleobase-containing compound metabolic…	catalytic activity;DNA N-glycosylase activity;hydrolase activity;hydrolase activity, acting on glycosyl bonds;hydrolase activity, hydrolyzing N-glycosyl compounds;uracil DNA N-glycosylase activity	cell part;cytoplasmic part;intracellular membrane-bounded organelle;intracellular organelle;intracellular part;membrane-bounded organelle;mitochondrion;nucleus;organelle	Base excision repair;Primary immunodeficiency	1	40470.7	57656.5	94759	64979.8	110031	101941	121378	99.7,99.7	EANTDKYPANSNAK,QEYPDFVEDNK	sp|P12887|UNG_YEAST	1521.718113,1382.6115545	QEYPDFVEDNK,EANTDKYPANSNAK	http://www.uniprot.org/uniprot/P12887	6.96379
Q04199	CAC2_YEAST Chromatin assembly factor 1 subunit p60 OS=Saccharomyces cerevisiae (strain ATCC 204508 / S288c) GN=CAC2 PE=1 SV=1	CAC2	1	467267	555612	541767	635315	589898	614090	cellular component assembly;cellular component assembly at cellular level;cellular component organization;cellular component organization at cellular level;cellular component organization or biogenesis;cellular component organization or biogenesis at cellular level;cellular macromolecular complex assembly;cellular macromolecular complex subunit organization;cellular process;chromatin assembly or …		CAF-1 complex;cell part;chromatin assembly complex;chromosomal part;chromosome, centromeric region;cytoplasmic part;cytosol;intracellular membrane-bounded organelle;intracellular organelle;intracellular organelle part;intracellular part;macromolecular complex;membrane-bounded organelle;nuclear part;nucleus;organelle;organelle part;protein complex		1	51251.5	24592.9	29242.7	28514	33437.6	31047.2	32320.5	98.9	SGILNSAGGVK	sp|Q04199|CAC2_YEAST	1001.56	SGILNSAGGVK	http://www.uniprot.org/uniprot/Q04199	2.35043
P32900	SKG6_YEAST Protein SKG6 OS=Saccharomyces cerevisiae (strain ATCC 204508 / S288c) GN=SKG6 PE=1 SV=2	SKG6	2	558161	646533	660674	694523	753902	793577			cell cortex;cell part;cellular bud neck;cellular bud tip;cytoplasmic part;incipient cellular bud site;integral to membrane;intracellular part;intrinsic to membrane;membrane part;site of polarized growth		1	81847.9	19246.9	22294.2	22781.8	23949	25996.6	27364.7	98.8,99.7	ADNANDISQEENR,INNNDNIDNNEVPEAK	sp|P32900|SKG6_YEAST	1474.641446,1811.843358	INNNDNIDNNEVPEAK,ADNANDISQEENR	http://www.uniprot.org/uniprot/P32900	3.95095
P32179	MET22_YEAST 3'(2'),5'-bisphosphate nucleotidase OS=Saccharomyces cerevisiae (strain ATCC 204508 / S288c) GN=MET22 PE=1 SV=1	MET22	8	15938127	13924567	17405448	13437860	10856557	12401139	amine biosynthetic process;amine metabolic process;aspartate family amino acid biosynthetic process;aspartate family amino acid metabolic process;biosynthetic process;carboxylic acid biosynthetic process;carboxylic acid metabolic process;cellular amine metabolic process;cellular amino acid biosynthetic process;cellular amino acid metabolic process;cellular biosynthetic process;cellular ketone met…	3'(2'),5'-bisphosphate nucleotidase activity;binding;catalytic activity;cation binding;hydrolase activity;hydrolase activity, acting on ester bonds;ion binding;metal ion binding;nucleotidase activity;phosphatase activity;phosphoric ester hydrolase activity	cell part;cytoplasm;intracellular membrane-bounded organelle;intracellular organelle;intracellular part;membrane-bounded organelle;nucleus;organelle	Sulfur metabolism	1	39148.8	1.47447e+06	1.37924e+06	1.51616e+06	1323542	1.13338e+06	1.16448e+06	99.0,99.7,99.7,99.7,99.7,99.7,99.7,99.7	ANDEVYNK,ELHDLVVSTSCDVIQSR | Carbamidomethyl [C11],FWCLDPIDGTK | Carbamidomethyl [C3],GHESFGYIFR,GLGAFYSPSSDAESWTK,GVIASSGPR,IQSEVISHK,QIIDFGNYEGGR	sp|P32179|MET22_YEAST	951.438308,1956.97128,1350.63854,1211.5828425,1801.831998,842.467904,1039.575232,1367.6575855	GHESFGYIFR,QIIDFGNYEGGR,ELHDLVVSTSCDVIQSR | Carbamidomethyl [C11]	http://www.uniprot.org/uniprot/P32179	26.0504
Q12160	YP063_YEAST Uncharacterized protein YPR063C OS=Saccharomyces cerevisiae (strain ATCC 204508 / S288c) GN=YPR063C PE=1 SV=1	YPR063C	1	589788	904630	1.22981e+06	1.47921e+06	1.57414e+06	1.83865e+06			cell part;cytoplasmic part;endoplasmic reticulum membrane;endoplasmic reticulum part;integral to membrane;intracellular organelle part;intracellular part;intrinsic to membrane;membrane;membrane part;organelle membrane;organelle part		1	15440.7	98297.9	150771	204969	246534	262356	306441	99.7	APSPMDQPPAIK	sp|Q12160|YP063_YEAST	1250.64	APSPMDQPPAIK	http://www.uniprot.org/uniprot/Q12160	8.57143
P41911	GPD2_YEAST Glycerol-3-phosphate dehydrogenase [NAD(+)] 2, mitochondrial OS=Saccharomyces cerevisiae (strain ATCC 204508 / S288c) GN=GPD2 PE=1 SV=2	GPD2	9	74191752	75151216	54771688	54242824	45130812	40830064	alcohol catabolic process;alcohol metabolic process;alditol catabolic process;alditol metabolic process;carbohydrate catabolic process;carbohydrate metabolic process;catabolic process;cellular carbohydrate catabolic process;cellular carbohydrate metabolic process;cellular metabolic process;cellular nitrogen compound metabolic process;cellular process;coenzyme metabolic process;cofactor metabolic …	binding;catalytic activity;coenzyme binding;cofactor binding;glycerol-3-phosphate dehydrogenase [NAD+] activity;NAD binding;nucleotide binding;oxidoreductase activity;oxidoreductase activity, acting on CH-OH group of donors;oxidoreductase activity, acting on the CH-OH group of donors, NAD or NADP as acceptor	cell part;cytoplasmic part;cytosol;glycerol-3-phosphate dehydrogenase complex;intracellular membrane-bounded organelle;intracellular organelle;intracellular part;macromolecular complex;membrane-bounded organelle;mitochondrion;organelle;protein complex	Glycerophospholipid metabolism	2	49421.1	4.47536e+06	4.55032e+06	3476553	3.56176e+06	3.16031e+06	3.16075e+06	99.7,99.7,99.7,99.7,99.0,99.7,99.7,99.7,99.7	EHWSETTVAYQLPK,ELLNGQSAQGIITCR | Carbamidomethyl [C14],ELLNGQSAQGIITCR | Carbamidomethyl [C14] Deamidated [N4],IGDENLTDIINTR,LGLGEIIK,SDSAVSIVHLK,VETYYQESAGVADLITTCSGGR | Carbamidomethyl [C18],VIAENTELHSHIFEPEVR,VTVIGSGNWGTTIAK	sp|P41911|GPD2_YEAST,sp|Q00055|GPD1_YEAST	1687.8342255,1658.85385,1659.819432,1472.758611,841.535191,1154.63490133,2377.1128765,2119.087752,1502.82	EHWSETTVAYQLPK,IGDENLTDIINTR,LGLGEIIK	http://www.uniprot.org/uniprot/P41911	26.3636
P53981	YNB0_YEAST Uncharacterized phosphatase YNL010W OS=Saccharomyces cerevisiae (strain ATCC 204508 / S288c) GN=YNL010W PE=1 SV=1	YNL010W	9	57079896	56578744	59234440	50644312	55634996	50100064		catalytic activity;hydrolase activity;hydrolase activity, acting on ester bonds;phosphatase activity;phosphoric ester hydrolase activity	cell part;cytoplasm;intracellular membrane-bounded organelle;intracellular organelle;intracellular part;membrane-bounded organelle;nucleus;organelle		1	27480.2	7.19298e+06	6.61199e+06	6.64223e+06	5.90259e+06	6153161	5.79181e+06	99.7,99.7,99.0,99.7,99.7,99.7,99.7,99.7,99.7	AGEQRPVYFYCGDGVSDLSAAK | Carbamidomethyl [C11],DESPFGHDK,ECDLLFAK | Carbamidomethyl [C2],IIYKDESPFGHDK,KQNVPFHEFDTFK,LVGQESIHK,PVYFYCGDGVSDLSAAK | Carbamidomethyl [C6],QNVPFHEFDTFK,VFEGVLDDTK	sp|P53981|YNB0_YEAST	2389.1206405,1030.443944,994.487475,1547.77459175,1635.819054,1009.56440325,1848.858129,1507.722872,1121.57000333	LVGQESIHK,ECDLLFAK | Carbamidomethyl [C2],VFEGVLDDTK	http://www.uniprot.org/uniprot/P53981	31.1203
Q04439	MYO5_YEAST Myosin-5 OS=Saccharomyces cerevisiae (strain ATCC 204508 / S288c) GN=MYO5 PE=1 SV=1	MYO5	7	4756226	4.89931e+06	4483003	5133280	5380817	5010862	actin cortical patch localization;asexual reproduction;bipolar cellular bud site selection;cell budding;cell division;cell wall organization;cell wall organization or biogenesis;cellular bud site selection;cellular cell wall organization;cellular cell wall organization or biogenesis;cellular component organization;cellular component organization or biogenesis;cellular component organization or bi…	adenyl nucleotide binding;adenyl ribonucleotide binding;ATP binding;binding;catalytic activity;hydrolase activity;hydrolase activity, acting on acid anhydrides;hydrolase activity, acting on acid anhydrides, in phosphorus-containing anhydrides;identical protein binding;microfilament motor activity;motor activity;nucleoside-triphosphatase activity;nucleotide binding;protein binding;purine nucleotid…	actin cortical patch;cell cortex part;cell part;cytoplasmic part;cytoskeletal part;intracellular organelle part;intracellular part;macromolecular complex;myosin complex;organelle part;protein complex		1	136898	101245	110391	96525.7	115740	122353	113429	99.7,99.7,99.0,99.7,99.7,99.7,99.0	CQINESAPK | Carbamidomethyl [C1],EVGVSDLTLLSK,GDVIYITR,GSVYHVPLNIVQADAVR,LNLFTTNPHFDLR,SLQAFPGAEK,SPNDYDDR	sp|Q04439|MYO5_YEAST	1045.494764,1259.709276,935.516644,1837.001943,1586.83393767,1046.548394,980.390608	EVGVSDLTLLSK,SLQAFPGAEK,LNLFTTNPHFDLR	http://www.uniprot.org/uniprot/Q04439	6.31665
P47143	ADK_YEAST Adenosine kinase OS=Saccharomyces cerevisiae (strain ATCC 204508 / S288c) GN=ADO1 PE=1 SV=1	ADO1	11	121154376	150273504	164482768	188990672	179973392	221047072	AMP biosynthetic process;AMP metabolic process;AMP salvage;biosynthetic process;cellular aromatic compound metabolic process;cellular biosynthetic process;cellular metabolic compound salvage;cellular metabolic process;cellular nitrogen compound biosynthetic process;cellular nitrogen compound metabolic process;cellular process;heterocycle biosynthetic process;heterocycle metabolic process;metaboli…	adenosine kinase activity;adenyl nucleotide binding;adenyl ribonucleotide binding;ATP binding;binding;catalytic activity;kinase activity;nucleobase-containing compound kinase activity;nucleoside kinase activity;nucleotide binding;phosphotransferase activity, alcohol group as acceptor;purine nucleotide binding;purine ribonucleoside triphosphate binding;purine ribonucleotide binding;ribonucleotide …		Purine metabolism	1	36371.9	1.44229e+07	1.68557e+07	1.85682e+07	1.96797e+07	1.86408e+07	2.14103e+07	99.7,99.7,99.7,99.7,99.7,99.7,99.7,99.7,99.7,99.7,99.7	CAALITGHNR | Carbamidomethyl [C1],ENDAILVDAK,GTSTYPVKPLDSSK,HWDLVEAAK,IVDTNGAGDAFAGGFMAGLTK | Oxidation [M16],LVAGGAAQNTAR | Deamidated [Q8],SLVTDLGAANFFTPDHLDK,SMYQVQNDIGTGK,SMYQVQNDIGTGK | Oxidation [M2],TAPLVVLGNPLLDFQADVTAEYLAK,TVIFTHGVEPTVVVSSK	sp|P47143|ADK_YEAST	1111.56492,1086.564918,1478.77255475,1067.5489325,2027.9733875,1128.6,2060.039073,1439.683583,1455.6774835,2657.456208,1798.99752825	SMYQVQNDIGTGK | Oxidation [M2],TVIFTHGVEPTVVVSSK,ENDAILVDAK	http://www.uniprot.org/uniprot/P47143	44.1176
P23285	CYPB_YEAST Peptidyl-prolyl cis-trans isomerase B OS=Saccharomyces cerevisiae (strain ATCC 204508 / S288c) GN=CPR2 PE=1 SV=1	CPR2	3	2.33664e+06	2.67576e+06	2.63837e+06	2103220	1.5999e+06	2.10473e+06	cellular macromolecule metabolic process;cellular metabolic process;cellular process;cellular protein metabolic process;macromolecule metabolic process;metabolic process;primary metabolic process;protein folding;protein metabolic process	binding;catalytic activity;cis-trans isomerase activity;isomerase activity;peptide binding;peptidyl-prolyl cis-trans isomerase activity	extracellular region		1	22768.5	233664	267576	263837	210322	159990	210473	99.0,99.7,99.7	IVIGLYGK,SIYGDTFPDENFTLK,VFFDIEHGEEK	sp|P23285|CYPB_YEAST	861.539699,1745.829292,1348.639977	IVIGLYGK,VFFDIEHGEEK,SIYGDTFPDENFTLK	http://www.uniprot.org/uniprot/P23285	16.5854
P53334	SCW4_YEAST Probable family 17 glucosidase SCW4 OS=Saccharomyces cerevisiae (strain ATCC 204508 / S288c) GN=SCW4 PE=1 SV=1	SCW4	5	25295468	26695836	29207548	32745136	30197088	37466108	carbohydrate metabolic process;cell wall organization;cell wall organization or biogenesis;cellular component organization or biogenesis;conjugation;conjugation with cellular fusion;metabolic process;multi-organism process;primary metabolic process;reproduction;sexual reproduction	catalytic activity;glucosidase activity;hydrolase activity;hydrolase activity, acting on glycosyl bonds;hydrolase activity, hydrolyzing O-glycosyl compounds	cell part;cell wall;cytoplasmic part;external encapsulating structure;extracellular region;fungal-type cell wall;intracellular membrane-bounded organelle;intracellular organelle;intracellular part;membrane-bounded organelle;organelle;vacuole		1	40172.5	2.29355e+06	2.36831e+06	2.82548e+06	3017163	2.68879e+06	3.37475e+06	99.7,99.7,99.7,99.0,99.0	GETYGVAVPSK,LYGTDCNQVENVFK | Carbamidomethyl [C6],NVVITESGWPSK,WLLEQIQR,YWGILSNE	sp|P53334|SCW4_YEAST	1106.5696475,1685.786604,1315.686281,1084.613178,980.469105	GETYGVAVPSK,LYGTDCNQVENVFK | Carbamidomethyl [C6],NVVITESGWPSK	http://www.uniprot.org/uniprot/P53334	13.7306
Q12212	SIA1_YEAST Protein SIA1 OS=Saccharomyces cerevisiae (strain ATCC 204508 / S288c) GN=SIA1 PE=2 SV=1	SIA1	1	9232252	10191752	11506246	12463759	15573462	20385200	cation transport;establishment of localization;hydrogen transport;ion transport;monovalent inorganic cation transport;proton transport;transport	catalytic activity;hydrolase activity			1	71845	288508	318492	359570	389492	486671	637038	99.4	ITSPHIQFSRGQR	sp|Q12212|SIA1_YEAST	1525.82	ITSPHIQFSRGQR	http://www.uniprot.org/uniprot/Q12212	2.09003
P27809	KRE2_YEAST Glycolipid 2-alpha-mannosyltransferase OS=Saccharomyces cerevisiae (strain ATCC 204508 / S288c) GN=KRE2 PE=1 SV=1	KRE2	8	7.30542e+06	8.02662e+06	7.7486e+06	7.22313e+06	7077180	6.91103e+06	biosynthetic process;carbohydrate metabolic process;cell wall glycoprotein biosynthetic process;cell wall macromolecule biosynthetic process;cell wall macromolecule metabolic process;cell wall mannoprotein biosynthetic process;cell wall organization or biogenesis;cellular biosynthetic process;cellular carbohydrate metabolic process;cellular cell wall macromolecule metabolic process;cellular cell …	alpha-1,2-mannosyltransferase activity;catalytic activity;mannosyltransferase activity;transferase activity;transferase activity, transferring glycosyl groups;transferase activity, transferring hexosyl groups	cell part;cytoplasmic part;Golgi apparatus;Golgi apparatus part;Golgi membrane;integral to membrane;intracellular membrane-bounded organelle;intracellular organelle;intracellular organelle part;intracellular part;intrinsic to membrane;membrane;membrane part;membrane-bounded organelle;organelle;organelle membrane;organelle part	Other types of O-glycan biosynthesis	1	51386.1	434727	479380	497959	451219	431765	436137	99.0,99.0,99.7,99.7,99.2,99.7,99.7,99.0	ACYVTLVR | Carbamidomethyl [C2],ADAPIDTK,EVYNSNNCECDQGNDFTFQGYSCGK | Carbamidomethyl [C8 C10 C23],EYYDAQGLVKPK,IHYFSDIGYHHPPYDNCPLDK | Carbamidomethyl [C17],KLEQSALNSEASEDSEAMDEESK | Oxidation [M18],LYCDINYDVFK | Carbamidomethyl [C3],YQSGFFWR	sp|P27809|KRE2_YEAST	980.519811,829.425084,2992.162475,1409.730708,2587.183275,2542.108176,1448.676507,1089.513158	LYCDINYDVFK | Carbamidomethyl [C3],ACYVTLVR | Carbamidomethyl [C2],EYYDAQGLVKPK	http://www.uniprot.org/uniprot/P27809	26.2443
P32867	SSO1_YEAST Protein SSO1 OS=Saccharomyces cerevisiae (strain ATCC 204508 / S288c) GN=SSO1 PE=1 SV=2	SSO1	2	1.00088e+06	1.16205e+06	1.16698e+06	1.34938e+06	1.32041e+06	1.71774e+06	anatomical structure development;anatomical structure formation involved in morphogenesis;ascospore formation;ascospore-type prospore formation;cell development;cell differentiation;cellular component assembly;cellular component assembly at cellular level;cellular component assembly involved in morphogenesis;cellular component organization;cellular component organization at cellular level;cellula…	binding;lipid binding;phosphatidic acid binding;phosphatidylinositol binding;phosphatidylinositol-3,4-bisphosphate binding;phosphatidylinositol-3,5-bisphosphate binding;phosphatidylinositol-4,5-bisphosphate binding;phospholipid binding;protein binding;SNAP receptor activity	cell part;cytoplasmic part;fungal-type vacuole membrane;integral to membrane;intracellular organelle part;intracellular part;intrinsic to membrane;macromolecular complex;membrane;membrane part;organelle membrane;organelle part;plasma membrane;prospore membrane;protein complex;SNARE complex;vacuolar membrane;vacuolar part	SNARE interactions in vesicular transport	1	33105.8	100088	116205	116697	134938	132041	171774	99.7,99.7	HSLDNFVAQATDLQFK,YDHTINQVDSLHK	sp|P32867|SSO1_YEAST	1832.918846,1568.771606	YDHTINQVDSLHK,HSLDNFVAQATDLQFK	http://www.uniprot.org/uniprot/P32867	10
Q08685	CLP1_YEAST mRNA cleavage and polyadenylation factor CLP1 OS=Saccharomyces cerevisiae (strain ATCC 204508 / S288c) GN=CLP1 PE=1 SV=1	CLP1	1	630924	400509	550980	388931	289497	332202	cellular component organization;cellular component organization at cellular level;cellular component organization or biogenesis;cellular component organization or biogenesis at cellular level;cellular macromolecule metabolic process;cellular metabolic process;cellular nitrogen compound metabolic process;cellular process;chromatin organization;chromosome organization;gene looping;macromolecule met…	adenyl nucleotide binding;adenyl ribonucleotide binding;ATP binding;binding;nucleotide binding;purine nucleotide binding;purine ribonucleoside triphosphate binding;purine ribonucleotide binding;ribonucleotide binding	cell part;intracellular organelle part;intracellular part;macromolecular complex;mRNA cleavage factor complex;nuclear part;nucleoplasm part;organelle part;protein complex	mRNA surveillance pathway	1	50225.1	31546.2	20025.4	27548.9	19446.5	14474.8	16610	99.7	LDGVSAVDDVYK	sp|Q08685|CLP1_YEAST	1279.64	LDGVSAVDDVYK	http://www.uniprot.org/uniprot/Q08685	2.69663
P38225	FAT1_YEAST Very long-chain fatty acid transport protein OS=Saccharomyces cerevisiae (strain ATCC 204508 / S288c) GN=FAT1 PE=1 SV=2	FAT1	2	173415	162218	115299	197589	290102	227634	carboxylic acid metabolic process;carboxylic acid transport;cellular ketone metabolic process;cellular lipid metabolic process;cellular metabolic process;cellular process;establishment of localization;fatty acid metabolic process;fatty acid transport;lipid metabolic process;lipid transport;long-chain fatty acid transport;metabolic process;monocarboxylic acid metabolic process;monocarboxylic acid …	catalytic activity;fatty acid ligase activity;fatty acid transporter activity;ligase activity;ligase activity, forming carbon-sulfur bonds;lipid transporter activity;long-chain fatty acid transporter activity;substrate-specific transporter activity;transporter activity;very long-chain fatty acid-CoA ligase activity	cell part;cytoplasmic part;endoplasmic reticulum;integral to membrane;intracellular membrane-bounded organelle;intracellular organelle;intracellular part;intrinsic to internal side of plasma membrane;intrinsic to membrane;intrinsic to plasma membrane;lipid particle;membrane part;membrane-bounded organelle;microbody;organelle;peroxisome;plasma membrane part		1	77140	4954.7	4634.8	3294.2	5645.4	8288.6	6503.8	98.8,99.7	MDPNDDSVIYR,SENVSTTEVEDQLTASNK	sp|P38225|FAT1_YEAST	1323.587866,1950.921188	SENVSTTEVEDQLTASNK,MDPNDDSVIYR	http://www.uniprot.org/uniprot/P38225	4.33483
P53112	PEX14_YEAST Peroxisomal membrane protein PEX14 OS=Saccharomyces cerevisiae (strain ATCC 204508 / S288c) GN=PEX14 PE=1 SV=1	PEX14	2	1.32456e+06	1.08892e+06	1.34821e+06	1004484	1.06679e+06	892452	cellular component assembly;cellular component assembly at cellular level;cellular component organization;cellular component organization at cellular level;cellular component organization or biogenesis;cellular component organization or biogenesis at cellular level;cellular macromolecular complex assembly;cellular macromolecular complex subunit organization;cellular process;cellular protein compl…	binding;binding, bridging;protein binding;protein binding, bridging	cell part;cytoplasmic part;intracellular membrane-bounded organelle;intracellular organelle;intracellular organelle part;intracellular part;membrane;membrane-bounded organelle;microbody;microbody membrane;microbody part;organelle;organelle membrane;organelle part;peroxisomal membrane;peroxisomal part	Peroxisome	1	38419.8	63074.4	51853.2	64200.6	47832.5	50799.6	42497.7	99.7,99.7	ELSDTIAELK,EQTIDSNASIPEWQK	sp|P53112|PEX14_YEAST	1117.5958,1744.836647	EQTIDSNASIPEWQK,ELSDTIAELK	http://www.uniprot.org/uniprot/P53112	7.33138
P40531	GVP36_YEAST Protein GVP36 OS=Saccharomyces cerevisiae (strain ATCC 204508 / S288c) GN=GVP36 PE=1 SV=1	GVP36	10	38629700	38231140	40127796	34381148	37305112	32473836	actin cytoskeleton organization;actin filament-based process;cellular component organization;cellular component organization at cellular level;cellular component organization or biogenesis;cellular component organization or biogenesis at cellular level;cellular membrane organization;cellular process;cytoskeleton organization;endocytosis;establishment of localization;establishment or maintenance o…		cell part;cytoplasmic part;Golgi apparatus part;integral to Golgi membrane;integral to membrane;integral to organelle membrane;intracellular organelle part;intracellular part;intrinsic to Golgi membrane;intrinsic to membrane;intrinsic to organelle membrane;membrane part;organelle part		1	36669.7	4.82173e+06	5.26886e+06	5.24703e+06	4.69756e+06	4.85868e+06	4.80563e+06	99.7,99.7,99.7,99.7,99.0,99.7,99.7,99.7,99.0,99.7	AQAEYFETSAGLMK,AQAEYFETSAGLMK | Oxidation [M13],EFLSNSFAEEPEAK,EFLSNSFAEEPEAKPEVAEEEKPQTAISMNDEDDA,EYTELEDK,IQQDTLIQTK,KLQEISTSVSEK,LTELTHATSASEAQNILVAPGPIK,TLNYALSK,YINESVNEFSR	sp|P40531|GVP36_YEAST	1544.7307945,1560.7264135,1596.744359,3895.7484555,1025.464326,1186.665627,1347.73562875,2460.341367,908.50317,1356.642328	KLQEISTSVSEK,YINESVNEFSR,IQQDTLIQTK	http://www.uniprot.org/uniprot/P40531	37.4233
P14772	BPT1_YEAST Bile pigment transporter 1 OS=Saccharomyces cerevisiae (strain ATCC 204508 / S288c) GN=BPT1 PE=1 SV=2	BPT1	3	3.85505e+06	2524049	2.64116e+06	1793053	1.89171e+06	2.22407e+06	bilirubin transport;cadmium ion transmembrane transport;cadmium ion transport;carboxylic acid transport;cation transport;cellular component organization;cellular component organization at cellular level;cellular component organization or biogenesis;cellular component organization or biogenesis at cellular level;cellular membrane fusion;cellular membrane organization;cellular process;dicarboxylic …	active transmembrane transporter activity;adenyl nucleotide binding;adenyl ribonucleotide binding;ATP binding;ATPase activity;ATPase activity, coupled;ATPase activity, coupled to movement of substances;ATPase activity, coupled to transmembrane movement of substances;bilirubin transmembrane transporter activity;binding;cadmium ion transmembrane transporter activity;carboxylic acid transmembrane tr…	cell part;cytoplasmic part;fungal-type vacuole membrane;integral to membrane;intracellular organelle part;intracellular part;intrinsic to membrane;membrane;membrane part;organelle membrane;organelle part;vacuolar membrane;vacuolar part		1	176872	51400.7	33654	35215.4	23907.4	25222.8	29654.3	99.7,99.7,99.7	ENLDPVLNNINVK,INENGSNLSVGQR,SHLAIIPQDAQAFEGTVK	sp|P14772|BPT1_YEAST	1480.799456,1386.694424,1924.018577	INENGSNLSVGQR,SHLAIIPQDAQAFEGTVK,ENLDPVLNNINVK	http://www.uniprot.org/uniprot/P14772	2.82232
Q12377	RPN6_YEAST 26S proteasome regulatory subunit RPN6 OS=Saccharomyces cerevisiae (strain ATCC 204508 / S288c) GN=RPN6 PE=1 SV=3	RPN6	4	46052696	53230708	49815548	68487928	59079784	91499664	catabolic process;cellular catabolic process;cellular component assembly;cellular component assembly at cellular level;cellular component organization;cellular component organization at cellular level;cellular component organization or biogenesis;cellular component organization or biogenesis at cellular level;cellular macromolecular complex assembly;cellular macromolecular complex subunit organiz…	structural molecule activity	cell part;cytoplasmic part;cytosolic part;cytosolic proteasome complex;intracellular part;macromolecular complex;proteasome complex;proteasome regulatory particle, lid subcomplex;proteasome storage granule;protein complex	Proteasome	1	49773.3	2.26898e+06	2.61309e+06	2.45267e+06	3325765	2.87039e+06	4.4238e+06	99.7,99.7,99.7,99.7	FEQVPDSLDDQIFVCEK | Carbamidomethyl [C15],IIGLDTQQVEGK,IMLNLIDDVK,SLLDFNTALK	sp|Q12377|RPN6_YEAST	2068.295301,1299.714184,1172.656068,1120.621419	SLLDFNTALK,IIGLDTQQVEGK,IMLNLIDDVK	http://www.uniprot.org/uniprot/Q12377	11.2903
Q12432	EAF3_YEAST Chromatin modification-related protein EAF3 OS=Saccharomyces cerevisiae (strain ATCC 204508 / S288c) GN=EAF3 PE=1 SV=1	EAF3	4	4.55979e+06	4730145	4.30114e+06	4.78295e+06	5.05513e+06	5209850	biological regulation;biosynthetic process;cellular biosynthetic process;cellular component organization;cellular component organization at cellular level;cellular component organization or biogenesis;cellular component organization or biogenesis at cellular level;cellular macromolecule metabolic process;cellular metabolic process;cellular nitrogen compound metabolic process;cellular process;cell…	acetyltransferase activity;catalytic activity;histone acetyltransferase activity;lysine N-acetyltransferase activity;N-acetyltransferase activity;N-acyltransferase activity;transferase activity;transferase activity, transferring acyl groups;transferase activity, transferring acyl groups other than amino-acyl groups	cell part;chromatin remodeling complex;chromosomal part;H4/H2A histone acetyltransferase complex;histone acetyltransferase complex;histone deacetylase complex;intracellular organelle part;intracellular part;macromolecular complex;NuA4 histone acetyltransferase complex;nuclear chromosome part;nuclear part;nucleoplasm part;organelle part;protein complex;Rpd3S complex;Sin3-type complex		1	45202.9	194392	205074	187715	211958	218891	220614	99.0,99.7,99.5,99.7	ISLQIPIK,IYGAIHLLR,LSTSLGGPSNGGK,YEHEVSQELESPGSQSQLSEYCAGLK | Carbamidomethyl [C22]	sp|Q12432|EAF3_YEAST	910.592978,1054.638012,1174.609594,2954.349024	LSTSLGGPSNGGK,ISLQIPIK,YEHEVSQELESPGSQSQLSEYCAGLK | Carbamidomethyl [C22]	http://www.uniprot.org/uniprot/Q12432	13.9651
Q12009	TRMB_YEAST tRNA (guanine-N(7)-)-methyltransferase OS=Saccharomyces cerevisiae (strain ATCC 204508 / S288c) GN=TRM8 PE=1 SV=1	TRM8	7	20836028	22875672	22458196	23443992	25739104	24463604	cellular macromolecule metabolic process;cellular metabolic process;cellular nitrogen compound metabolic process;cellular process;macromolecule metabolic process;macromolecule methylation;macromolecule modification;metabolic process;methylation;ncRNA metabolic process;ncRNA processing;nitrogen compound metabolic process;nucleic acid metabolic process;nucleobase-containing compound metabolic proce…	binding;catalytic activity;methyltransferase activity;nucleic acid binding;RNA binding;RNA methyltransferase activity;S-adenosylmethionine-dependent methyltransferase activity;transferase activity;transferase activity, transferring one-carbon groups;tRNA (guanine) methyltransferase activity;tRNA (guanine-N7-)-methyltransferase activity;tRNA binding;tRNA methyltransferase activity	cell part;cytoplasmic part;intracellular membrane-bounded organelle;intracellular organelle;intracellular part;macromolecular complex;membrane-bounded organelle;methyltransferase complex;nucleus;organelle;protein complex;tRNA methyltransferase complex		1	33391.1	1.82106e+06	2.10885e+06	1.97555e+06	2.12169e+06	2.3167e+06	2169980	99.0,99.7,99.7,99.0,99.7,99.7,99.7	DLHEWMVK,EGGVVYTITDVK,EWEENDECVK | Carbamidomethyl [C8],FLPNFFEK,HGFQNINVLR,HLEEHPLFER,VQVTNYVEDR	sp|Q12009|TRMB_YEAST	1056.5157545,1279.676495,1336.5359775,1040.542936,1196.6520425,1305.658017,1221.6084815	EWEENDECVK | Carbamidomethyl [C8],HGFQNINVLR,EGGVVYTITDVK	http://www.uniprot.org/uniprot/Q12009	23.7762
Q06106	MRD1_YEAST Multiple RNA-binding domain-containing protein 1 OS=Saccharomyces cerevisiae (strain ATCC 204508 / S288c) GN=MRD1 PE=1 SV=1	MRD1	6	9380335	8760585	8068094	10090100	11625311	9837754	cellular component assembly;cellular component assembly at cellular level;cellular component organization;cellular component organization at cellular level;cellular component organization or biogenesis;cellular component organization or biogenesis at cellular level;cellular macromolecular complex assembly;cellular macromolecular complex subunit organization;cellular macromolecule metabolic proces…	binding;nucleic acid binding;nucleotide binding;RNA binding;rRNA binding;rRNA primary transcript binding	90S preribosome;cell part;intracellular non-membrane-bounded organelle;intracellular organelle;intracellular organelle part;intracellular part;macromolecular complex;non-membrane-bounded organelle;nuclear part;nucleolus;organelle;organelle part;preribosome;ribonucleoprotein complex		1	101118	232974	214131	197370	249826	283607	247161	99.7,99.7,99.7,99.7,99.7,99.7	GLPVYLTDDNLR,HSHQAVNGSGPDLITDVK,HSNIDDEIR,NRDEDQEDAGEEEK,SSSYATEQNESLDTK,TDEELAIEK	sp|Q06106|MRD1_YEAST	1374.725415,1873.9432025,1097.5190115,1662.672933,1658.741804,1046.518285	HSNIDDEIR,SSSYATEQNESLDTK,GLPVYLTDDNLR	http://www.uniprot.org/uniprot/Q06106	8.68095
P36006	MYO3_YEAST Myosin-3 OS=Saccharomyces cerevisiae (strain ATCC 204508 / S288c) GN=MYO3 PE=1 SV=4	MYO3	2	2503986	2.75675e+06	2.59838e+06	2.86834e+06	2.7876e+06	2.85058e+06	actin cortical patch localization;asexual reproduction;bipolar cellular bud site selection;cell budding;cell division;cell wall organization;cell wall organization or biogenesis;cellular bud site selection;cellular cell wall organization;cellular cell wall organization or biogenesis;cellular component organization;cellular component organization or biogenesis;cellular component organization or bi…	adenyl nucleotide binding;adenyl ribonucleotide binding;ATP binding;binding;catalytic activity;cytoskeletal protein binding;hydrolase activity;hydrolase activity, acting on acid anhydrides;hydrolase activity, acting on acid anhydrides, in phosphorus-containing anhydrides;microfilament motor activity;motor activity;myosin binding;nucleoside-triphosphatase activity;nucleotide binding;protein bindin…	actin cortical patch;cell cortex part;cell part;cytoplasmic part;cytoskeletal part;intracellular organelle part;intracellular part;macromolecular complex;myosin complex;organelle part;protein complex		1	142450	43172.2	47530.2	44799.7	49454.2	48062	49147.9	99.7,99.7	EVGISDLTLLSK,NTVPVAATGAVNDVTNQK	sp|P36006|MYO3_YEAST	1273.720956,1797.934488	NTVPVAATGAVNDVTNQK,EVGISDLTLLSK	http://www.uniprot.org/uniprot/P36006	2.35849
P38805	RPF1_YEAST Ribosome production factor 1 OS=Saccharomyces cerevisiae (strain ATCC 204508 / S288c) GN=RPF1 PE=1 SV=1	RPF1	5	93937136	89385328	100695160	101019648	109384992	112510480	cellular component assembly;cellular component assembly at cellular level;cellular component organization;cellular component organization at cellular level;cellular component organization or biogenesis;cellular component organization or biogenesis at cellular level;cellular localization;cellular macromolecular complex assembly;cellular macromolecular complex subunit organization;cellular macromol…	binding;nucleic acid binding;RNA binding;rRNA binding;rRNA primary transcript binding	cell part;intracellular non-membrane-bounded organelle;intracellular organelle;intracellular organelle part;intracellular part;macromolecular complex;non-membrane-bounded organelle;nuclear part;nucleolus;organelle;organelle part;preribosome;preribosome, large subunit precursor;ribonucleoprotein complex		1	35120.9	5.28421e+06	5.05751e+06	5.64713e+06	5.69438e+06	6.15202e+06	6.33827e+06	99.7,99.7,99.7,99.7,99.7	ALGNEINITNK,ENVTQTIENTR,EVEGDEDDLMR,IFLTTNVNAK,LFQSILPQNPDIEGR	sp|P38805|RPF1_YEAST	1185.6440245,1303.64597,1306.544905,1119.639402,1725.917468	ALGNEINITNK,ENVTQTIENTR,IFLTTNVNAK	http://www.uniprot.org/uniprot/P38805	19.661
P32566	SMI1_YEAST Cell wall assembly regulator SMI1 OS=Saccharomyces cerevisiae (strain ATCC 204508 / S288c) GN=SMI1 PE=1 SV=1	SMI1	5	4.26622e+06	4757162	4.59649e+06	4851359	5.17473e+06	5.48202e+06	biological regulation;biosynthetic process;cell wall biogenesis;cell wall organization;cell wall organization or biogenesis;cellular biosynthetic process;cellular cell wall organization or biogenesis;cellular component biogenesis;cellular component biogenesis at cellular level;cellular component organization or biogenesis;cellular component organization or biogenesis at cellular level;cellular ma…	binding;DNA binding;nucleic acid binding	cell part;cellular bud neck;incipient cellular bud site;intracellular membrane-bounded organelle;intracellular organelle;intracellular part;membrane-bounded organelle;nucleus;organelle;site of polarized growth		1	57078.7	339416	407078	358408	390610	418856	438131	99.7,99.3,99.7,99.0,99.7	EHVENEHVTESAK,FKLPNIPDQK,GEDSGSADVQSVQDHESVK,LPNIPDQK,YAQIITFGR	sp|P32566|SMI1_YEAST	1507.702203,1198.680963,1972.876059,923.51489,1067.5804005	YAQIITFGR,LPNIPDQK,FKLPNIPDQK	http://www.uniprot.org/uniprot/P32566	10.099
Q07589	YD144_YEAST Uncharacterized protein YDL144C OS=Saccharomyces cerevisiae (strain ATCC 204508 / S288c) GN=YDL144C PE=1 SV=2	YDL144C	3	1.85703e+06	1.89124e+06	1.67531e+06	1.67248e+06	1.56776e+06	1.49201e+06		2-dehydropantoate 2-reductase activity;binding;catalytic activity;coenzyme binding;cofactor binding;NADP binding;nucleotide binding;oxidoreductase activity;oxidoreductase activity, acting on CH-OH group of donors;oxidoreductase activity, acting on the CH-OH group of donors, NAD or NADP as acceptor	cell part;cytoplasm;intracellular membrane-bounded organelle;intracellular organelle;intracellular part;membrane-bounded organelle;nucleus;organelle		1	39782.3	109237	111250	98547.7	98381	92221.3	87765.1	99.0,99.7,99.7	EIWAEFPR,HGYTIESCDYGR | Carbamidomethyl [C8],MYSNEGQNFVEFDPR	sp|Q07589|YD144_YEAST	1046.527028,1456.617144,1831.800766	EIWAEFPR,HGYTIESCDYGR | Carbamidomethyl [C8],MYSNEGQNFVEFDPR	http://www.uniprot.org/uniprot/Q07589	9.83146
P22768	ASSY_YEAST Argininosuccinate synthase OS=Saccharomyces cerevisiae (strain ATCC 204508 / S288c) GN=ARG1 PE=1 SV=3	ARG1	15	334671584	309208352	316903744	306311680	277519648	283112768	amine biosynthetic process;amine metabolic process;arginine biosynthetic process;arginine metabolic process;biosynthetic process;carboxylic acid biosynthetic process;carboxylic acid metabolic process;cellular amine metabolic process;cellular amino acid biosynthetic process;cellular amino acid metabolic process;cellular biosynthetic process;cellular ketone metabolic process;cellular metabolic proc…	adenyl nucleotide binding;adenyl ribonucleotide binding;argininosuccinate synthase activity;ATP binding;binding;catalytic activity;ligase activity;ligase activity, forming carbon-nitrogen bonds;nucleotide binding;purine nucleotide binding;purine ribonucleoside triphosphate binding;purine ribonucleotide binding;ribonucleotide binding	cell part;cytoplasmic part;cytosol;intracellular part	Alanine, aspartate and glutamate metabolism;Arginine and proline metabolism	1	46927.1	3.81026e+07	3.66898e+07	3.77238e+07	3.53569e+07	3.33413e+07	3.28727e+07	99.7,99.7,99.7,99.7,99.7,99.7,99.0,99.0,99.7,99.7,99.7,99.7,99.7,99.7,99.0	AHVDLEGLTLDK,AKPWSTDENQAHISYEAGILEDPDTTPPK,DLLDYAAQK,DSFVTPNYSR,FELSFYALKPDVK,GCYEQAPLTVLR | Carbamidomethyl [C2],GIPVAQTK,GNVIILGR,KAHVDLEGLTLDK,KDLLDYAAQK,LIYNGSYFTPECEYIR | Carbamidomethyl [C12],LIYNGSYFTPECEYIR | Carbamidomethyl [C12] Deamidated [N4],QEGCFAVSHGCTGK | Carbamidomethyl [C4 C11],SMIQPSQNSVNGTVR,TKGEELTL	sp|P22768|ASSY_YEAST	1309.69841767,3209.87629133,1035.5329385,1184.554773,1555.843374,1405.71314475,812.481448,840.525169,1437.79395,1164.630834,2023.95230675,2024.938418,1536.65815025,1616.8069545,889.48264	GCYEQAPLTVLR | Carbamidomethyl [C2],DLLDYAAQK,QEGCFAVSHGCTGK | Carbamidomethyl [C4 C11]	http://www.uniprot.org/uniprot/P22768	37.1429
Q03016	GIP3_YEAST GLC7-interacting protein 3 OS=Saccharomyces cerevisiae (strain ATCC 204508 / S288c) GN=GIP3 PE=1 SV=1	GIP3	3	9261359	7663891	13709779	5220648	4839284	7.12327e+06	biological regulation;cellular process;chromosome segregation;regulation of biological process;regulation of catalytic activity;regulation of cellular metabolic process;regulation of cellular process;regulation of dephosphorylation;regulation of hydrolase activity;regulation of metabolic process;regulation of molecular function;regulation of phosphatase activity;regulation of phosphate metabolic …	binding;enzyme binding;enzyme regulator activity;phosphatase binding;phosphatase regulator activity;protein binding;protein phosphatase 1 binding;protein phosphatase binding;protein phosphatase regulator activity;protein phosphatase type 1 regulator activity	cell part;cytoplasmic part;endoplasmic reticulum;intracellular membrane-bounded organelle;intracellular organelle;intracellular part;membrane-bounded organelle;organelle		1	140889	136196	112704	201614	76774.2	71165.9	104754	99.7,99.7,99.7	GSVETLPAVSTDDPNCEVK | Carbamidomethyl [C16],IQPENDVITAR,LGLAGATTSNISQDCLK | Carbamidomethyl [C15]	sp|Q03016|GIP3_YEAST	2016.9485775,1254.668065,1747.8923	GSVETLPAVSTDDPNCEVK | Carbamidomethyl [C16],IQPENDVITAR,LGLAGATTSNISQDCLK | Carbamidomethyl [C15]	http://www.uniprot.org/uniprot/Q03016	3.68339
P38247	SLM4_YEAST Protein SLM4 OS=Saccharomyces cerevisiae (strain ATCC 204508 / S288c) GN=SLM4 PE=1 SV=1	SLM4	2	8528317	6.94431e+06	6673557	6335086	5454392	5521750	autophagy;biological regulation;catabolic process;cellular catabolic process;cellular component organization;cellular component organization or biogenesis;cellular membrane organization;cellular metabolic process;cellular process;cellular response to stimulus;establishment of localization;establishment of protein localization;membrane invagination;membrane organization;metabolic process;microauto…		cell part;cytoplasmic part;EGO complex;endosomal part;endosome membrane;fungal-type vacuole membrane;integral to membrane;intracellular organelle part;intracellular part;intrinsic to membrane;late endosome membrane;macromolecular complex;membrane;membrane part;organelle membrane;organelle part;protein complex;vacuolar membrane;vacuolar part		1	18353.7	1.21833e+06	992044	953365	905012	779199	788821	99.7,99.7	NSINEINSVNNLK,WSEDENDTEEQHSNSCYPVEIDSFK | Carbamidomethyl [C16]	sp|P38247|SLM4_YEAST	1457.7581425,3044.2525775	WSEDENDTEEQHSNSCYPVEIDSFK | Carbamidomethyl [C16],NSINEINSVNNLK	http://www.uniprot.org/uniprot/P38247	23.4568
P56508	SNA2_YEAST Protein SNA2 OS=Saccharomyces cerevisiae (strain ATCC 204508 / S288c) GN=SNA2 PE=1 SV=1	SNA2	1	2.20191e+06	2.64356e+06	2.28186e+06	2.63368e+06	2.95002e+06	2.97016e+06			cell part;cytoplasmic part;fungal-type vacuole membrane;integral to membrane;intracellular organelle part;intracellular part;intrinsic to membrane;lipid particle;membrane;membrane part;organelle membrane;organelle part;vacuolar membrane;vacuolar part		1	9179.58	1.10095e+06	1.32178e+06	1.14093e+06	1.31684e+06	1.47501e+06	1.48508e+06	99.7	YSHLSSSDDNYGSLA	sp|P56508|SNA2_YEAST	1614.69	YSHLSSSDDNYGSLA	http://www.uniprot.org/uniprot/P56508	18.9873
P38086	RDH54_YEAST DNA repair and recombination protein RDH54 OS=Saccharomyces cerevisiae (strain ATCC 204508 / S288c) GN=RDH54 PE=1 SV=4	RDH54	1	304558	334042	241123	178385	231961	216030	cell cycle process;cellular component organization;cellular component organization at cellular level;cellular component organization or biogenesis;cellular component organization or biogenesis at cellular level;cellular macromolecule metabolic process;cellular metabolic process;cellular nitrogen compound metabolic process;cellular process;cellular response to stimulus;cellular response to stress;…	adenyl nucleotide binding;adenyl ribonucleotide binding;ATP binding;ATPase activity;ATPase activity, coupled;binding;catalytic activity;DNA binding;DNA topoisomerase activity;DNA translocase activity;DNA-dependent ATPase activity;double-stranded DNA binding;helicase activity;hydrolase activity;hydrolase activity, acting on acid anhydrides;hydrolase activity, acting on acid anhydrides, in phosphor…	cell part;intracellular membrane-bounded organelle;intracellular organelle;intracellular part;membrane-bounded organelle;nucleus;organelle	Homologous recombination	1	107945	5537.4	6073.5	4384	3243.3	4217.5	3927.8	99.7	VSCSQSGIPLTGLCK | Carbamidomethyl [C3 C14]	sp|P38086|RDH54_YEAST	1605.8	VSCSQSGIPLTGLCK | Carbamidomethyl [C3 C14]	http://www.uniprot.org/uniprot/P38086	1.56576
Q12154	GET3_YEAST ATPase GET3 OS=Saccharomyces cerevisiae (strain ATCC 204508 / S288c) GN=GET3 PE=1 SV=1	GET3	9	50514364	55741468	50627912	59840164	55633556	58654592	biological regulation;cell surface receptor linked signaling pathway;cellular localization;cellular macromolecule localization;cellular process;cellular process involved in reproduction;cellular protein localization;cellular response to stimulus;establishment of localization;establishment of localization in cell;establishment of protein localization;establishment of protein localization in endopl…	adenyl nucleotide binding;adenyl ribonucleotide binding;ATP binding;ATPase activity;binding;catalytic activity;cation binding;enzyme regulator activity;GTPase regulator activity;guanyl-nucleotide exchange factor activity;hydrolase activity;hydrolase activity, acting on acid anhydrides;hydrolase activity, acting on acid anhydrides, in phosphorus-containing anhydrides;identical protein binding;ion …	cell part;cytoplasmic part;endoplasmic reticulum part;GET complex;Golgi apparatus;intracellular membrane-bounded organelle;intracellular organelle;intracellular organelle part;intracellular part;macromolecular complex;membrane-bounded organelle;organelle;organelle part;protein complex		1	39353.3	3.4936e+06	3.8523e+06	3.50866e+06	4.05344e+06	3825056	4.02802e+06	99.7,99.7,99.7,99.7,99.7,99.0,99.7,99.7,99.7	FLQLPNTLSK,KVTGMNNLSCMEIDPSAALK | Carbamidomethyl [C10],LGPMLNSFMGAGNVDISGK | Oxidation [M9],MPLCAGEIR | Carbamidomethyl [C4],TTSSCSIAIQMALSQPNK | Carbamidomethyl [C5],VIYELEDK,VTGMNNLSCMEIDPSAALK | Carbamidomethyl [C9],VTGMNNLSCMEIDPSAALK | Carbamidomethyl [C9] Oxidation [M10],VTGMNNLSCMEIDPSAALK | Carbamidomethyl [C9] Oxidation [M4]	sp|Q12154|GET3_YEAST	1159.669398,2178.064964,1922.935396,1045.514012,1936.288653,1007.525826,2049.970042,2065.966288,2065.967306	FLQLPNTLSK,VIYELEDK,MPLCAGEIR | Carbamidomethyl [C4]	http://www.uniprot.org/uniprot/Q12154	23.7288
P36149	BET3_YEAST Trafficking protein particle complex subunit BET3 OS=Saccharomyces cerevisiae (strain ATCC 204508 / S288c) GN=BET3 PE=1 SV=1	BET3	1	2.68217e+06	2.50724e+06	2.32044e+06	2.06077e+06	2.0639e+06	1.52468e+06	autophagy;biological regulation;catabolic process;cellular catabolic process;cellular metabolic process;cellular process;ER to Golgi vesicle-mediated transport;establishment of localization;establishment of localization in cell;Golgi vesicle transport;intracellular transport;intra-Golgi vesicle-mediated transport;metabolic process;positive regulation of catalytic activity;positive regulation of G…	binding;identical protein binding;protein binding	cell part;cis-Golgi network membrane;cytoplasmic part;endoplasmic reticulum;Golgi apparatus part;Golgi membrane;intracellular membrane-bounded organelle;intracellular organelle;intracellular organelle part;intracellular part;membrane;membrane-bounded organelle;organelle;organelle membrane;organelle part;pre-autophagosomal structure		1	22129.2	223514	208937	193370	171731	171992	127057	99.7	ILKDEIPIGED	sp|P36149|BET3_YEAST	1240.66	ILKDEIPIGED	http://www.uniprot.org/uniprot/P36149	5.69948
P20081	FKBP_YEAST FK506-binding protein 1 OS=Saccharomyces cerevisiae (strain ATCC 204508 / S288c) GN=FPR1 PE=1 SV=2	FPR1	6	196102928	188093248	188764800	182038288	156413600	149304320	cellular component organization;cellular component organization at cellular level;cellular component organization or biogenesis;cellular component organization or biogenesis at cellular level;cellular macromolecule metabolic process;cellular metabolic process;cellular process;cellular protein metabolic process;chromatin organization;chromosome organization;macromolecule metabolic process;macromol…	binding;catalytic activity;cis-trans isomerase activity;drug binding;isomerase activity;macrolide binding;peptidyl-prolyl cis-trans isomerase activity	cell part;cytoplasm;intracellular part		1	12157.7	3.11463e+07	2.9894e+07	28481034	2.83033e+07	24499299	2.31765e+07	99.7,99.7,99.0,99.7,99.7,99.7	GSPFQCNIGVGQVIK | Carbamidomethyl [C6],GSPFQCNIGVGQVIK | Carbamidomethyl [C6] Deamidated [N7],GWDVGIPK,ISPGDGATFPK,LTIPGPYAYGPR,TGDLVTIHYTGTLENGQK | Deamidated [Q17]	sp|P20081|FKBP_YEAST	1602.83176733,1604.814672,870.467285,1088.5594105,1303.70306171,1946.970298	LTIPGPYAYGPR,ISPGDGATFPK,GSPFQCNIGVGQVIK | Carbamidomethyl [C6]	http://www.uniprot.org/uniprot/P20081	56.1404
P54781	ERG5_YEAST Cytochrome P450 61 OS=Saccharomyces cerevisiae (strain ATCC 204508 / S288c) GN=ERG5 PE=1 SV=1	ERG5	3	6.97458e+06	6.45081e+06	7.47084e+06	6277000	6164720	5.64472e+06	alcohol biosynthetic process;alcohol metabolic process;biosynthetic process;cellular alcohol biosynthetic process;cellular alcohol metabolic process;cellular biosynthetic process;cellular metabolic process;cellular process;ergosterol biosynthetic process;ergosterol metabolic process;lipid biosynthetic process;lipid metabolic process;metabolic process;phytosteroid biosynthetic process;phytosteroid…	binding;C-22 sterol desaturase activity;catalytic activity;cation binding;heme binding;ion binding;iron ion binding;metal ion binding;monooxygenase activity;oxidoreductase activity;oxidoreductase activity, acting on paired donors, with incorporation or reduction of molecular oxygen;oxidoreductase activity, acting on paired donors, with oxidation of a pair of donors resulting in the reduction of m…		Steroid biosynthesis	1	61333.7	240503	222442	257615	216448	212576	194646	99.0,99.7,99.0	DDLLLTFK,FVKPCVVDVAVK | Carbamidomethyl [C5],VFATIFPK	sp|P54781|ERG5_YEAST	963.534072,1359.770094,921.540534	DDLLLTFK,VFATIFPK,FVKPCVVDVAVK | Carbamidomethyl [C5]	http://www.uniprot.org/uniprot/P54781	5.20446
P15790	CSK21_YEAST Casein kinase II subunit alpha OS=Saccharomyces cerevisiae (strain ATCC 204508 / S288c) GN=CKA1 PE=1 SV=1	CKA1	3	3.29055e+06	3805632	3.22161e+06	4.0501e+06	4.02538e+06	3.83982e+06	biological regulation;cellular developmental process;cellular macromolecule metabolic process;cellular metabolic process;cellular process;cellular process involved in reproduction;cellular protein metabolic process;cellular response to stimulus;cellular response to stress;developmental process;developmental process involved in reproduction;donor selection;macromolecule metabolic process;macromole…	adenyl nucleotide binding;adenyl ribonucleotide binding;ATP binding;binding;catalytic activity;kinase activity;nucleotide binding;phosphotransferase activity, alcohol group as acceptor;protein kinase activity;protein serine/threonine kinase activity;purine nucleotide binding;purine ribonucleoside triphosphate binding;purine ribonucleotide binding;ribonucleotide binding;transferase activity;transf…	cell part;intracellular organelle part;intracellular part;macromolecular complex;nuclear part;nucleolar part;organelle part;protein complex;protein kinase CK2 complex;UTP-C complex	Adherens junction;Circadian rhythm - plant;Measles;Ribosome biogenesis in eukaryotes;Tight junction;Wnt signaling pathway	1	44667	143068	165462	140070	176091	175016	166949	99.0,99.7,99.7	DQYYTNQK,EFYDMDQYIR,VLGTSDFEK	sp|P15790|CSK21_YEAST	1058.4761975,1378.5961,994.5049815	VLGTSDFEK,EFYDMDQYIR,DQYYTNQK	http://www.uniprot.org/uniprot/P15790	7.25807
P50095	IMDH3_YEAST Inosine-5'-monophosphate dehydrogenase 3 OS=Saccharomyces cerevisiae (strain ATCC 204508 / S288c) GN=IMD3 PE=1 SV=1	IMD3	7	62784292	72002928	64478164	73661936	76777104	73410648	biosynthetic process;cellular biosynthetic process;cellular metabolic process;cellular nitrogen compound biosynthetic process;cellular nitrogen compound metabolic process;cellular process;GMP biosynthetic process;GMP metabolic process;GTP biosynthetic process;GTP metabolic process;heterocycle biosynthetic process;heterocycle metabolic process;metabolic process;nitrogen compound metabolic process;…	binding;catalytic activity;cation binding;IMP dehydrogenase activity;ion binding;metal ion binding;nucleotide binding;oxidoreductase activity;oxidoreductase activity, acting on CH-OH group of donors;oxidoreductase activity, acting on the CH-OH group of donors, NAD or NADP as acceptor	cell part;cytoplasm;intracellular part	Drug metabolism - other enzymes;Purine metabolism	2	56584.2	3.89133e+06	4569269	3.92265e+06	4.47688e+06	4.63152e+06	4.35139e+06	99.7,99.7,99.7,99.0,99.0,99.7,99.7	FGFSGFPVTEDGKR,FIPYLYNGLQHSCQDIGYK | Carbamidomethyl [C13],LDGLSVQELMDSK,LMGIVTSR,LMGIVTSR | Oxidation [M2],NPVTGAQGITLSEGNEILK,QLLCGAAIGTIDADKER | Carbamidomethyl [C4]	sp|P50095|IMDH3_YEAST,sp|P38697|IMDH2_YEAST	1543.09376133,2315.11428,1433.71787,875.496865,891.4930845,1940.035789,1829.93922033	LMGIVTSR | Oxidation [M2],NPVTGAQGITLSEGNEILK,LMGIVTSR	http://www.uniprot.org/uniprot/P50095	17.2084
P38256	YBU6_YEAST Uncharacterized protein YBR096W OS=Saccharomyces cerevisiae (strain ATCC 204508 / S288c) GN=YBR096W PE=1 SV=1	YBR096W	1	1.90321e+06	2322249	2304206	2.52474e+06	2.60494e+06	2.62288e+06					1	27092.2	135943	165875	164586	180338	186067	187349	99.7	SLPGAYFVR	sp|P38256|YBU6_YEAST	1008.55	SLPGAYFVR	http://www.uniprot.org/uniprot/P38256	3.91304
Q12404	MPD1_YEAST Protein disulfide-isomerase MPD1 OS=Saccharomyces cerevisiae (strain ATCC 204508 / S288c) GN=MPD1 PE=1 SV=1	MPD1	2	2643857	2.96431e+06	3.78788e+06	4.27153e+06	4432980	6859220	biological regulation;cell redox homeostasis;cellular homeostasis;cellular macromolecule metabolic process;cellular metabolic process;cellular process;cellular protein metabolic process;homeostatic process;macromolecule metabolic process;metabolic process;oxidation-reduction process;primary metabolic process;protein folding;protein metabolic process;regulation of biological process;regulation of …	catalytic activity;disulfide oxidoreductase activity;intramolecular oxidoreductase activity;intramolecular oxidoreductase activity, interconverting keto- and enol-groups;intramolecular oxidoreductase activity, transposing S-S bonds;isomerase activity;oxidoreductase activity;oxidoreductase activity, acting on a sulfur group of donors;oxidoreductase activity, acting on a sulfur group of donors, dis…	cell part;cytoplasmic part;endoplasmic reticulum lumen;endoplasmic reticulum part;intracellular organelle lumen;intracellular organelle part;intracellular part;membrane-enclosed lumen;organelle lumen;organelle part	Protein processing in endoplasmic reticulum	1	36407.6	139150	156016	199362	224817	233315	361012	99.7,99.7	LDGVVQVAAVNCDLNK | Carbamidomethyl [C12],SIALDWLGK	sp|Q12404|MPD1_YEAST	1713.888158,1001.5614465	LDGVVQVAAVNCDLNK | Carbamidomethyl [C12],SIALDWLGK	http://www.uniprot.org/uniprot/Q12404	7.86163
Q03063	DIG1_YEAST Down-regulator of invasive growth 1 OS=Saccharomyces cerevisiae (strain ATCC 204508 / S288c) GN=DIG1 PE=1 SV=1	DIG1	5	14442733	14594445	15814612	19720520	16424889	22957452	biological regulation;cellular process;cellular response to chemical stimulus;cellular response to organic substance;cellular response to pheromone;cellular response to stimulus;negative regulation of biological process;negative regulation of biosynthetic process;negative regulation of cell growth;negative regulation of cellular biosynthetic process;negative regulation of cellular macromolecule b…	binding;protein binding;transcription factor binding	cell part;intracellular membrane-bounded organelle;intracellular organelle;intracellular part;membrane-bounded organelle;nucleus;organelle	MAPK signaling pathway - yeast	1	49355.6	808519	825694	886055	1.1006e+06	931048	1.29249e+06	99.7,99.7,99.7,99.7,99.7	NSPGGNSVGQESELEHVPEEDDSGDK,NSSVGSSANAGPTQQR,QSIQVNNSSNSYGK,STQDPIGDTEISVANAK,VNDSYDSPLSGTASTGK	sp|Q03063|DIG1_YEAST	2711.164818,1559.7405945,1525.732885,1744.851901,1697.787667	NSPGGNSVGQESELEHVPEEDDSGDK,NSSVGSSANAGPTQQR,STQDPIGDTEISVANAK	http://www.uniprot.org/uniprot/Q03063	19.9115
P40160	RIO2_YEAST Serine/threonine-protein kinase RIO2 OS=Saccharomyces cerevisiae (strain ATCC 204508 / S288c) GN=RIO2 PE=1 SV=1	RIO2	3	11571614	14140792	12450603	16476320	16884472	26087552	biological regulation;cellular macromolecule metabolic process;cellular metabolic process;cellular nitrogen compound metabolic process;cellular process;macromolecule metabolic process;maturation of SSU-rRNA;maturation of SSU-rRNA from tricistronic rRNA transcript (SSU-rRNA, 5.8S rRNA, LSU-rRNA);metabolic process;ncRNA metabolic process;ncRNA processing;nitrogen compound metabolic process;nucleic …	adenyl nucleotide binding;adenyl ribonucleotide binding;ATP binding;binding;catalytic activity;kinase activity;nucleotide binding;phosphotransferase activity, alcohol group as acceptor;protein kinase activity;protein serine/threonine kinase activity;purine nucleotide binding;purine ribonucleoside triphosphate binding;purine ribonucleotide binding;ribonucleotide binding;transferase activity;transf…	cell part;cytoplasm;cytoplasmic part;cytosol;intracellular membrane-bounded organelle;intracellular organelle;intracellular part;membrane-bounded organelle;nucleus;organelle	Ribosome biogenesis in eukaryotes	1	49124.3	578581	707040	622530	823816	844224	1.30438e+06	99.7,99.7,99.7	DTVYSVGNTIGVGK | Deamidated [N8],IIEALSSGVENLK,VLQAVEQGSR	sp|P40160|RIO2_YEAST	1410.70432,1371.761974,1085.592758	VLQAVEQGSR,IIEALSSGVENLK,DTVYSVGNTIGVGK | Deamidated [N8]	http://www.uniprot.org/uniprot/P40160	8.70588
P32457	CDC3_YEAST Cell division control protein 3 OS=Saccharomyces cerevisiae (strain ATCC 204508 / S288c) GN=CDC3 PE=1 SV=3	CDC3	14	66056720	72037784	67496696	72335224	75567696	73890040	cell cycle cytokinesis;cell cycle process;cellular component assembly;cellular component assembly at cellular level;cellular component disassembly;cellular component disassembly at cellular level;cellular component organization;cellular component organization at cellular level;cellular component organization or biogenesis;cellular component organization or biogenesis at cellular level;cellular ma…	binding;GTP binding;guanyl nucleotide binding;guanyl ribonucleotide binding;lipid binding;nucleotide binding;phosphatidylinositol binding;phosphatidylinositol-4-phosphate binding;phosphatidylinositol-5-phosphate binding;phospholipid binding;purine nucleotide binding;purine ribonucleoside triphosphate binding;purine ribonucleotide binding;ribonucleotide binding;structural molecule activity	ascospore wall;cell cortex part;cell division site part;cell part;cell projection part;cell wall;cellular bud neck septin ring;cellular bud neck septin structure;cleavage apparatus septin structure;cytoplasmic part;cytoskeletal part;cytoskeleton;external encapsulating structure;fungal-type cell wall;intracellular non-membrane-bounded organelle;intracellular organelle;intracellular organelle part;…		1	60053.6	3.40309e+06	3.78009e+06	3.53727e+06	3.96323e+06	4.14817e+06	4.27276e+06	99.7,99.7,99.7,99.7,99.0,99.7,98.8,99.7,99.7,99.0,99.7,99.7,99.7,99.7	CNLIPVIAK | Carbamidomethyl [C1],DYEEELANDQEEEEGQGEGHENQSQEQR,FDQYLDAENK,FEAAESDVK,QDPEQEER,QESQDHDGVDSQYTNGTQNDDSER,QHDQFNDVQIK,QINGYVGFANLPK,QLELSINSASPNVNHSPVPTK,SETELFAR,SYESVIEENGVK,TLFNNDDIEANLVK,VEPGLGMGITSSQSEK,VEPGLGMGITSSQSEK | Oxidation [M7]	sp|P32457|CDC3_YEAST	1026.598363,3305.333685,1241.5676285,994.469579,1029.4449455,2724.098679,1370.668746,1419.761736,2231.171025,951.473316,1352.658368,1604.816259,1618.799964,1634.794042	FEAAESDVK,SYESVIEENGVK,FDQYLDAENK	http://www.uniprot.org/uniprot/P32457	35.1923
P30657	PSB7_YEAST Proteasome subunit beta type-7 OS=Saccharomyces cerevisiae (strain ATCC 204508 / S288c) GN=PRE4 PE=1 SV=1	PRE4	2	6.66863e+06	6.99688e+06	6587081	7.93287e+06	7324189	9235397	catabolic process;cellular catabolic process;cellular component assembly;cellular component assembly at cellular level;cellular component organization;cellular component organization at cellular level;cellular component organization or biogenesis;cellular component organization or biogenesis at cellular level;cellular macromolecular complex assembly;cellular macromolecular complex subunit organiz…	catalytic activity;endopeptidase activity;hydrolase activity;peptidase activity;peptidase activity, acting on L-amino acid peptides;threonine-type endopeptidase activity;threonine-type peptidase activity	cell part;cytoplasmic part;cytosolic part;cytosolic proteasome complex;endoplasmic reticulum membrane;endoplasmic reticulum part;intracellular membrane-bounded organelle;intracellular organelle;intracellular organelle part;intracellular part;macromolecular complex;membrane;membrane part;membrane-bounded organelle;nucleus;organelle;organelle membrane;organelle part;proteasome complex;proteasome co…	Proteasome	1	29443	833579	874610	823385	991609	915524	1.15442e+06	99.7,99.7	LIPVGDNTVVGISGDISDMQHIER | Oxidation [M19],NFSLAIIDK	sp|P30657|PSB7_YEAST	2580.3046345,1019.574012	NFSLAIIDK,LIPVGDNTVVGISGDISDMQHIER | Oxidation [M19]	http://www.uniprot.org/uniprot/P30657	12.406
P38272	SHE3_YEAST SWI5-dependent HO expression protein 3 OS=Saccharomyces cerevisiae (strain ATCC 204508 / S288c) GN=SHE3 PE=1 SV=1	SHE3	4	33362328	29922468	25341664	22288188	24987476	19622240	cell fate commitment;cellular component organization;cellular component organization at cellular level;cellular component organization or biogenesis;cellular component organization or biogenesis at cellular level;cellular developmental process;cellular localization;cellular macromolecule localization;cellular macromolecule metabolic process;cellular metabolic process;cellular nitrogen compound me…	binding;mRNA binding;nucleic acid binding;RNA binding	cell part;cellular bud tip;cytoplasmic part;endoplasmic reticulum membrane;endoplasmic reticulum part;intracellular organelle part;intracellular part;membrane;membrane part;organelle membrane;organelle part;site of polarized growth		1	47416.1	1.62028e+06	1.46989e+06	1234932	1.0982e+06	1.2274e+06	962608	99.7,99.7,99.7,99.7	DHYSDEISK,LLENLNLLK,SFYTASPLLSSGSIPK,TNLQLTTQSQNLLSK	sp|P38272|SHE3_YEAST	1092.481417,1068.663678,1653.874534,1687.924998	DHYSDEISK,LLENLNLLK,TNLQLTTQSQNLLSK	http://www.uniprot.org/uniprot/P38272	11.5294
P53193	JAC1_YEAST J-type co-chaperone JAC1, mitochondrial OS=Saccharomyces cerevisiae (strain ATCC 204508 / S288c) GN=JAC1 PE=1 SV=1	JAC1	1	302803	359817	286787	228394	272140	191924	aerobic respiration;biosynthetic process;cellular biosynthetic process;cellular component assembly;cellular component organization;cellular component organization or biogenesis;cellular macromolecule metabolic process;cellular metabolic process;cellular process;cellular protein metabolic process;cellular respiration;cofactor biosynthetic process;cofactor metabolic process;energy derivation by oxi…	binding;chaperone binding;protein binding	cell part;cytoplasmic part;intracellular membrane-bounded organelle;intracellular organelle;intracellular organelle lumen;intracellular organelle part;intracellular part;membrane;membrane-bounded organelle;membrane-enclosed lumen;mitochondrial inner membrane;mitochondrial intermembrane space;mitochondrial matrix;mitochondrial membrane;mitochondrial part;mitochondrion;organelle;organelle envelope …		1	21777.5	37850.2	44977	35848.3	28549.2	34017.4	23990.4	99.7	NIDLTQEQTSNEVTTSDPQLLLK	sp|P53193|JAC1_YEAST	2586.32	NIDLTQEQTSNEVTTSDPQLLLK	http://www.uniprot.org/uniprot/P53193	12.5
P53336	YG5X_YEAST Putative methyltransferase YGR283C OS=Saccharomyces cerevisiae (strain ATCC 204508 / S288c) GN=YGR283C PE=1 SV=1	YGR283C	1	311907	223716	272210	330335	349772	362527	cellular metabolic process;cellular process;metabolic process;methylation;one-carbon metabolic process;small molecule metabolic process	catalytic activity;methyltransferase activity;transferase activity;transferase activity, transferring one-carbon groups	cell part;intracellular non-membrane-bounded organelle;intracellular organelle;intracellular organelle part;intracellular part;non-membrane-bounded organelle;nuclear part;nucleolus;organelle;organelle part		1	38546	20793.7	14914.3	18147.3	22022.2	23318.1	24168.4	99.7	NQIITLSNQNIPNTAR	sp|P53336|YG5X_YEAST	1795.97	NQIITLSNQNIPNTAR	http://www.uniprot.org/uniprot/P53336	4.69208
Q12207	NCE2_YEAST Non-classical export protein 2 OS=Saccharomyces cerevisiae (strain ATCC 204508 / S288c) GN=NCE102 PE=1 SV=1	NCE102	1	22565860	27032864	24045148	26880036	33098800	31402600	biological regulation;cellular component assembly;cellular component assembly at cellular level;cellular component organization;cellular component organization at cellular level;cellular component organization or biogenesis;cellular component organization or biogenesis at cellular level;cellular macromolecular complex assembly;cellular macromolecular complex subunit organization;cellular membrane…		cell part;cell projection membrane;cell projection part;cellular bud membrane;integral to membrane;intrinsic to membrane;mating projection membrane;membrane;membrane part;plasma membrane;plasma membrane part		1	18966.8	3.22369e+06	3.86184e+06	3.43502e+06	3.84e+06	4728400	4.48609e+06	99.7	AHSCNNSSYVDSNK | Carbamidomethyl [C4]	sp|Q12207|NCE2_YEAST	1581.66	AHSCNNSSYVDSNK | Carbamidomethyl [C4]	http://www.uniprot.org/uniprot/Q12207	8.09249
P53235	EIF2A_YEAST Eukaryotic translation initiation factor 2A OS=Saccharomyces cerevisiae (strain ATCC 204508 / S288c) GN=YGR054W PE=1 SV=1	YGR054W	7	8512875	7.76137e+06	8538779	11530382	8875043	11888699	biological regulation;cellular process;posttranscriptional regulation of gene expression;regulation of biological process;regulation of biosynthetic process;regulation of cellular biosynthetic process;regulation of cellular macromolecule biosynthetic process;regulation of cellular metabolic process;regulation of cellular process;regulation of cellular protein metabolic process;regulation of gene …	binding;nucleic acid binding;RNA binding;translation factor activity, nucleic acid binding;translation initiation factor activity	cell part;cytoplasmic part;cytosolic part;cytosolic ribosome;cytosolic small ribosomal subunit;intracellular non-membrane-bounded organelle;intracellular organelle;intracellular organelle part;intracellular part;macromolecular complex;non-membrane-bounded organelle;organelle;organelle part;ribonucleoprotein complex;ribosome;small ribosomal subunit		1	71303.9	385993	402195	360574	525550	434209	523442	99.7,99.7,99.7,99.7,99.7,99.7,99.7	IVPGVPPGAAK,IWHVSGSLVFVK,SELQIHSSVQEYISQHPSR,SSETSPDSTPAPSAPASTNAPTNNK,TIPGLVPGMSANK,TSQDIELFQSYPTFEQSNTNSK,WSPGGEFIMTATTSPR	sp|P53235|EIF2A_YEAST	1004.611608,1370.7828,2224.105281,2428.1187345,1283.7025085,2563.194547,1736.832936	TIPGLVPGMSANK,TSQDIELFQSYPTFEQSNTNSK,SSETSPDSTPAPSAPASTNAPTNNK	http://www.uniprot.org/uniprot/P53235	18.3801
Q06608	PDXH_YEAST Pyridoxamine 5'-phosphate oxidase homolog OS=Saccharomyces cerevisiae (strain ATCC 204508 / S288c) GN=YPR172W PE=1 SV=1	YPR172W	2	3.10455e+06	3100059	2.62403e+06	2.12234e+06	2557891	2.47861e+06		binding;catalytic activity;coenzyme binding;cofactor binding;FMN binding;nucleotide binding;oxidoreductase activity;oxidoreductase activity, acting on the CH-NH2 group of donors;oxidoreductase activity, acting on the CH-NH2 group of donors, oxygen as acceptor;pyridoxamine-phosphate oxidase activity	cell part;cytoplasm;intracellular membrane-bounded organelle;intracellular organelle;intracellular part;membrane-bounded organelle;nucleus;organelle		1	22507.3	388069	387507	328004	265293	319736	309826	99.7,99.7	ESISGTPTPTSIPHEEQR,LFGQTDNKNDYIIFVSPQDTQK	sp|Q06608|PDXH_YEAST	1964.961168,2570.28126	ESISGTPTPTSIPHEEQR,LFGQTDNKNDYIIFVSPQDTQK	http://www.uniprot.org/uniprot/Q06608	20
P38138	GLU2A_YEAST Glucosidase 2 subunit alpha OS=Saccharomyces cerevisiae (strain ATCC 204508 / S288c) GN=ROT2 PE=1 SV=1	ROT2	1	708824	689688	832036	663804	607108	581730	carbohydrate metabolic process;cell wall biogenesis;cell wall organization or biogenesis;cellular cell wall organization or biogenesis;cellular component biogenesis;cellular component biogenesis at cellular level;cellular component organization or biogenesis;cellular component organization or biogenesis at cellular level;cellular process;fungal-type cell wall biogenesis;fungal-type cell wall orga…	alpha-glucosidase activity;binding;carbohydrate binding;catalytic activity;glucan 1,3-alpha-glucosidase activity;glucosidase activity;hydrolase activity;hydrolase activity, acting on glycosyl bonds;hydrolase activity, hydrolyzing O-glycosyl compounds	cell part;cytoplasmic part;endoplasmic reticulum;endoplasmic reticulum lumen;endoplasmic reticulum part;glucosidase II complex;intracellular membrane-bounded organelle;intracellular organelle;intracellular organelle lumen;intracellular organelle part;intracellular part;macromolecular complex;membrane-bounded organelle;membrane-enclosed lumen;organelle;organelle lumen;organelle part;protein complex	N-Glycan biosynthesis;Protein processing in endoplasmic reticulum	1	110265	16109.6	15674.7	18909.9	15086.4	13797.9	13221.1	99.7	TSIPQFHFLK	sp|P38138|GLU2A_YEAST	1216.67	TSIPQFHFLK	http://www.uniprot.org/uniprot/P38138	1.04822
P00890	CISY1_YEAST Citrate synthase, mitochondrial OS=Saccharomyces cerevisiae (strain ATCC 204508 / S288c) GN=CIT1 PE=1 SV=2	CIT1	5	32918816	39434772	31253020	40354636	41489460	47049660	acetyl-CoA catabolic process;acetyl-CoA metabolic process;amine biosynthetic process;amine metabolic process;biosynthetic process;carbohydrate metabolic process;carboxylic acid biosynthetic process;carboxylic acid metabolic process;catabolic process;cellular amine metabolic process;cellular amino acid biosynthetic process;cellular amino acid metabolic process;cellular biosynthetic process;cellula…	catalytic activity;citrate (Si)-synthase activity;transferase activity;transferase activity, transferring acyl groups;transferase activity, transferring acyl groups, acyl groups converted into alkyl on transfer	cell part;cytoplasmic part;cytosol;intracellular membrane-bounded organelle;intracellular organelle;intracellular organelle lumen;intracellular organelle part;intracellular part;membrane-bounded organelle;membrane-enclosed lumen;mitochondrial intermembrane space;mitochondrial matrix;mitochondrial part;mitochondrion;organelle;organelle envelope lumen;organelle lumen;organelle part	Citrate cycle (TCA cycle);Glyoxylate and dicarboxylate metabolism	1	53359.4	1934095	2.30681e+06	1.8203e+06	2.35525e+06	2.31764e+06	2.4265e+06	99.7,99.0,99.7,99.7,99.7	ALSADLAAR,FAEIIPAK,LVSTIYEVAPGVLTK,NLAQLLGYENK,VVPGYGHAVLR	sp|P00890|CISY1_YEAST	886.494896,887.519544,1588.918814,1261.67697833,1166.664555	ALSADLAAR,FAEIIPAK,LVSTIYEVAPGVLTK	http://www.uniprot.org/uniprot/P00890	11.2735
P38323	MCX1_YEAST Mitochondrial clpX-like chaperone MCX1 OS=Saccharomyces cerevisiae (strain ATCC 204508 / S288c) GN=MCX1 PE=1 SV=1	MCX1	4	6.03218e+06	5317114	6.55229e+06	7716128	7.199e+06	10475437	cellular macromolecule metabolic process;cellular metabolic process;cellular process;cellular protein metabolic process;macromolecule metabolic process;metabolic process;primary metabolic process;protein folding;protein metabolic process;protein refolding	adenyl nucleotide binding;adenyl ribonucleotide binding;ATP binding;binding;nucleotide binding;purine nucleotide binding;purine ribonucleoside triphosphate binding;purine ribonucleotide binding;ribonucleotide binding	cell part;cytoplasmic part;intracellular organelle lumen;intracellular organelle part;intracellular part;membrane-enclosed lumen;mitochondrial matrix;mitochondrial part;organelle lumen;organelle part	Cell cycle - Caulobacter	1	57944.8	256982	239215	278068	320846	299006	413901	99.7,99.7,99.7,99.7	EVDEDLELSK,SNVLVVGPSGSGK,TLLATTLAK,VPIITALQPLQR	sp|P38323|MCX1_YEAST	1175.562351,1199.659773,930.58327,1347.83364	EVDEDLELSK,SNVLVVGPSGSGK,TLLATTLAK	http://www.uniprot.org/uniprot/P38323	8.46154
P39523	YM11_YEAST Uncharacterized protein YMR124W OS=Saccharomyces cerevisiae (strain ATCC 204508 / S288c) GN=YMR124W PE=1 SV=2	YMR124W	2	768483	751594	787430	609154	604802	736788	cellular component organization;cellular component organization at cellular level;cellular component organization or biogenesis;cellular component organization or biogenesis at cellular level;cellular process;endoplasmic reticulum organization;endoplasmic reticulum polarization;establishment or maintenance of cell polarity;organelle organization				1	105913	17077.4	16702.1	17498.4	13536.7	13440	16373	99.7,99.7	IVQLIQQLNDER,YGYGGDSTPIIPTLVTK	sp|P39523|YM11_YEAST	1467.817696,1780.93949	IVQLIQQLNDER,YGYGGDSTPIIPTLVTK	http://www.uniprot.org/uniprot/P39523	3.07529
P07275	PUT2_YEAST Delta-1-pyrroline-5-carboxylate dehydrogenase, mitochondrial OS=Saccharomyces cerevisiae (strain ATCC 204508 / S288c) GN=PUT2 PE=1 SV=2	PUT2	12	20014564	26467428	26419496	31197752	30508732	40412604	amine biosynthetic process;amine catabolic process;amine metabolic process;biosynthetic process;carboxylic acid biosynthetic process;carboxylic acid catabolic process;carboxylic acid metabolic process;catabolic process;cellular amine metabolic process;cellular amino acid biosynthetic process;cellular amino acid catabolic process;cellular amino acid metabolic process;cellular biosynthetic process;…	1-pyrroline-5-carboxylate dehydrogenase activity;catalytic activity;oxidoreductase activity;oxidoreductase activity, acting on the aldehyde or oxo group of donors;oxidoreductase activity, acting on the aldehyde or oxo group of donors, NAD or NADP as acceptor;oxidoreductase activity, acting on the CH-NH group of donors;oxidoreductase activity, acting on the CH-NH group of donors, NAD or NADP as ac…	cell part;cytoplasmic part;intracellular organelle lumen;intracellular organelle part;intracellular part;membrane;membrane-enclosed lumen;mitochondrial inner membrane;mitochondrial matrix;mitochondrial membrane;mitochondrial part;organelle inner membrane;organelle lumen;organelle membrane;organelle part	Alanine, aspartate and glutamate metabolism;Arginine and proline metabolism	1	64434.4	1205427	1.53578e+06	1.43614e+06	1.69578e+06	1.66927e+06	2.03719e+06	99.0,99.0,99.7,99.7,99.7,99.7,99.0,99.7,99.7,99.7,99.7,99.7	AADLISTK,AIEYADEK,ALFPQTNPANHQQVLANVTQATEK,ENFYELTDFK,FSAGNFYINDK,GTFEFQGQK,IIGETGGK,KDWYNLPFYDR,SQGWFVGPTVIK,SSSLEVPLVINGER,YASDLYAQQPVESADGTWNK,YDMLAATMLGQGK	sp|P07275|PUT2_YEAST	817.462018,937.447572,2619.3607235,1304.6022575,1274.603116,1040.500764,773.4339805,1515.727068,1317.71785,1498.81133,2242.289522,1397.678441	ENFYELTDFK,SSSLEVPLVINGER,SQGWFVGPTVIK	http://www.uniprot.org/uniprot/P07275	25.7391
P40579	YIV5_YEAST Uncharacterized oxidoreductase YIR035C OS=Saccharomyces cerevisiae (strain ATCC 204508 / S288c) GN=YIR035C PE=1 SV=1	YIR035C	2	3230776	3.26286e+06	3.05994e+06	2.61006e+06	2.07067e+06	1.37515e+06		catalytic activity;oxidoreductase activity			1	27480.2	248521	250989	235380	200773	159282	105780	99.7,99.7	ENNQLLDSSVPATVYAK,ENVGPSSMSAEQLK	sp|P40579|YIV5_YEAST	1847.940097,1475.703014	ENNQLLDSSVPATVYAK,ENVGPSSMSAEQLK	http://www.uniprot.org/uniprot/P40579	12.2047
P00950	PMG1_YEAST Phosphoglycerate mutase 1 OS=Saccharomyces cerevisiae (strain ATCC 204508 / S288c) GN=GPM1 PE=1 SV=3	GPM1	12	573166080	579567552	561113344	559132864	517380160	510048736	alcohol biosynthetic process;alcohol catabolic process;alcohol metabolic process;biosynthetic process;carbohydrate biosynthetic process;carbohydrate catabolic process;carbohydrate metabolic process;catabolic process;cellular biosynthetic process;cellular carbohydrate biosynthetic process;cellular carbohydrate catabolic process;cellular carbohydrate metabolic process;cellular metabolic process;cel…	catalytic activity;intramolecular transferase activity;intramolecular transferase activity, phosphotransferases;isomerase activity;phosphoglycerate mutase activity	cell part;cytoplasmic part;cytosol;intracellular membrane-bounded organelle;intracellular organelle;intracellular organelle part;intracellular part;membrane-bounded organelle;membrane-enclosed lumen;mitochondrial intermembrane space;mitochondrial part;mitochondrion;organelle;organelle envelope lumen;organelle part	Glycolysis / Gluconeogenesis;Methane metabolism	1	27608.2	8.26574e+07	8.8512e+07	7.92058e+07	7.574e+07	7.81434e+07	6.18426e+07	99.7,99.7,99.7,99.0,99.7,99.7,99.7,99.7,99.7,99.7,99.7,99.7	AIQTANIALEK,HGQSEWNEK,HLEGISDADIAK,HYGDLQGK,LLPYWQDVIAK,LNIPTGIPLVFELDENLKPSKPSYYLDPEAAAAGAAAVANQGK,NLFTGWVDVK,PSYYLDPEAAAAGAAAVANQGK,SFDVPPPPIDASSPFSQK,TVMIAAHGNSLR,VYPDVLYTSK,YVDPNVLPETESLALVIDR	sp|P00950|PMG1_YEAST	1170.669057,1113.493112,1267.73422417,916.615237,1344.756578,4452.365376,1177.621954,2134.050627,1914.95123214,1268.676676,1183.618505,2142.140974	HLEGISDADIAK,SFDVPPPPIDASSPFSQK,HYGDLQGK	http://www.uniprot.org/uniprot/P00950	65.9919
P53136	NSA1_YEAST Ribosome biogenesis protein NSA1 OS=Saccharomyces cerevisiae (strain ATCC 204508 / S288c) GN=NSA1 PE=1 SV=1	NSA1	5	2.81549e+06	4.08527e+06	3.42709e+06	4.42953e+06	4.62485e+06	4462737	cellular component biogenesis;cellular component biogenesis at cellular level;cellular component organization or biogenesis;cellular component organization or biogenesis at cellular level;cellular macromolecule metabolic process;cellular metabolic process;cellular nitrogen compound metabolic process;cellular process;macromolecule metabolic process;metabolic process;ncRNA metabolic process;ncRNA p…		cell part;intracellular non-membrane-bounded organelle;intracellular organelle;intracellular organelle part;intracellular part;macromolecular complex;non-membrane-bounded organelle;nuclear part;nucleolus;organelle;organelle part;preribosome;preribosome, large subunit precursor;ribonucleoprotein complex		1	51905.9	118512	171555	151121	211547	228709	259076	99.7,99.7,99.7,99.7,99.7	DDITGSSTYIHVHDGK,DSSNNTFVAATK,LVDGFVTLCPIK | Carbamidomethyl [C9],NSGVVELVK,VPVWPMALR	sp|P53136|NSA1_YEAST	1743.821589,1253.597804,1360.75374,943.540336,1067.603856	DDITGSSTYIHVHDGK,LVDGFVTLCPIK | Carbamidomethyl [C9],DSSNNTFVAATK	http://www.uniprot.org/uniprot/P53136	12.527
P53633	PRA1_YEAST Prenylated Rab acceptor 1 OS=Saccharomyces cerevisiae (strain ATCC 204508 / S288c) GN=YIP3 PE=1 SV=2	YIP3	5	24418900	31483492	27330156	32824216	34760652	42767336	cellular process;ER to Golgi vesicle-mediated transport;establishment of localization;establishment of localization in cell;Golgi vesicle transport;intracellular transport;transport;vesicle-mediated transport		cell part;coated vesicle;cytoplasmic membrane-bounded vesicle;cytoplasmic part;cytoplasmic vesicle;endoplasmic reticulum;ER to Golgi transport vesicle;Golgi apparatus;Golgi apparatus part;Golgi membrane;integral to membrane;intracellular membrane-bounded organelle;intracellular organelle;intracellular organelle part;intracellular part;intrinsic to membrane;membrane;membrane part;membrane-bounded …		1	19411.5	4.89162e+06	6426353	5.5038e+06	6.59683e+06	6.7337e+06	8.03462e+06	99.7,99.7,99.7,99.7,99.7	FTQNFSMENIK,ISKPQNFGEVQSR,LKGEELVTPFGSFK,SEFQSLQSK,TPQEFFNFK	sp|P53633|PRA1_YEAST	1357.645217,1488.779751,1550.84689067,1052.522824,1156.5637085	SEFQSLQSK,TPQEFFNFK,ISKPQNFGEVQSR	http://www.uniprot.org/uniprot/P53633	31.8182
P40086	COX15_YEAST Cytochrome c oxidase assembly protein COX15 OS=Saccharomyces cerevisiae (strain ATCC 204508 / S288c) GN=COX15 PE=3 SV=1	COX15	1	6802184	8423378	8.22907e+06	9369009	9925984	13020337	biosynthetic process;cellular biosynthetic process;cellular metabolic process;cellular nitrogen compound biosynthetic process;cellular nitrogen compound metabolic process;cellular process;cofactor biosynthetic process;cofactor metabolic process;heme a biosynthetic process;heme a metabolic process;heme biosynthetic process;heme metabolic process;heterocycle biosynthetic process;heterocycle metabol…	catalytic activity;oxidoreductase activity;oxidoreductase activity, acting on NADH or NADPH;oxidoreductase activity, acting on NADH or NADPH, heme protein as acceptor;oxidoreductase activity, acting on the CH-CH group of donors	cell part;cytoplasmic part;integral to membrane;intracellular organelle part;intracellular part;intrinsic to membrane;membrane;membrane part;mitochondrial inner membrane;mitochondrial membrane;mitochondrial part;organelle inner membrane;organelle membrane;organelle part	Oxidative phosphorylation;Porphyrin and chlorophyll metabolism;Two-component system	1	54657.7	323914	401113	391861	446143	472666	620016	99.7	SGLDQEQLDAR	sp|P40086|COX15_YEAST	1230.6	SGLDQEQLDAR	http://www.uniprot.org/uniprot/P40086	2.26337
Q92331	VPS5_YEAST Vacuolar protein sorting-associated protein 5 OS=Saccharomyces cerevisiae (strain ATCC 204508 / S288c) GN=VPS5 PE=1 SV=1	VPS5	4	13094815	25242548	27760000	45565580	33898916	74090040	biological regulation;cellular process;endosome transport;establishment of localization;establishment of localization in cell;establishment of protein localization;intracellular transport;maintenance of location;maintenance of location in cell;maintenance of protein location;maintenance of protein location in cell;protein retention in Golgi apparatus;protein transport;regulation of biological qua…	binding;lipid binding;phosphatidylinositol binding;phosphatidylinositol-3-phosphate binding;phospholipid binding	cell part;cytoplasmic part;cytosol;endosomal part;endosome;endosome membrane;Golgi apparatus part;Golgi membrane;intracellular membrane-bounded organelle;intracellular organelle;intracellular organelle part;intracellular part;macromolecular complex;membrane;membrane part;membrane-bounded organelle;organelle;organelle membrane;organelle part;protein complex;retromer complex;retromer complex, outer…		1	76483.4	377812	724970	796179	1.30645e+06	972427	2.12102e+06	99.7,98.7,99.0,99.7	ENEFVEEPLDDR,LGQNIHSEK,VIPPPPEK,YNEADEFFIEK	sp|Q92331|VPS5_YEAST	1490.665408,1024.538643,875.519261,1403.634156	ENEFVEEPLDDR,YNEADEFFIEK,VIPPPPEK	http://www.uniprot.org/uniprot/Q92331	5.92593
Q02753	RL21A_YEAST 60S ribosomal protein L21-A OS=Saccharomyces cerevisiae (strain ATCC 204508 / S288c) GN=RPL21A PE=1 SV=1	RPL21A	5	470020928	524521792	475905568	520476256	589754816	562035584	biosynthetic process;cellular biosynthetic process;cellular macromolecule biosynthetic process;cellular macromolecule metabolic process;cellular metabolic process;cellular process;cellular protein metabolic process;cytoplasmic translation;macromolecule biosynthetic process;macromolecule metabolic process;metabolic process;primary metabolic process;protein metabolic process;translation	structural constituent of ribosome;structural molecule activity	cell part;cytosolic large ribosomal subunit;intracellular organelle part;intracellular part;large ribosomal subunit;macromolecular complex;organelle part;ribonucleoprotein complex	Ribosome	2	18242	7.65907e+07	8.28017e+07	77144742	8.42243e+07	9.35865e+07	8.93395e+07	99.7,99.7,99.7,99.7,99.0	AQGVAVQLK,HGAVHLSTYLK,KHGAVHLSTYLK,TGVVYNVTK,VGDIVDIK	sp|Q12672|RL21B_YEAST,sp|Q02753|RL21A_YEAST	912.546432,1224.670954,1352.768101,979.5403065,857.492968667	VGDIVDIK,AQGVAVQLK,TGVVYNVTK	http://www.uniprot.org/uniprot/Q02753	23.75
P05374	CHO2_YEAST Phosphatidylethanolamine N-methyltransferase OS=Saccharomyces cerevisiae (strain ATCC 204508 / S288c) GN=CHO2 PE=1 SV=1	CHO2	13	29575876	29201944	32562252	35790004	36119260	32136872	alcohol metabolic process;amine metabolic process;biosynthetic process;cellular amine metabolic process;cellular biogenic amine metabolic process;cellular biosynthetic process;cellular lipid metabolic process;cellular metabolic process;cellular nitrogen compound metabolic process;cellular process;ethanolamine-containing compound metabolic process;glycerolipid biosynthetic process;glycerolipid met…	catalytic activity;methyltransferase activity;N-methyltransferase activity;phosphatidylethanolamine N-methyltransferase activity;S-adenosylmethionine-dependent methyltransferase activity;transferase activity;transferase activity, transferring one-carbon groups	cell part;integral to membrane;intrinsic to membrane;membrane part	Glycerophospholipid metabolism	1	101202	890950	982568	964244	1.06606e+06	1.12395e+06	1.05707e+06	99.7,99.7,99.0,99.0,99.7,99.7,99.0,99.7,99.7,99.7,99.7,99.7,99.7	DANSNFSTNSNSFSEK,DSYMNHGLR,FFGMDSLK,LTSQGIYR,NSIGVELSSEYMR,NSNGGAELLPK,SLFDPTLK,SSNVTFKPPVTHDMVR,TLLGLKPLR,TTLSEMVGSVTK,VGSGGHWSATSK,VNGDAHVISHR,YVENPHIER	sp|P05374|CHO2_YEAST	1747.742686,1091.490697,943.455246,936.511008,1483.70847,1098.5768575,919.509743,1813.929916,1009.673511,1251.648412,1172.5668785,1203.621732,1155.577842	NSNGGAELLPK,DANSNFSTNSNSFSEK,NSIGVELSSEYMR	http://www.uniprot.org/uniprot/P05374	16.3406
P53067	IMB5_YEAST Importin subunit beta-5 OS=Saccharomyces cerevisiae (strain ATCC 204508 / S288c) GN=KAP114 PE=1 SV=1	KAP114	3	2.06679e+06	2.63312e+06	2418206	2.95769e+06	2.94608e+06	4.09546e+06	establishment of localization;establishment of localization in cell;establishment of protein localization;establishment of RNA localization;intracellular protein transport;intracellular transport;mRNA transport;nuclear import;nuclear transport;nucleic acid transport;nucleobase-containing compound transport;nucleocytoplasmic transport;protein import;protein import into nucleus;protein targeting;pr…	protein transporter activity;substrate-specific transporter activity;transporter activity	cell part;cytoplasm;intracellular membrane-bounded organelle;intracellular organelle;intracellular organelle part;intracellular part;macromolecular complex;membrane part;membrane-bounded organelle;nuclear part;nuclear pore;nucleus;organelle;organelle part;pore complex;protein complex		1	113920	49209.3	62693.3	57576.3	70421.1	70144.7	97510.8	99.7,99.7,99.7	ETGLAASYNVR,LCLNDNENTK | Carbamidomethyl [C2],VLNTETSTLIAK	sp|P53067|IMB5_YEAST	1180.601903,1219.559911,1288.73384	LCLNDNENTK | Carbamidomethyl [C2],VLNTETSTLIAK,ETGLAASYNVR	http://www.uniprot.org/uniprot/P53067	3.28685
Q12001	ALG6_YEAST Dolichyl pyrophosphate Man9GlcNAc2 alpha-1,3-glucosyltransferase OS=Saccharomyces cerevisiae (strain ATCC 204508 / S288c) GN=ALG6 PE=1 SV=1	ALG6	1	330614	349104	351948	488950	406841	701802	aerobic respiration;carbohydrate metabolic process;cellular carbohydrate metabolic process;cellular lipid metabolic process;cellular macromolecule metabolic process;cellular metabolic process;cellular oligosaccharide metabolic process;cellular process;cellular protein metabolic process;cellular respiration;energy derivation by oxidation of organic compounds;generation of precursor metabolites and…	catalytic activity;dolichyl pyrophosphate Man9GlcNAc2 alpha-1,3-glucosyltransferase activity;glucosyltransferase activity;transferase activity;transferase activity, transferring glycosyl groups;transferase activity, transferring hexosyl groups	cell part;cytoplasmic part;endoplasmic reticulum;endoplasmic reticulum membrane;endoplasmic reticulum part;integral to membrane;intracellular membrane-bounded organelle;intracellular organelle;intracellular organelle part;intracellular part;intrinsic to membrane;membrane;membrane part;membrane-bounded organelle;organelle;organelle membrane;organelle part	N-Glycan biosynthesis	1	62782.2	19447.8	20535.5	20702.8	28761.7	23931.8	41282.4	99.7	SLTPGPSISSINSDYR	sp|Q12001|ALG6_YEAST	1692.85	SLTPGPSISSINSDYR	http://www.uniprot.org/uniprot/Q12001	2.94118
Q04779	RCO1_YEAST Transcriptional regulatory protein RCO1 OS=Saccharomyces cerevisiae (strain ATCC 204508 / S288c) GN=RCO1 PE=1 SV=1	RCO1	2	7436937	7.38143e+06	7.29238e+06	6384531	7173557	6189577	biological regulation;biosynthetic process;cellular biosynthetic process;cellular component organization;cellular component organization at cellular level;cellular component organization or biogenesis;cellular component organization or biogenesis at cellular level;cellular macromolecule metabolic process;cellular metabolic process;cellular nitrogen compound metabolic process;cellular process;cell…	binding;cation binding;ion binding;metal ion binding;transition metal ion binding;zinc ion binding	cell part;chromatin remodeling complex;chromosomal part;histone deacetylase complex;intracellular organelle part;intracellular part;macromolecular complex;nuclear chromosome part;nuclear part;nucleoplasm part;organelle part;protein complex;Rpd3S complex;Sin3-type complex		1	78835.5	195709	194248	191905	168014	188778	162884	99.7,99.7	IILSTNATYDSK,LSSQNVNYDLK	sp|Q04779|RCO1_YEAST	1324.699138,1279.64951	LSSQNVNYDLK,IILSTNATYDSK	http://www.uniprot.org/uniprot/Q04779	3.36257
Q12114	CHS5_YEAST Chitin biosynthesis protein CHS5 OS=Saccharomyces cerevisiae (strain ATCC 204508 / S288c) GN=CHS5 PE=1 SV=1	CHS5	8	18767144	31845580	21120760	32402236	39251764	36142804	amine metabolic process;aminoglycan catabolic process;aminoglycan metabolic process;anatomical structure formation involved in morphogenesis;ascospore wall assembly;biological regulation;carbohydrate catabolic process;carbohydrate metabolic process;catabolic process;cell wall assembly;cell wall chitin catabolic process;cell wall chitin metabolic process;cell wall macromolecule catabolic process;c…		cell part;cytoplasm;cytoplasmic part;cytoplasmic vesicle part;exomer complex;Golgi apparatus part;intracellular organelle part;intracellular part;macromolecular complex;membrane;organelle part;protein complex		1	73637.7	1.25712e+06	1730920	1.20491e+06	1.71115e+06	2.00811e+06	1.87581e+06	99.7,99.7,99.7,99.7,99.7,99.7,99.7,99.7	ADSSAEAVVEEPNEAVAESSPNEEATGQK,GFYLDADQSILK,HQEEDIELEAEPK,HQEEDIELEAEPK | Deamidated [Q2],HVAIDTTHFVCNDLDNEESNEELIR | Carbamidomethyl [C11],LITTSGTLWSEK,SEPVGTPNIEENK,SGHETAPVSPVEDPLHASTALENETTIETVNPSVR	sp|Q12114|CHS5_YEAST	2944.665175,1368.705024,1565.7336345,1566.702001,2969.37089967,1334.718728,1412.685887,3683.825232	SEPVGTPNIEENK,HVAIDTTHFVCNDLDNEESNEELIR | Carbamidomethyl [C11],HQEEDIELEAEPK	http://www.uniprot.org/uniprot/Q12114	20.7154
Q05359	ERP1_YEAST Protein ERP1 OS=Saccharomyces cerevisiae (strain ATCC 204508 / S288c) GN=ERP1 PE=1 SV=1	ERP1	5	20416076	18390436	18692320	17999280	16995552	17371184	biological regulation;cellular process;ER to Golgi vesicle-mediated transport;establishment of localization;establishment of localization in cell;establishment of protein localization;Golgi vesicle transport;intracellular transport;maintenance of location;maintenance of location in cell;maintenance of protein localization in endoplasmic reticulum;maintenance of protein localization to organelle;m…		cell part;coated vesicle;cytoplasmic membrane-bounded vesicle;cytoplasmic part;cytoplasmic vesicle;endoplasmic reticulum membrane;endoplasmic reticulum part;ER to Golgi transport vesicle;integral to membrane;intracellular membrane-bounded organelle;intracellular organelle;intracellular organelle part;intracellular part;intrinsic to membrane;membrane;membrane part;membrane-bounded organelle;membra…		1	24723.2	2.4862e+06	2188507	2.11937e+06	2.12365e+06	2.054e+06	2076702	99.7,99.7,99.7,99.7,99.7	AQIYDDQLQNYR,ATIDILHAK,DASEAVNSR,GSASGDLTFLASDSGEHK,IDVEFQVGSDEK	sp|Q05359|ERP1_YEAST	1525.7307825,980.5734205,947.438598,1777.826118,1364.6573405	AQIYDDQLQNYR,ATIDILHAK,GSASGDLTFLASDSGEHK	http://www.uniprot.org/uniprot/Q05359	27.3973
P50108	MNN10_YEAST Probable alpha-1,6-mannosyltransferase MNN10 OS=Saccharomyces cerevisiae (strain ATCC 204508 / S288c) GN=MNN10 PE=1 SV=1	MNN10	2	2100274	2.45834e+06	2.03485e+06	2.55685e+06	2.9007e+06	3.77409e+06	asexual reproduction;barrier septum formation;biosynthetic process;carbohydrate metabolic process;cell budding;cell division;cell wall glycoprotein biosynthetic process;cell wall macromolecule biosynthetic process;cell wall macromolecule metabolic process;cell wall mannoprotein biosynthetic process;cell wall organization or biogenesis;cellular biosynthetic process;cellular carbohydrate metabolic …	alpha-1,6-mannosyltransferase activity;catalytic activity;mannosyltransferase activity;transferase activity;transferase activity, transferring glycosyl groups;transferase activity, transferring hexosyl groups	alpha-1,6-mannosyltransferase complex;cell part;cytoplasmic part;endoplasmic reticulum membrane;endoplasmic reticulum part;Golgi apparatus part;intracellular organelle part;intracellular part;macromolecular complex;mannosyltransferase complex;membrane;membrane part;organelle membrane;organelle part;protein complex	Various types of N-glycan biosynthesis	1	46747.4	100013	117064	96897.8	121755	138129	179719	99.7,99.7	LSNTGSSINSK,SLEEHIFDR	sp|P50108|MNN10_YEAST	1106.5662555,1144.56054	SLEEHIFDR,LSNTGSSINSK	http://www.uniprot.org/uniprot/P50108	5.08906
P05739	RL6B_YEAST 60S ribosomal protein L6-B OS=Saccharomyces cerevisiae (strain ATCC 204508 / S288c) GN=RPL6B PE=1 SV=4	RPL6B	11	479565984	489729696	501827552	504122400	519994176	541207040	biosynthetic process;cellular biosynthetic process;cellular component assembly;cellular component assembly at cellular level;cellular component organization;cellular component organization at cellular level;cellular component organization or biogenesis;cellular component organization or biogenesis at cellular level;cellular macromolecular complex assembly;cellular macromolecular complex subunit o…	binding;nucleic acid binding;RNA binding;structural constituent of ribosome;structural molecule activity	cell part;cytosolic large ribosomal subunit;intracellular organelle part;intracellular part;large ribosomal subunit;macromolecular complex;organelle part;ribonucleoprotein complex	Ribosome	2	19986.2	54268300	5.52168e+07	55827982	5.78115e+07	5.79824e+07	6.08809e+07	99.7,99.7,98.9,99.0,99.7,99.7,99.7,99.7,99.0,99.7,99.0	ASLVPGTVLILLAGR,EANLFPEQQTK,EANLFPEQQTK | Deamidated [Q9],FNVEYFAK,HLEDNTLLVTGPFK,KEANLFPEQQTK,NGDKPHLLK | Deamidated [N1],QYLSASFSLK,VNGVPLRR,WYPSEDVAAPK,YVIATSTK	sp|P05739|RL6B_YEAST,sp|Q02326|RL6A_YEAST	1478.9320305,1303.6502475,1304.637184,1016.506065,1582.84852825,1431.74718767,1021.564553,1142.607518,909.558621,1261.6080355,881.492886	EANLFPEQQTK,YVIATSTK,FNVEYFAK	http://www.uniprot.org/uniprot/P05739	53.9773
P53885	MDG1_YEAST Signal transduction protein MDG1 OS=Saccharomyces cerevisiae (strain ATCC 204508 / S288c) GN=MDG1 PE=1 SV=1	MDG1	5	29928268	23282044	22153344	31828072	33351928	30366604	biological regulation;cell surface receptor linked signaling pathway;cellular process;cellular process involved in reproduction;cellular response to stimulus;G-protein coupled receptor protein signaling pathway;pheromone-dependent signal transduction involved in conjugation with cellular fusion;regulation of biological process;regulation of cellular process;reproductive process;response to stimul…		cell part;membrane;plasma membrane		1	40277.5	1.49807e+06	1.21728e+06	1.12717e+06	1.5991e+06	1.633e+06	1.54888e+06	99.7,99.4,99.7,99.7,99.7	ENGSSTLVPESAGLAVSK,FIVDGQWLPSK,NADGLSGTTTIIENNVGVNEEK,NAPLIEPEAEK,VATETQTYETK	sp|P53885|MDG1_YEAST	1744.8976635,1288.694014,2274.117831,1209.631688,1269.6192375	NAPLIEPEAEK,VATETQTYETK,ENGSSTLVPESAGLAVSK	http://www.uniprot.org/uniprot/P53885	19.9454
Q03516	RSN1_YEAST Uncharacterized protein RSN1 OS=Saccharomyces cerevisiae (strain ATCC 204508 / S288c) GN=RSN1 PE=1 SV=1	RSN1	4	3319972	3.20808e+06	2.67062e+06	3.47975e+06	3.70483e+06	3979823	cellular process;establishment of localization;establishment of localization in cell;Golgi to plasma membrane transport;Golgi vesicle transport;intracellular transport;ion transport;post-Golgi vesicle-mediated transport;transport;vesicle-mediated transport		cell part;integral to membrane;intrinsic to membrane;membrane;membrane part		1	107671	158741	143987	133224	157046	167463	168702	99.0,99.7,99.7,99.7	ELPEFPIK,ELPEFPIKK,TVLFQTVPK,VIPVDTMKPLDGVSDTPSFK	sp|Q03516|RSN1_YEAST	971.540352,1099.637932,1031.611118,2146.090355	VIPVDTMKPLDGVSDTPSFK,TVLFQTVPK,ELPEFPIK	http://www.uniprot.org/uniprot/Q03516	3.98741
P53252	PIL1_YEAST Sphingolipid long chain base-responsive protein PIL1 OS=Saccharomyces cerevisiae (strain ATCC 204508 / S288c) GN=PIL1 PE=1 SV=1	PIL1	8	169740304	189339920	184821728	205362512	237465536	198199296	biological regulation;cellular component assembly;cellular component assembly at cellular level;cellular component organization;cellular component organization at cellular level;cellular component organization or biogenesis;cellular component organization or biogenesis at cellular level;cellular macromolecular complex assembly;cellular macromolecular complex subunit organization;cellular membrane…	binding;lipid binding	cell cortex part;cell part;cytoplasmic part;eisosome;intracellular part;lipid particle;macromolecular complex;protein complex		1	38348.7	2.14087e+07	2.38005e+07	2.11032e+07	2.41608e+07	2.58293e+07	2.22295e+07	99.7,99.7,99.0,99.7,99.7,99.7,99.7,99.0	AAFNYQFDSIIEHSEK,APTASQLQNPPPPPSTTK,GGLAYSFR,IALIAGYGK,IEVLEQELVR,SAAGAFGPELSR,SMELTANER,YKDPQSPK	sp|P53252|PIL1_YEAST	1897.90074,1830.96312775,869.447404,904.5457575,1226.697902,1161.5880805,1049.4912975,961.493391333	APTASQLQNPPPPPSTTK,SAAGAFGPELSR,YKDPQSPK	http://www.uniprot.org/uniprot/P53252	26.5487
Q04004	PLP1_YEAST Phosducin-like protein 1 OS=Saccharomyces cerevisiae (strain ATCC 204508 / S288c) GN=PLP1 PE=1 SV=1	PLP1	1	467134	483821	415930	373056	300626	197824	biological regulation;cellular macromolecule metabolic process;cellular metabolic process;cellular process;cellular protein metabolic process;cellular response to chemical stimulus;cellular response to organic substance;cellular response to pheromone;cellular response to stimulus;macromolecule metabolic process;metabolic process;negative regulation of biological process;negative regulation of cel…	binding;G-protein beta/gamma-subunit complex binding;protein binding;protein complex binding	cell part;cytoplasm;intracellular part		1	26622.3	29195.8	30238.8	25995.6	23316	18789.1	12363.9	99.7	VLPFVVGYK	sp|Q04004|PLP1_YEAST	1020.61	VLPFVVGYK	http://www.uniprot.org/uniprot/Q04004	3.91304
P38234	RFS1_YEAST Protein RFS1 OS=Saccharomyces cerevisiae (strain ATCC 204508 / S288c) GN=RFS1 PE=1 SV=1	RFS1	2	3.56177e+06	3.9718e+06	4.12776e+06	4463581	4.25349e+06	4.96935e+06		binding;catalytic activity;coenzyme binding;cofactor binding;FMN binding;nucleotide binding;oxidoreductase activity	cell part;cytoplasm;intracellular part;membrane part;membrane raft		1	22920.7	356176	397180	412776	446358	425349	496934	99.7,99.0	IAGLFVSGAISGK,TNADFSYK	sp|P38234|RFS1_YEAST	1218.70763,944.432402	TNADFSYK,IAGLFVSGAISGK	http://www.uniprot.org/uniprot/P38234	10
P53753	ENG1_YEAST Endo-1,3(4)-beta-glucanase 1 OS=Saccharomyces cerevisiae (strain ATCC 204508 / S288c) GN=DSE4 PE=1 SV=1	DSE4	3	7.19947e+06	7260783	6.90146e+06	8.26417e+06	8662342	11828309	catabolic process;cell wall macromolecule catabolic process;cell wall macromolecule metabolic process;cellular process;cytokinetic cell separation;cytokinetic process;macromolecule metabolic process;metabolic process	beta-glucosidase activity;catalytic activity;glucan endo-1,3-beta-D-glucosidase activity;glucosidase activity;hydrolase activity;hydrolase activity, acting on glycosyl bonds;hydrolase activity, hydrolyzing O-glycosyl compounds	cell part;cell septum;cell wall;external encapsulating structure;extracellular region;fungal-type cell wall		1	121063	257124	259314	246481	295149	309369	422440	99.7,99.7,99.7	NEESSSEDYNFAYAMK,SETFVEEEWQTK,SPNPMSLADGVSNDGPIQTNK	sp|P53753|ENG1_YEAST	1883.769017,1511.6912305,2141.025778	SETFVEEEWQTK,NEESSSEDYNFAYAMK,SPNPMSLADGVSNDGPIQTNK	http://www.uniprot.org/uniprot/P53753	4.38675
P00729	CBPY_YEAST Carboxypeptidase Y OS=Saccharomyces cerevisiae (strain ATCC 204508 / S288c) GN=PRC1 PE=1 SV=1	PRC1	1	15478119	16156369	15170024	16116428	17408764	18102580	biosynthetic process;catabolic process;cellular biosynthetic process;cellular catabolic process;cellular macromolecule catabolic process;cellular macromolecule metabolic process;cellular metabolic process;cellular process;cellular protein catabolic process;cellular protein metabolic process;macromolecule catabolic process;macromolecule metabolic process;metabolic process;peptide biosynthetic proc…	carboxypeptidase activity;catalytic activity;exopeptidase activity;hydrolase activity;peptidase activity;peptidase activity, acting on L-amino acid peptides;serine hydrolase activity;serine-type carboxypeptidase activity;serine-type exopeptidase activity;serine-type peptidase activity	cell part;cytoplasmic part;fungal-type vacuole;intracellular membrane-bounded organelle;intracellular organelle;intracellular part;lytic vacuole;membrane-bounded organelle;organelle;storage vacuole;vacuole	Lysosome;Renin-angiotensin system	1	59801.4	910478	950375	892354	948025	1.02404e+06	1.06486e+06	99.7	DVLLQAAEK	sp|P00729|CBPY_YEAST	985.553	DVLLQAAEK	http://www.uniprot.org/uniprot/P00729	1.69173
P16387	ODPA_YEAST Pyruvate dehydrogenase E1 component subunit alpha, mitochondrial OS=Saccharomyces cerevisiae (strain ATCC 204508 / S288c) GN=PDA1 PE=1 SV=2	PDA1	20	108438224	87680512	87069696	79335768	78548160	66234688	acetyl-CoA biosynthetic process;acetyl-CoA biosynthetic process from pyruvate;acetyl-CoA metabolic process;alcohol catabolic process;alcohol metabolic process;biosynthetic process;carbohydrate catabolic process;carbohydrate metabolic process;carboxylic acid metabolic process;catabolic process;cell growth;cellular biosynthetic process;cellular carbohydrate catabolic process;cellular carbohydrate m…	catalytic activity;oxidoreductase activity;oxidoreductase activity, acting on the aldehyde or oxo group of donors;oxidoreductase activity, acting on the aldehyde or oxo group of donors, disulfide as acceptor;pyruvate dehydrogenase (acetyl-transferring) activity;pyruvate dehydrogenase activity	cell part;cytoplasmic part;intracellular membrane-bounded organelle;intracellular non-membrane-bounded organelle;intracellular organelle;intracellular organelle part;intracellular part;macromolecular complex;membrane-bounded organelle;mitochondrial nucleoid;mitochondrial part;mitochondrial pyruvate dehydrogenase complex;mitochondrion;non-membrane-bounded organelle;nucleoid;organelle;organelle par…	Butanoate metabolism;Citrate cycle (TCA cycle);Glycolysis / Gluconeogenesis;Pyruvate metabolism;Valine, leucine and isoleucine biosynthesis	1	46342.5	8.23942e+06	8.80663e+06	7.95038e+06	8.30818e+06	8.16946e+06	8.12274e+06	99.0,99.7,99.7,99.0,99.7,99.0,99.7,99.7,99.7,99.7,99.7,99.7,99.7,99.0,99.7,99.7,99.7,99.7,99.7,99.7	ATLLQMYK,AVLAELMGR,GPLVLEYETYR,GQYIPGLK,GRIPEDTWDFK,GTETPTLR,IPEDTWDFK,IPEDTWDFKK,LDSIITSYR,MEMACDALYK | Carbamidomethyl [C5],MEMACDALYK | Carbamidomethyl [C5] Oxidation [M3],MHLIDLGIATEAEVK,MHLIDLGIATEAEVK | Oxidation [M1],NDPIAGLK,SSAMTEYFK,SSAMTEYFK | Oxidation [M4],VNGMDILAVYQASK,YGGHSMSDPGTTYR,YGMGTAASR,YGMGTAASR | Oxidation [M3]	sp|P16387|ODPA_YEAST	966.529662,958.5357345,1338.6920175,874.49829,1362.6684955,873.4624955,1149.5432135,1277.640177,1066.574888,1230.5184175,1246.515233,1638.878619,1654.874772,826.4614565,1062.4771665,1078.4731265,1507.7829288,1527.653635,912.419648,928.4136605	YGGHSMSDPGTTYR,LDSIITSYR,GPLVLEYETYR	http://www.uniprot.org/uniprot/P16387	34.2857
Q02608	RT16_YEAST 37S ribosomal protein S16, mitochondrial OS=Saccharomyces cerevisiae (strain ATCC 204508 / S288c) GN=MRPS16 PE=1 SV=1	MRPS16	2	13963782	15082714	13035929	15722761	15540686	15437728	biosynthetic process;cellular biosynthetic process;cellular component organization;cellular component organization at cellular level;cellular component organization or biogenesis;cellular component organization or biogenesis at cellular level;cellular macromolecule biosynthetic process;cellular macromolecule metabolic process;cellular metabolic process;cellular process;cellular protein metabolic …	structural constituent of ribosome;structural molecule activity	cell part;cytoplasmic part;intracellular organelle part;intracellular part;macromolecular complex;mitochondrial part;mitochondrial small ribosomal subunit;organellar small ribosomal subunit;organelle part;ribonucleoprotein complex;small ribosomal subunit		1	13638.8	2.79276e+06	3.01654e+06	2.60719e+06	3.14455e+06	3.10814e+06	3.08755e+06	99.7,99.7	AGILNDAWATSK,YWIGVGAQPSETVTK	sp|Q02608|RT16_YEAST	1245.644017,1634.843831	YWIGVGAQPSETVTK,AGILNDAWATSK	http://www.uniprot.org/uniprot/Q02608	22.3141
P07251	ATPA_YEAST ATP synthase subunit alpha, mitochondrial OS=Saccharomyces cerevisiae (strain ATCC 204508 / S288c) GN=ATP1 PE=1 SV=5	ATP1	10	75148312	80058344	77241512	91483616	83310104	81754336	ATP biosynthetic process;ATP hydrolysis coupled proton transport;ATP metabolic process;ATP synthesis coupled proton transport;biosynthetic process;cation transport;cellular biosynthetic process;cellular metabolic process;cellular nitrogen compound biosynthetic process;cellular nitrogen compound metabolic process;cellular process;energy coupled proton transport, against electrochemical gradient;en…	active transmembrane transporter activity;adenyl nucleotide binding;adenyl ribonucleotide binding;ATP binding;ATPase activity;ATPase activity, coupled;ATPase activity, coupled to movement of substances;ATPase activity, coupled to transmembrane movement of ions;ATPase activity, coupled to transmembrane movement of substances;binding;catalytic activity;cation transmembrane transporter activity;cati…	cell part;cytoplasmic part;cytosol;intracellular membrane-bounded organelle;intracellular non-membrane-bounded organelle;intracellular organelle;intracellular organelle part;intracellular part;macromolecular complex;membrane part;membrane-bounded organelle;membrane-enclosed lumen;mitochondrial intermembrane space;mitochondrial membrane part;mitochondrial nucleoid;mitochondrial part;mitochondrial …	Alzheimer's disease;Huntington's disease;Oxidative phosphorylation;Parkinson's disease	1	58607.2	4.02628e+06	4.30193e+06	4.22937e+06	4.75658e+06	4.44627e+06	4.26028e+06	99.7,99.7,99.0,99.7,99.7,99.7,99.7,99.7,99.7,99.7	EAYPGDVFYLHSR,GIRPAINVGLSVSR,GPIDAAGR,HALIVYDDLSK,RSVHEPVQTGLK,SNHNELLTEIR,SVHEPVQTGLK,TGNIVDVPVGPGLLGR,VLAVGDGIAR,VVDALGNPIDGK	sp|P07251|ATPA_YEAST	1552.74379075,1437.853254,755.398826,1272.676713,1349.752495,1324.68401367,1193.651292,1562.890934,969.5691395,1196.64958625	VVDALGNPIDGK,VLAVGDGIAR,SNHNELLTEIR	http://www.uniprot.org/uniprot/P07251	19.633
Q08962	NIP7_YEAST 60S ribosome subunit biogenesis protein NIP7 OS=Saccharomyces cerevisiae (strain ATCC 204508 / S288c) GN=NIP7 PE=1 SV=1	NIP7	5	11925910	15323442	13546565	16413157	15952069	16285677	cellular component assembly;cellular component assembly at cellular level;cellular component biogenesis;cellular component biogenesis at cellular level;cellular component organization;cellular component organization at cellular level;cellular component organization or biogenesis;cellular component organization or biogenesis at cellular level;cellular macromolecular complex assembly;cellular macro…	binding;nucleic acid binding;RNA binding	cell part;cytoplasm;intracellular membrane-bounded organelle;intracellular non-membrane-bounded organelle;intracellular organelle;intracellular organelle part;intracellular part;macromolecular complex;membrane-bounded organelle;non-membrane-bounded organelle;nuclear part;nucleolus;nucleus;organelle;organelle part;preribosome;preribosome, large subunit precursor;ribonucleoprotein complex		1	20380.4	1.12387e+06	1.42389e+06	1.28288e+06	1.51815e+06	1.45742e+06	1.47849e+06	99.7,99.7,99.7,99.0,99.7	LHITSLTVLAK,NISFLVDNK,NMQPTGIVAFR,QLTEEETK,VYYVPDHVAK	sp|Q08962|NIP7_YEAST	1194.743646,1048.565746,1232.642579,976.479654,1189.622821	VYYVPDHVAK,NISFLVDNK,NMQPTGIVAFR	http://www.uniprot.org/uniprot/Q08962	27.0718
P03872	REP2_YEAST Partitioning protein REP2 OS=Saccharomyces cerevisiae (strain ATCC 204508 / S288c) GN=REP2 PE=1 SV=1	REP2	1	1.72237e+06	2.11475e+06	1.25946e+06	468150	561210	1.29881e+06	2-micrometer plasmid partitioning;biological regulation;cellular process;plasmid maintenance;plasmid partitioning;posttranscriptional regulation of gene expression;protein stabilization;regulation of biological process;regulation of biological quality;regulation of gene expression;regulation of macromolecule metabolic process;regulation of metabolic process;regulation of protein stability	binding;identical protein binding;protein binding	cell part;intracellular membrane-bounded organelle;intracellular organelle;intracellular part;membrane-bounded organelle;nucleus;organelle		1	33195.6	143530	176229	104955	39012.4	46767.5	108234	99.7	TEVNHANTNEEVPSR	sp|P03872|REP2_YEAST	1695.8	TEVNHANTNEEVPSR	http://www.uniprot.org/uniprot/P03872	5.06757
Q08237	REXO4_YEAST RNA exonuclease 4 OS=Saccharomyces cerevisiae (strain ATCC 204508 / S288c) GN=REX4 PE=1 SV=1	REX4	2	877359	1.28043e+06	1.14231e+06	1.2979e+06	1.67805e+06	1.70666e+06	cellular component assembly;cellular component assembly at cellular level;cellular component organization;cellular component organization at cellular level;cellular component organization or biogenesis;cellular component organization or biogenesis at cellular level;cellular macromolecular complex assembly;cellular macromolecular complex subunit organization;cellular macromolecule metabolic proces…	3'-5' exonuclease activity;binding;catalytic activity;exonuclease activity;hydrolase activity;hydrolase activity, acting on ester bonds;nuclease activity;nucleic acid binding	cell part;intracellular membrane-bounded organelle;intracellular organelle;intracellular part;membrane-bounded organelle;nucleus;organelle		1	32894.5	62668.4	91459.1	81593.6	92707.1	119861	121904	99.7,99.7	ALSSNWQALLASESNPTSNGK,TVNVSSTTQYAPR	sp|Q08237|REXO4_YEAST	2174.0801895,1422.718332	TVNVSSTTQYAPR,ALSSNWQALLASESNPTSNGK	http://www.uniprot.org/uniprot/Q08237	11.7647
P39011	BEM4_YEAST Bud emergence protein 4 OS=Saccharomyces cerevisiae (strain ATCC 204508 / S288c) GN=BEM4 PE=1 SV=1	BEM4	3	6478655	7445375	6398995	7330351	8919830	8243583	actin cytoskeleton organization;actin filament-based process;biological regulation;cellular component organization;cellular component organization at cellular level;cellular component organization or biogenesis;cellular component organization or biogenesis at cellular level;cellular process;cellular response to stimulus;cytoskeleton organization;establishment of cell polarity;establishment or mai…	enzyme activator activity;enzyme regulator activity;GTPase activator activity;GTPase regulator activity;nucleoside-triphosphatase regulator activity			1	70991.9	166119	190907	164077	187958	228714	211374	99.7,99.7,99.7	EQSLCIETIK | Carbamidomethyl [C5],FAGQGNQEYIEK,TGLLLNLVR	sp|P39011|BEM4_YEAST	1219.621408,1382.658273,997.636326	FAGQGNQEYIEK,EQSLCIETIK | Carbamidomethyl [C5],TGLLLNLVR	http://www.uniprot.org/uniprot/P39011	4.89731
P26793	FEN1_YEAST Flap endonuclease 1 OS=Saccharomyces cerevisiae (strain ATCC 204508 / S288c) GN=RAD27 PE=1 SV=1	RAD27	4	6.57502e+06	7.0018e+06	4587561	4.35278e+06	4.43348e+06	3394216	aging;base-excision repair, base-free sugar-phosphate removal;biosynthetic process;catabolic process;cell aging;cellular biosynthetic process;cellular catabolic process;cellular component organization;cellular component organization at cellular level;cellular component organization or biogenesis;cellular component organization or biogenesis at cellular level;cellular macromolecule biosynthetic pr…	5'-3' exonuclease activity;5'-flap endonuclease activity;binding;catalytic activity;cation binding;deoxyribonuclease activity;DNA binding;endodeoxyribonuclease activity;endodeoxyribonuclease activity, producing 5'-phosphomonoesters;endonuclease activity;endonuclease activity, active with either ribo- or deoxyribonucleic acids and producing 5'-phosphomonoesters;exonuclease activity;flap endonuclea…	cell part;cytoplasmic part;cytosol;intracellular membrane-bounded organelle;intracellular non-membrane-bounded organelle;intracellular organelle;intracellular organelle part;intracellular part;membrane-bounded organelle;mitochondrion;non-membrane-bounded organelle;nuclear part;nucleolus;nucleoplasm;nucleus;organelle;organelle part	Base excision repair;DNA replication;Non-homologous end-joining	1	43278.7	383802	408544	277546	268327	275224	218855	99.0,99.7,99.7,99.7	IPEDWPYK,IVEFIESGESNNTK,KEPIHEIDTELVLR,LDGFFQVVPK	sp|P26793|FEN1_YEAST	1046.516466,1565.76032,1690.938735,1148.6331555	IVEFIESGESNNTK,LDGFFQVVPK,KEPIHEIDTELVLR	http://www.uniprot.org/uniprot/P26793	12.0419
P29547	EF1G1_YEAST Elongation factor 1-gamma 1 OS=Saccharomyces cerevisiae (strain ATCC 204508 / S288c) GN=CAM1 PE=1 SV=2	CAM1	12	61353616	64997192	55464032	69173816	72282416	65858536	biological regulation;biosynthetic process;cellular biosynthetic process;cellular component biogenesis;cellular component biogenesis at cellular level;cellular component organization or biogenesis;cellular component organization or biogenesis at cellular level;cellular macromolecule biosynthetic process;cellular macromolecule metabolic process;cellular metabolic process;cellular process;macromole…	binding;calcium ion binding;cation binding;core promoter binding;DNA binding;enzyme regulator activity;GTPase regulator activity;guanyl-nucleotide exchange factor activity;ion binding;lipid binding;metal ion binding;nucleic acid binding;nucleic acid binding transcription factor activity;nucleoside-triphosphatase regulator activity;phospholipid binding;regulatory region DNA binding;regulatory regi…	cell part;cytoplasm;intracellular membrane-bounded organelle;intracellular organelle;intracellular part;membrane-bounded organelle;nucleus;organelle		1	47087.1	4.25656e+06	4.36502e+06	3.82821e+06	4.57681e+06	4.67711e+06	4.17637e+06	99.7,99.7,99.7,99.0,99.0,99.7,99.7,99.7,99.7,99.7,99.0,99.7	APAAAPAASK,ASPFLKDEYK,EEAKPAATETETSSK,HPLELLGK,IVDIFENR,KVPAFVGPK,LDPTNDDDK,LTEAMAINYYLVK,SVDSAMDAVDK | Oxidation [M6],TQLLGADDDLNAQAQIIR,VPAFVGPK,VVTPDAAAEQFAR | Deamidated [Q10]	sp|P29547|EF1G1_YEAST	853.472325,1196.613281,1577.75295933,905.539172,1004.5379945,941.578143667,1031.4488115,1527.8129,1152.50543833,1954.026964,813.481948,1375.689183	VPAFVGPK,HPLELLGK,IVDIFENR	http://www.uniprot.org/uniprot/P29547	29.8795
P32316	ACH1_YEAST Acetyl-CoA hydrolase OS=Saccharomyces cerevisiae (strain ATCC 204508 / S288c) GN=ACH1 PE=1 SV=2	ACH1	4	6.49029e+06	6.22013e+06	8867239	5567304	5433379	4945834	acetate metabolic process;acetyl-CoA metabolic process;carboxylic acid metabolic process;cellular ketone metabolic process;cellular metabolic process;cellular process;coenzyme metabolic process;cofactor metabolic process;metabolic process;monocarboxylic acid metabolic process;organic acid metabolic process;oxoacid metabolic process;small molecule metabolic process	acetate CoA-transferase activity;acetyl-CoA hydrolase activity;catalytic activity;CoA hydrolase activity;CoA-transferase activity;hydrolase activity;hydrolase activity, acting on ester bonds;thiolester hydrolase activity;transferase activity;transferase activity, transferring sulfur-containing groups	cell part;cytoplasmic part;cytosol;intracellular membrane-bounded organelle;intracellular organelle;intracellular part;membrane-bounded organelle;mitochondrion;organelle	Pyruvate metabolism	1	58711.2	270621	259326	356422	234859	227242	200439	99.7,99.7,99.7,99.7	AIAGHLVEFFR,EAHELIPLFK,NGQYLGWSGFTGVGTPK,SQVVSNNPEMIR	sp|P32316|ACH1_YEAST	1258.692867,1195.670256,1767.8730145,1372.688207	SQVVSNNPEMIR,EAHELIPLFK,AIAGHLVEFFR	http://www.uniprot.org/uniprot/P32316	9.5057
P0C0W9	RL11A_YEAST 60S ribosomal protein L11-A OS=Saccharomyces cerevisiae (strain ATCC 204508 / S288c) GN=RPL11A PE=1 SV=2	RPL11A	7	477275424	459072128	477651776	482703424	497630752	489788512	biosynthetic process;cellular biosynthetic process;cellular component assembly;cellular component assembly at cellular level;cellular component organization;cellular component organization at cellular level;cellular component organization or biogenesis;cellular component organization or biogenesis at cellular level;cellular macromolecular complex assembly;cellular macromolecular complex subunit o…	binding;nucleic acid binding;RNA binding;rRNA binding;structural constituent of ribosome;structural molecule activity	cell part;cytosolic large ribosomal subunit;intracellular membrane-bounded organelle;intracellular organelle;intracellular organelle part;intracellular part;large ribosomal subunit;macromolecular complex;membrane-bounded organelle;nucleus;organelle;organelle part;ribonucleoprotein complex	Ribosome	2	19719.4	5.938e+07	5.90243e+07	5.9206e+07	6.11093e+07	6.35729e+07	6.03563e+07	99.0,99.0,99.7,99.7,99.7,99.7,99.0	EDTVSWFK,IAVHVTVR,QKYDADVLDK,TTKEDTVSWFK,VLEQLSGQTPVQSK,VLEQLSGQTPVQSK | Deamidated [Q4],YDADVLDK	sp|P0C0W9|RL11A_YEAST,sp|Q3E757|RL11B_YEAST	1010.47882333,893.552107,1193.60309975,1340.671654,1513.079265,1513.809066,937.447599	VLEQLSGQTPVQSK,EDTVSWFK,YDADVLDK	http://www.uniprot.org/uniprot/P0C0W9	24.7126
P07280	RS19A_YEAST 40S ribosomal protein S19-A OS=Saccharomyces cerevisiae (strain ATCC 204508 / S288c) GN=RPS19A PE=1 SV=2	RPS19A	9	723880768	730719424	691031104	690836544	679829120	656074560	biosynthetic process;cellular biosynthetic process;cellular component biogenesis;cellular component biogenesis at cellular level;cellular component organization or biogenesis;cellular component organization or biogenesis at cellular level;cellular macromolecule biosynthetic process;cellular macromolecule metabolic process;cellular metabolic process;cellular process;cellular protein metabolic proc…	structural constituent of ribosome;structural molecule activity	cell part;cytosolic small ribosomal subunit;intracellular organelle part;intracellular part;macromolecular complex;organelle part;ribonucleoprotein complex;small ribosomal subunit	Ribosome	1	15916.9	1.01581e+08	1.00619e+08	9.38645e+07	9.62271e+07	9.66397e+07	9.17188e+07	99.7,99.7,99.7,99.7,99.0,99.7,99.7,99.7,99.7	DVAAQDFINAYASFLQR,HIDASGSINR,IAAQTLEEDE,IGIVEISPK,KVLQALEK,LEVPGYVDIVK,QGKLEVPGYVDIVK,TSSGNEMPPQDAEGWFYK,TSSGNEMPPQDAEGWFYK | Oxidation [M7]	sp|P07280|RS19A_YEAST	1927.9607615,1068.541463,1117.5233425,954.5831535,927.582746,1230.6969195,1543.874328,2043.081022,2058.88092875	LEVPGYVDIVK,IGIVEISPK,IAAQTLEEDE	http://www.uniprot.org/uniprot/P07280	59.7222
P35817	BDF1_YEAST Bromodomain-containing factor 1 OS=Saccharomyces cerevisiae (strain ATCC 204508 / S288c) GN=BDF1 PE=1 SV=3	BDF1	2	3.21276e+06	3431033	3.07284e+06	2.92392e+06	2.94348e+06	3.04784e+06	anatomical structure formation involved in morphogenesis;biological regulation;biosynthetic process;cell differentiation;cellular biosynthetic process;cellular component organization;cellular component organization at cellular level;cellular component organization or biogenesis;cellular component organization or biogenesis at cellular level;cellular developmental process;cellular macromolecule bi…	basal RNA polymerase II transcription machinery binding;basal transcription machinery binding;binding;chromatin binding;core promoter binding;DNA binding;histone acetyl-lysine binding;histone binding;nucleic acid binding;protein binding;regulatory region DNA binding;regulatory region nucleic acid binding;RNA polymerase II basal transcription factor binding;RNA polymerase II transcription factor b…	cell part;chromatin;chromatin remodeling complex;chromosomal part;intracellular organelle part;intracellular part;macromolecular complex;nuclear chromatin;nuclear chromosome part;nuclear part;organelle part;protein complex;Swr1 complex		1	76977	103637	110678	99123.8	94320	94950.9	98317.4	99.7,99.7	QEDLDENSK,TDITPVQNDVDVNGNNVNDDVSSNLK	sp|P35817|BDF1_YEAST	1076.471881,2785.32276	QEDLDENSK,TDITPVQNDVDVNGNNVNDDVSSNLK	http://www.uniprot.org/uniprot/P35817	5.10204
P53081	GTPC1_YEAST NGG1-interacting factor 3 OS=Saccharomyces cerevisiae (strain ATCC 204508 / S288c) GN=NIF3 PE=1 SV=1	NIF3	10	19354276	20035548	20012396	19155028	18411456	17215664			cell part;cytoplasm;cytoplasmic part;intracellular membrane-bounded organelle;intracellular organelle;intracellular part;membrane-bounded organelle;mitochondrion;organelle		1	31888.1	1.98558e+06	2.18089e+06	2.13561e+06	2.14722e+06	1935481	2.02624e+06	99.7,99.0,99.7,99.7,99.7,99.7,99.7,99.7,99.7,99.7	DISLEQIVK,GFLQDVMK,GGVNDWLVR,GLLQDEGHEVVVSK,GLNNGENVAK,LIQYGISVYCPHTAVDAAR | Carbamidomethyl [C10],SWDNTGLLIDCSTAQVTTADANAK | Carbamidomethyl [C11],SYALETVSGETDDLIGYGR,VAVCAGSGSGVFK | Carbamidomethyl [C4],VLLTVDLTK	sp|P53081|GTPC1_YEAST	1043.5955635,936.480656,1014.5334905,1508.794812,1014.518612,2134.086235,2551.710621,2044.973517,1237.618286,1000.6252325	DISLEQIVK,VAVCAGSGSGVFK | Carbamidomethyl [C4],GGVNDWLVR	http://www.uniprot.org/uniprot/P53081	46.5278
P0CX84	RL35A_YEAST 60S ribosomal protein L35-A OS=Saccharomyces cerevisiae (strain ATCC 204508 / S288c) GN=RPL35A PE=1 SV=1	RPL35A	9	639524992	668124672	615197376	609885632	589705984	550488512	biosynthetic process;cellular biosynthetic process;cellular macromolecule biosynthetic process;cellular macromolecule metabolic process;cellular metabolic process;cellular nitrogen compound metabolic process;cellular process;cellular protein metabolic process;cytoplasmic translation;macromolecule biosynthetic process;macromolecule metabolic process;maturation of LSU-rRNA;maturation of LSU-rRNA fr…	structural constituent of ribosome;structural molecule activity	cell part;cytosolic large ribosomal subunit;intracellular organelle part;intracellular part;large ribosomal subunit;macromolecular complex;organelle part;preribosome;preribosome, large subunit precursor;ribonucleoprotein complex	Ribosome	2	13909.4	1.39899e+08	1.46075e+08	1.32288e+08	1.32303e+08	1.30293e+08	1.15541e+08	99.7,99.7,99.7,99.0,99.7,98.7,99.7,99.7,99.7	EQLASQLVDLK | Deamidated [Q6],EQLASQLVDLKK,FEASQVTEK,KQIAFPQR,KSIACVLTVINEQQR | Carbamidomethyl [C5],LSRPSLPK,SIACVLTVINEQQR | Carbamidomethyl [C4],SKEQLASQLVDLK,SKEQLASQLVDLKK	sp|P0CX85|RL35B_YEAST,sp|P0CX84|RL35A_YEAST	1243.674535,1370.7880725,1037.51028,986.573705,1757.96060133,896.551278,1629.86487633,1457.82012275,1585.917291	FEASQVTEK,SIACVLTVINEQQR | Carbamidomethyl [C4],SKEQLASQLVDLK	http://www.uniprot.org/uniprot/P0CX84	45
P54113	PUR91_YEAST Bifunctional purine biosynthesis protein ADE16 OS=Saccharomyces cerevisiae (strain ATCC 204508 / S288c) GN=ADE16 PE=1 SV=1	ADE16	5	11355150	12879771	11129994	13611471	13033370	15781110	aerobic respiration;anatomical structure development;anatomical structure formation involved in morphogenesis;ascospore formation;biosynthetic process;cell development;cell differentiation;cellular biosynthetic process;cellular developmental process;cellular metabolic process;cellular nitrogen compound biosynthetic process;cellular nitrogen compound metabolic process;cellular process;cellular pro…	catalytic activity;cyclohydrolase activity;hydrolase activity;hydrolase activity, acting on carbon-nitrogen (but not peptide) bonds;hydrolase activity, acting on carbon-nitrogen (but not peptide) bonds, in cyclic amidines;hydroxymethyl-, formyl- and related transferase activity;IMP cyclohydrolase activity;phosphoribosylaminoimidazolecarboxamide formyltransferase activity;transferase activity;tran…	cell part;cytoplasmic part;cytosol;intracellular part	One carbon pool by folate;Purine metabolism	1	65281.6	438762	508016	466022	551486	540041	667248	99.7,99.7,99.0,99.0,99.7	FITAPSGSVMDK,FITAPSGSVMDK | Oxidation [M10],GLVENNVR,TGLLDLAK,TLHPAVHAGILAR	sp|P54113|PUR91_YEAST	1251.6265805,1267.621923,899.490575,829.4981415,1355.12906533	TGLLDLAK,TLHPAVHAGILAR,FITAPSGSVMDK	http://www.uniprot.org/uniprot/P54113	6.93739
P33338	SLA2_YEAST Protein SLA2 OS=Saccharomyces cerevisiae (strain ATCC 204508 / S288c) GN=SLA2 PE=1 SV=5	SLA2	12	58261068	58003516	58635056	62571168	67436888	60130324	actin cytoskeleton organization;actin filament organization;actin filament-based process;asexual reproduction;bipolar cellular bud site selection;cell budding;cell division;cell wall organization;cell wall organization or biogenesis;cellular bud site selection;cellular cell wall organization;cellular cell wall organization or biogenesis;cellular component organization;cellular component organizat…	binding;binding, bridging;lipid binding;phospholipid binding;protein binding;protein binding, bridging	actin cortical patch;cell cortex part;cell part;cellular bud tip;cytoplasmic part;cytoskeletal part;incipient cellular bud site;integral to membrane;intracellular organelle part;intracellular part;intrinsic to membrane;membrane;membrane part;organelle part;plasma membrane;site of polarized growth		1	108910	1714611	1.74562e+06	1.7026e+06	1.82135e+06	1.95964e+06	1.76384e+06	99.7,99.7,99.7,98.5,99.7,99.7,99.7,99.7,99.7,99.7,99.7,99.7	ACSVEETAPK | Carbamidomethyl [C2],DLQMAELVK,EVAASTIQLVAASR,HAYYNQDDD,IIQEGHPSALAEAIR,LEQSLSNAR,LITSEDNENTSPEQFIVASK,VNSAQESIQK,VQQLESEITTMDSTASK,VQQLQQQQAQQELFQQQLQK,WTEGLISAAK,YLTTLVTIPK	sp|P33338|SLA2_YEAST	1090.506072,1045.5563475,1414.789803,1139.42483,1603.881552,1016.534517,2221.096101,1102.571647,1867.885228,2468.3003755,1074.579808,1147.694677	VNSAQESIQK,WTEGLISAAK,LEQSLSNAR	http://www.uniprot.org/uniprot/P33338	15.8058
Q12199	TIP41_YEAST Type 2A phosphatase activator TIP41 OS=Saccharomyces cerevisiae (strain ATCC 204508 / S288c) GN=TIP41 PE=1 SV=1	TIP41	2	16882864	14569261	22053968	11551059	10925067	14481443	biological regulation;cellular process;cellular response to stimulus;negative regulation of biological process;negative regulation of cell communication;negative regulation of cellular process;negative regulation of response to stimulus;negative regulation of signal transduction;negative regulation of signaling;regulation of biological process;regulation of cell communication;regulation of cellul…		cell part;cytoplasm;intracellular membrane-bounded organelle;intracellular organelle;intracellular part;membrane-bounded organelle;nucleus;organelle		1	41019.1	803946	693774	1.05019e+06	550050	520241	689592	99.7,99.0	FTNDVNDDSLNIIHK,YDWTYTTR	sp|Q12199|TIP41_YEAST	1743.856186,1104.496449	FTNDVNDDSLNIIHK,YDWTYTTR	http://www.uniprot.org/uniprot/Q12199	6.46067
P48836	VATG_YEAST V-type proton ATPase subunit G OS=Saccharomyces cerevisiae (strain ATCC 204508 / S288c) GN=VMA10 PE=1 SV=1	VMA10	6	164981184	164784096	191956560	146318416	158898800	133750392	biological regulation;cation homeostasis;cellular cation homeostasis;cellular chemical homeostasis;cellular homeostasis;cellular ion homeostasis;cellular monovalent inorganic cation homeostasis;cellular process;chemical homeostasis;homeostatic process;intracellular pH reduction;ion homeostasis;monovalent inorganic cation homeostasis;pH reduction;regulation of biological quality;regulation of cell…	active transmembrane transporter activity;ATPase activity;ATPase activity, coupled;ATPase activity, coupled to movement of substances;ATPase activity, coupled to transmembrane movement of ions;ATPase activity, coupled to transmembrane movement of substances;catalytic activity;cation transmembrane transporter activity;cation-transporting ATPase activity;hydrogen ion transmembrane transporter activ…	cell part;cytoplasmic part;intracellular organelle part;intracellular part;macromolecular complex;membrane part;organelle part;protein complex;proton-transporting two-sector ATPase complex, catalytic domain;proton-transporting V-type ATPase, V1 domain;vacuolar part;vacuolar proton-transporting V-type ATPase, V1 domain	Collecting duct acid secretion;Epithelial cell signaling in Helicobacter pylori infection;Oxidative phosphorylation;Phagosome;Rheumatoid arthritis;Vibrio cholerae infection	1	12712.5	3.96304e+07	38790379	4.47038e+07	3.61219e+07	38313565	3.30946e+07	99.7,99.7,99.7,99.7,99.7,99.7	AEAGVQGELAEIK,KAEAGVQGELAEIK,KAEAGVQGELAEIKK,NAGGVGELEK,NGIATLLQAEK,NGIATLLQAEK | Deamidated [N1]	sp|P48836|VATG_YEAST	1313.6921375,1441.78916667,1569.884222,972.4963,1156.6546605,1157.6385175	NAGGVGELEK,NGIATLLQAEK,AEAGVQGELAEIK	http://www.uniprot.org/uniprot/P48836	31.5789
Q07349	YD027_YEAST Uncharacterized protein YDL027C OS=Saccharomyces cerevisiae (strain ATCC 204508 / S288c) GN=YDL027C PE=1 SV=1	YDL027C	1	56292	67634.8	62220.4	91875	90482.1	66749.1			cell part;integral to membrane;intrinsic to membrane;membrane part		1	48311.8	2251.6	2705.4	2488.8	3675	3619.2	2669.9	99.7	ILQESETSNSSK	sp|Q07349|YD027_YEAST	1321.65	ILQESETSNSSK	http://www.uniprot.org/uniprot/Q07349	2.85714
P40064	NU157_YEAST Nucleoporin NUP157 OS=Saccharomyces cerevisiae (strain ATCC 204508 / S288c) GN=NUP157 PE=1 SV=1	NUP157	5	6767159	6941130	7211041	7.28547e+06	7593263	8.24918e+06	cellular component assembly;cellular component assembly at cellular level;cellular component organization;cellular component organization at cellular level;cellular component organization or biogenesis;cellular component organization or biogenesis at cellular level;cellular macromolecular complex assembly;cellular macromolecular complex subunit organization;cellular process;cellular protein compl…	binding;DNA binding;nucleic acid binding;RNA binding;structural constituent of nuclear pore;structural molecule activity	cell part;intracellular organelle part;intracellular part;macromolecular complex;membrane;membrane part;nuclear membrane;nuclear part;nuclear pore;organelle membrane;organelle part;pore complex;protein complex		1	156647	103342	111716	119390	119208	123785	128626	99.7,99.7,99.0,99.7,99.7	DWYQSDSDLR,GNQAQEYVSR,ILESFIDK,VYSVIMNSNNR,YVENTALLDTTDEIK	sp|P40064|NU157_YEAST	1284.053502,1150.544408,963.535856,1295.639536,1723.865142	DWYQSDSDLR,GNQAQEYVSR,ILESFIDK	http://www.uniprot.org/uniprot/P40064	3.8821
P35196	RER2_YEAST Dehydrodolichyl diphosphate syntase complex subunit RER2 OS=Saccharomyces cerevisiae (strain ATCC 204508 / S288c) GN=RER2 PE=1 SV=1	RER2	1	1.49871e+06	2.03836e+06	1.91044e+06	2631158	2.27039e+06	4.00994e+06	alcohol biosynthetic process;alcohol metabolic process;biosynthetic process;carbohydrate metabolic process;cellular biosynthetic process;cellular carbohydrate metabolic process;cellular lipid metabolic process;cellular macromolecule metabolic process;cellular metabolic process;cellular process;cellular protein metabolic process;dolichol biosynthetic process;dolichol metabolic process;ER to Golgi …	catalytic activity;dehydrodolichyl diphosphate synthase activity;prenyltransferase activity;transferase activity;transferase activity, transferring alkyl or aryl (other than methyl) groups	cell part;cytoplasmic part;endoplasmic reticulum;endoplasmic reticulum membrane;endoplasmic reticulum part;intracellular membrane-bounded organelle;intracellular organelle;intracellular organelle part;intracellular part;lipid particle;membrane;membrane part;membrane-bounded organelle;organelle;organelle membrane;organelle part	Terpenoid backbone biosynthesis	1	32693.2	88159.5	119903	112379	154774	133552	235879	99.7	IIGDLSLLDK	sp|P35196|RER2_YEAST	1085.64	IIGDLSLLDK	http://www.uniprot.org/uniprot/P35196	3.4965
P53616	SUN4_YEAST Probable secreted beta-glucosidase SUN4 OS=Saccharomyces cerevisiae (strain ATCC 204508 / S288c) GN=SUN4 PE=1 SV=1	SUN4	2	90164.9	248268	62842	259904	345289	328314	barrier septum formation;carbohydrate catabolic process;carbohydrate metabolic process;catabolic process;cell wall organization;cell wall organization or biogenesis;cellular component assembly;cellular component assembly at cellular level;cellular component organization;cellular component organization at cellular level;cellular component organization or biogenesis;cellular component organization …	catalytic activity;glucosidase activity;hydrolase activity;hydrolase activity, acting on glycosyl bonds;hydrolase activity, hydrolyzing O-glycosyl compounds	cell part;cell wall;cytoplasmic part;external encapsulating structure;extracellular region;fungal-type cell wall;intracellular organelle lumen;intracellular organelle part;intracellular part;membrane-enclosed lumen;mitochondrial matrix;mitochondrial part;organelle lumen;organelle part		1	43441.7	15027.3	41377.7	10473.5	43317.2	57547.9	54718.9	99.7,99.7	EGSYCSYACQPGMSK | Carbamidomethyl [C5 C9],EGSYCSYACQPGMSK | Carbamidomethyl [C5 C9] Oxidation [M13]	sp|P53616|SUN4_YEAST	1723.67832767,1739.67375	EGSYCSYACQPGMSK | Carbamidomethyl [C5 C9],EGSYCSYACQPGMSK | Carbamidomethyl [C5 C9] Oxidation [M13]	http://www.uniprot.org/uniprot/P53616	3.57143
P32454	APE2_YEAST Aminopeptidase 2, mitochondrial OS=Saccharomyces cerevisiae (strain ATCC 204508 / S288c) GN=APE2 PE=1 SV=4	APE2	16	20097188	20952608	16611553	22221240	23444368	28530208	catabolic process;cellular catabolic process;cellular metabolic process;cellular process;metabolic process;peptide catabolic process;peptide metabolic process	aminopeptidase activity;binding;catalytic activity;cation binding;exopeptidase activity;hydrolase activity;ion binding;metal ion binding;metalloaminopeptidase activity;metalloexopeptidase activity;metallopeptidase activity;peptidase activity;peptidase activity, acting on L-amino acid peptides;transition metal ion binding;zinc ion binding	cell part;cell wall-bounded periplasmic space;cytoplasmic part;extracellular region;intracellular membrane-bounded organelle;intracellular organelle;intracellular part;membrane-bounded organelle;mitochondrion;organelle;periplasmic space		2	107754	1288721	1.33382e+06	1.197e+06	1.37286e+06	1.38037e+06	1.47333e+06	99.7,99.7,99.0,99.7,99.7,99.0,99.7,99.7,99.7,99.7,99.0,99.0,99.7,99.7,99.0,99.7	AFPCFDEPNLK | Carbamidomethyl [C4],FTGILNDNMAGFYR | Oxidation [M9],GVSQYLNK,HGQFAADLTAK,IYLDPISNDEK,KNWDELVK,LGQQADLLSVEDR,NGVDSSVVLSER,SSHPIEVPVK,SSHPIEVPVKK,STWLFEPK,SVMNIWTK,TFGIQYPLPK,VGFPVISVSEDGNGK,VVDLLLDK,VYATPGNEK	sp|P37898|AAP1_YEAST,sp|P32454|APE2_YEAST	1336.624974,1634.773534,907.48208,1157.59315,1305.656358,1030.55319,1442.746586,1260.641216,1091.6069075,1219.702388,1006.520196,977.508692,1162.648527,1503.769139,913.556304,977.490209	GVSQYLNK,AFPCFDEPNLK | Carbamidomethyl [C4],LGQQADLLSVEDR	http://www.uniprot.org/uniprot/P32454	16.4916
Q12314	SFM1_YEAST Protein arginine N-methyltransferase SFM1 OS=Saccharomyces cerevisiae (strain ATCC 204508 / S288c) GN=SFM1 PE=1 SV=1	SFM1	3	15768865	15025589	15148134	14353858	11998802	13843373	cellular macromolecule metabolic process;cellular metabolic process;cellular process;cellular protein metabolic process;macromolecule metabolic process;macromolecule methylation;macromolecule modification;metabolic process;methylation;one-carbon metabolic process;peptidyl-amino acid modification;peptidyl-arginine methylation;peptidyl-arginine modification;peptidyl-arginine N-methylation;peptidyl-…	arginine N-methyltransferase activity;catalytic activity;methyltransferase activity;N-methyltransferase activity;protein methyltransferase activity;protein-arginine N-methyltransferase activity;protein-arginine omega-N monomethyltransferase activity;S-adenosylmethionine-dependent methyltransferase activity;transferase activity;transferase activity, transferring one-carbon groups	cell part;cytoplasm;intracellular part		1	24743.2	1.12635e+06	1.07326e+06	1.08201e+06	1.02528e+06	857057	988812	99.5,99.0,99.7	EGKPILPEGMLDLIK | Oxidation [M10],FIDYPEFR,TAYPNLLISR	sp|Q12314|SFM1_YEAST	1667.930748,1085.527236,1146.649361	FIDYPEFR,TAYPNLLISR,EGKPILPEGMLDLIK | Oxidation [M10]	http://www.uniprot.org/uniprot/Q12314	15.493
P38061	RL32_YEAST 60S ribosomal protein L32 OS=Saccharomyces cerevisiae (strain ATCC 204508 / S288c) GN=RPL32 PE=1 SV=1	RPL32	4	369172768	402385952	386928288	419218592	436625760	402109440	biosynthetic process;cellular biosynthetic process;cellular macromolecule biosynthetic process;cellular macromolecule metabolic process;cellular metabolic process;cellular process;cellular protein metabolic process;cytoplasmic translation;macromolecule biosynthetic process;macromolecule metabolic process;metabolic process;primary metabolic process;protein metabolic process;translation	structural constituent of ribosome;structural molecule activity	cell part;cytosolic large ribosomal subunit;intracellular organelle part;intracellular part;large ribosomal subunit;macromolecular complex;organelle part;ribonucleoprotein complex	Ribosome	1	14771.1	4.61525e+07	5.03287e+07	48413336	5.2432e+07	5.46227e+07	5.0306e+07	99.7,99.7,99.0,99.7	DLETLTMHTK | Oxidation [M7],QKGIDSVVR,TFLVANVK,TYAAEIAHNISAK	sp|P38061|RL32_YEAST	1203.59071575,1000.574898,890.531076,1387.7208595	DLETLTMHTK | Oxidation [M7],TFLVANVK,TYAAEIAHNISAK	http://www.uniprot.org/uniprot/P38061	30.7692
P21801	SDHB_YEAST Succinate dehydrogenase [ubiquinone] iron-sulfur subunit, mitochondrial OS=Saccharomyces cerevisiae (strain ATCC 204508 / S288c) GN=SDH2 PE=1 SV=1	SDH2	1	149900	255243	163426	262357	264679	335258	acetyl-CoA catabolic process;acetyl-CoA metabolic process;catabolic process;cellular catabolic process;cellular metabolic process;cellular process;cellular respiration;coenzyme catabolic process;coenzyme metabolic process;cofactor catabolic process;cofactor metabolic process;electron transport chain;energy derivation by oxidation of organic compounds;generation of precursor metabolites and energy…	2 iron, 2 sulfur cluster binding;3 iron, 4 sulfur cluster binding;4 iron, 4 sulfur cluster binding;binding;catalytic activity;cation binding;electron carrier activity;ion binding;iron-sulfur cluster binding;metal cluster binding;metal ion binding;oxidoreductase activity;oxidoreductase activity, acting on the CH-CH group of donors;oxidoreductase activity, acting on the CH-CH group of donors, quino…	cell part;cytoplasmic part;fumarate reductase complex;intracellular organelle part;intracellular part;macromolecular complex;membrane;membrane part;mitochondrial membrane;mitochondrial membrane part;mitochondrial part;mitochondrial respiratory chain complex II;organelle membrane;organelle part;protein complex;succinate dehydrogenase complex;succinate dehydrogenase complex (ubiquinone)	Alzheimer's disease;Citrate cycle (TCA cycle);Huntington's disease;Oxidative phosphorylation;Parkinson's disease	1	30230.9	10707	18231.6	11673.2	18739.7	18905.5	23947	99.7	IKDEQDSTLTFR	sp|P21801|SDHB_YEAST	1451.74	IKDEQDSTLTFR	http://www.uniprot.org/uniprot/P21801	4.51128
P0C2H8	RL31A_YEAST 60S ribosomal protein L31-A OS=Saccharomyces cerevisiae (strain ATCC 204508 / S288c) GN=RPL31A PE=1 SV=1	RPL31A	9	430504480	416343744	404526880	436209472	435471264	434220832	biological regulation;biosynthetic process;cellular biosynthetic process;cellular macromolecule biosynthetic process;cellular macromolecule metabolic process;cellular metabolic process;cellular process;cellular protein metabolic process;cytoplasmic translation;macromolecule biosynthetic process;macromolecule metabolic process;metabolic process;posttranscriptional regulation of gene expression;pri…	structural constituent of ribosome;structural molecule activity	cell part;cytosolic large ribosomal subunit;intracellular organelle part;intracellular part;large ribosomal subunit;macromolecular complex;organelle part;ribonucleoprotein complex	Ribosome	2	12952.9	7.19371e+07	7.30099e+07	7.10753e+07	7.59239e+07	7.65967e+07	7.69667e+07	99.7,99.0,99.7,99.7,99.5,99.2,99.7,99.7,99.7	AGLKDVVTR,EYTINLHK,GLQTVVVEEDA,LAPELNQAIWK,LAPELNQAIWK | Deamidated [N6],LAPELNQAIWK | Deamidated [Q7],LHMGTDDVR,LHMGTDDVR | Oxidation [M3],NPLFSYVEPVLVASAK	sp|P0C2H8|RL31A_YEAST,sp|P0C2H9|RL31B_YEAST	957.569709,1016.537932,1158.586946,1281.885953,1282.700142,1282.70004,1042.49548975,1058.489508,1732.9543415	LAPELNQAIWK,EYTINLHK,GLQTVVVEEDA	http://www.uniprot.org/uniprot/P0C2H8	56.6372
P39945	AST2_YEAST Protein AST2 OS=Saccharomyces cerevisiae (strain ATCC 204508 / S288c) GN=AST2 PE=1 SV=1	AST2	1	11499421	10324071	11580260	9556538	10558783	9418254	establishment of localization;establishment of localization in cell;establishment of protein localization;intracellular protein transport;intracellular transport;protein targeting;protein targeting to membrane;protein transport;transport	binding;catalytic activity;cation binding;ion binding;metal ion binding;oxidoreductase activity;transition metal ion binding;zinc ion binding			1	48370.1	499975	448873	503490	415502	459078	409489	99.7	WNVGDDVYGIYYHPK	sp|P39945|AST2_YEAST	1824.86	WNVGDDVYGIYYHPK	http://www.uniprot.org/uniprot/P39945	3.48837
Q12191	BUG1_YEAST Binder of USO1 and GRH1 protein 1 OS=Saccharomyces cerevisiae (strain ATCC 204508 / S288c) GN=BUG1 PE=1 SV=1	BUG1	6	92594368	107463848	99360408	128409432	144306944	106914296	cellular process;ER to Golgi vesicle-mediated transport;establishment of localization;establishment of localization in cell;establishment of protein localization;Golgi vesicle transport;intracellular transport;protein secretion;protein transport;secretion;secretion by cell;transport;vesicle-mediated transport		cell part;cis-Golgi network;cytoplasmic part;Golgi apparatus;Golgi apparatus part;intracellular membrane-bounded organelle;intracellular organelle;intracellular organelle part;intracellular part;membrane;membrane-bounded organelle;organelle;organelle part		1	38294.1	6.29329e+06	7.27475e+06	6.72659e+06	8.67103e+06	9.71747e+06	7.23513e+06	99.7,99.7,99.7,99.7,99.7,99.0	DELIAAVEK,DIEEINSTSSNVGK,EDIINGLQNDLQTAR,FLNMENETTVDDLQDQLQEK,NSSATGSIGSETPDLEGTPGEESTQEETVK,TIEPQEEK	sp|Q12191|BUG1_YEAST	986.537092,1492.718846,1698.8683685,2409.122086,3036.360313,972.48349	DIEEINSTSSNVGK,DELIAAVEK,EDIINGLQNDLQTAR	http://www.uniprot.org/uniprot/Q12191	28.1525
[truncated: 2,456 more rows]
